# Supplementary material for: Transcriptome-wide profiles of circular RNA and RNA-binding protein interactions reveal effects on circular RNA biogenesis and cancer pathway expression
Source: Genome Med. 2020 Dec 7;12:112. doi: 10.1186/s13073-020-00812-8 (PMC7722315; doi:10.1186/s13073-020-00812-8)
Supplement: Supplementary file 1 — Additional file 1: File S1. Bash script containing the code to extract all HepG2 total RNA-Seq samples from ENCODE. The following samples were obtained for HepG2: total cell (n = 1), nucleus (n = 1), membrane (n = 1), cytosol (n = 1), and insoluble cytoplasmic fraction (n = 1). [file 13073_2020_812_MOESM1_ESM.txt]

#File S1. Bash script containing the code to extract all HepG2 total RNA-Seq samples from ENCODE
https://www.encodeproject.org/metadata/type=Experiment&biosample_term_name=HepG2&assay_title=total+RNA-seq&status=released&files.read_length=50&files.read_length=50&assembly=hg19&files.file_type=fastq/metadata.tsv
https://www.encodeproject.org/files/ENCFF876UIT/@@download/ENCFF876UIT.fastq.gz
https://www.encodeproject.org/files/ENCFF567YOK/@@download/ENCFF567YOK.fastq.gz
https://www.encodeproject.org/files/ENCFF902PAE/@@download/ENCFF902PAE.fastq.gz
https://www.encodeproject.org/files/ENCFF423KUF/@@download/ENCFF423KUF.fastq.gz
https://www.encodeproject.org/files/ENCFF713MNU/@@download/ENCFF713MNU.fastq.gz
https://www.encodeproject.org/files/ENCFF446UEC/@@download/ENCFF446UEC.fastq.gz
https://www.encodeproject.org/files/ENCFF478DZZ/@@download/ENCFF478DZZ.fastq.gz
https://www.encodeproject.org/files/ENCFF936SLY/@@download/ENCFF936SLY.fastq.gz
https://www.encodeproject.org/files/ENCFF740UPF/@@download/ENCFF740UPF.fastq.gz
https://www.encodeproject.org/files/ENCFF268FHH/@@download/ENCFF268FHH.fastq.gz
https://www.encodeproject.org/files/ENCFF196RCZ/@@download/ENCFF196RCZ.fastq.gz
https://www.encodeproject.org/files/ENCFF888RBV/@@download/ENCFF888RBV.fastq.gz
https://www.encodeproject.org/files/ENCFF232QKC/@@download/ENCFF232QKC.fastq.gz
https://www.encodeproject.org/files/ENCFF339UJI/@@download/ENCFF339UJI.fastq.gz
https://www.encodeproject.org/files/ENCFF765REV/@@download/ENCFF765REV.fastq.gz
https://www.encodeproject.org/files/ENCFF859AWY/@@download/ENCFF859AWY.fastq.gz
https://www.encodeproject.org/files/ENCFF720EGG/@@download/ENCFF720EGG.fastq.gz
https://www.encodeproject.org/files/ENCFF802YBN/@@download/ENCFF802YBN.fastq.gz
https://www.encodeproject.org/files/ENCFF646ZDN/@@download/ENCFF646ZDN.fastq.gz
https://www.encodeproject.org/files/ENCFF417ZEN/@@download/ENCFF417ZEN.fastq.gz
