# Supplementary material for: Transcriptome-wide profiles of circular RNA and RNA-binding protein interactions reveal effects on circular RNA biogenesis and cancer pathway expression
Source: Genome Med. 2020 Dec 7;12:112. doi: 10.1186/s13073-020-00812-8 (PMC7722315; doi:10.1186/s13073-020-00812-8)
Supplement: Supplementary file 2 — Additional file 2: File S2. Bash script containing the code to extract all K562 total RNA-Seq samples from ENCODE. The following samples were obtained for K562: total cell (n = 4), nucleus (n = 1), nucleoplasm (n = 1), nucleolus (n = 1), chromatin (n = 1), membrane (n = 1), cytosol (n = 1), and insoluble cytoplasmic fraction (n = 1). [file 13073_2020_812_MOESM2_ESM.txt]

#File S2. Bash script containing the code to extract all K562 total RNA-Seq samples from ENCODE
https://www.encodeproject.org/metadata/type=Experiment&status=released&replicates.library.biosample.donor.organism.scientific_name=Homo+sapiens&searchTerm=K562&biosample_type=cell+line&award.project=ENCODE&assay_title=total+RNA-seq&biosample_term_name=K562&files.read_length=100&files.read_length=100&files.read_length=50&files.read_length=101&files.read_length=76&files.file_type=fastq&assembly=hg19/metadata.tsv
https://www.encodeproject.org/files/ENCFF001RCT/@@download/ENCFF001RCT.fastq.gz
https://www.encodeproject.org/files/ENCFF001RCU/@@download/ENCFF001RCU.fastq.gz
https://www.encodeproject.org/files/ENCFF001RDB/@@download/ENCFF001RDB.fastq.gz
https://www.encodeproject.org/files/ENCFF001RDC/@@download/ENCFF001RDC.fastq.gz
https://www.encodeproject.org/files/ENCFF001RFF/@@download/ENCFF001RFF.fastq.gz
https://www.encodeproject.org/files/ENCFF001RFE/@@download/ENCFF001RFE.fastq.gz
https://www.encodeproject.org/files/ENCFF001RFC/@@download/ENCFF001RFC.fastq.gz
https://www.encodeproject.org/files/ENCFF001RFD/@@download/ENCFF001RFD.fastq.gz
https://www.encodeproject.org/files/ENCFF000HLP/@@download/ENCFF000HLP.fastq.gz
https://www.encodeproject.org/files/ENCFF000HLS/@@download/ENCFF000HLS.fastq.gz
https://www.encodeproject.org/files/ENCFF000HMD/@@download/ENCFF000HMD.fastq.gz
https://www.encodeproject.org/files/ENCFF000HME/@@download/ENCFF000HME.fastq.gz
https://www.encodeproject.org/files/ENCFF002DKA/@@download/ENCFF002DKA.fastq.gz
https://www.encodeproject.org/files/ENCFF002DKE/@@download/ENCFF002DKE.fastq.gz
https://www.encodeproject.org/files/ENCFF002DKF/@@download/ENCFF002DKF.fastq.gz
https://www.encodeproject.org/files/ENCFF002DKI/@@download/ENCFF002DKI.fastq.gz
https://www.encodeproject.org/files/ENCFF000HKJ/@@download/ENCFF000HKJ.fastq.gz
https://www.encodeproject.org/files/ENCFF000HKL/@@download/ENCFF000HKL.fastq.gz
https://www.encodeproject.org/files/ENCFF000HKN/@@download/ENCFF000HKN.fastq.gz
https://www.encodeproject.org/files/ENCFF000HLD/@@download/ENCFF000HLD.fastq.gz
https://www.encodeproject.org/files/ENCFF254KDQ/@@download/ENCFF254KDQ.fastq.gz
https://www.encodeproject.org/files/ENCFF080SFE/@@download/ENCFF080SFE.fastq.gz
https://www.encodeproject.org/files/ENCFF437NQW/@@download/ENCFF437NQW.fastq.gz
https://www.encodeproject.org/files/ENCFF174HSJ/@@download/ENCFF174HSJ.fastq.gz
https://www.encodeproject.org/files/ENCFF549JWM/@@download/ENCFF549JWM.fastq.gz
https://www.encodeproject.org/files/ENCFF154VOX/@@download/ENCFF154VOX.fastq.gz
https://www.encodeproject.org/files/ENCFF923HGD/@@download/ENCFF923HGD.fastq.gz
https://www.encodeproject.org/files/ENCFF119MRB/@@download/ENCFF119MRB.fastq.gz
https://www.encodeproject.org/files/ENCFF378KUR/@@download/ENCFF378KUR.fastq.gz
https://www.encodeproject.org/files/ENCFF763PZL/@@download/ENCFF763PZL.fastq.gz
https://www.encodeproject.org/files/ENCFF843DDC/@@download/ENCFF843DDC.fastq.gz
https://www.encodeproject.org/files/ENCFF497VVX/@@download/ENCFF497VVX.fastq.gz
https://www.encodeproject.org/files/ENCFF267RKD/@@download/ENCFF267RKD.fastq.gz
https://www.encodeproject.org/files/ENCFF606ZTR/@@download/ENCFF606ZTR.fastq.gz
https://www.encodeproject.org/files/ENCFF455VYN/@@download/ENCFF455VYN.fastq.gz
https://www.encodeproject.org/files/ENCFF444KCV/@@download/ENCFF444KCV.fastq.gz
https://www.encodeproject.org/files/ENCFF234ZAX/@@download/ENCFF234ZAX.fastq.gz
https://www.encodeproject.org/files/ENCFF716GIG/@@download/ENCFF716GIG.fastq.gz
https://www.encodeproject.org/files/ENCFF786CWY/@@download/ENCFF786CWY.fastq.gz
https://www.encodeproject.org/files/ENCFF415QDZ/@@download/ENCFF415QDZ.fastq.gz
https://www.encodeproject.org/files/ENCFF000HGG/@@download/ENCFF000HGG.fastq.gz
https://www.encodeproject.org/files/ENCFF000HGU/@@download/ENCFF000HGU.fastq.gz
https://www.encodeproject.org/files/ENCFF000HHF/@@download/ENCFF000HHF.fastq.gz
https://www.encodeproject.org/files/ENCFF000HHH/@@download/ENCFF000HHH.fastq.gz
