# Supplementary material for: Transcriptome-wide profiles of circular RNA and RNA-binding protein interactions reveal effects on circular RNA biogenesis and cancer pathway expression
Source: Genome Med. 2020 Dec 7;12:112. doi: 10.1186/s13073-020-00812-8 (PMC7722315; doi:10.1186/s13073-020-00812-8)
Supplement: Supplementary file 3 — Additional file 3: Table S1. Genomic and statistical information of the highly expressed circRNAs in K562 and HepG2. First six columns provide circRNA_ID, genomic positions of circRNAs, and information of circRNAs found in circBase. BSJ_reads and linear_reads give the number of reads supporting the circRNA and its corresponding linear transcript based on the CIRI2 pipeline. BSJ_reads_CIRCexplorer holds the number of reads supporting the circRNA by the CIRCexplorer pipeline. Exonic_length and N_exons hold the exonic length of the circRNA and the number of exons comprising the circRNA. N_RBPs give the number of RBPs with binding sites in the exonic part of the circRNA. RBP_overlap_bp is the number of bp overlapped by RBP binding sites (merged) in the exonic part of the circRNA. RBP_coverage is the fraction of the circRNA (exonic part) covered by RBP binding sites (RBP_overlap_bp/exonic_length*100). N_non_circ_exon_host_gene indicates the number of non-circularizing exons in the host gene. The mean RBP-coverage of non-circularizing exons in the host gene is provided in the column mean_RBP_coverage_non_circ_exons and was added a pseudo count of 1 to calculate the ratio between circRNA RBP-coverage and RBP-coverage of non-circ-exons in the host gene. This ratio is provided in Ratio_RBP_coverage_circRNA_non_circ_exons ((RBP_coverage+ 1)/(mean_RBP_coverage_non_circ_exons+ 1)). [file 13073_2020_812_MOESM3_ESM.xlsx]

## Sheet: K562
Table S1. Genomic and statistical information of the highly expressed circRNAs in K562 and HepG2
circRNA_ID	chr	start	end	strand	gene	circBase_samples	BSJ_reads	linear_reads	BSJ_reads_CIRCexplorer	exonic_length	N_exons	N_RBPs	RBP_overlap_bp	RBP_coverage	N_non_circ_exons_host_gene	mean_RBP_coverage_non_circ_exons	ratio_RBP_coverage_circRNA_non_circ_exons
chr1:1158623-1159348	chr1	1158623	1159348	-	SDF4	cd_19, K562, Huvec, Hsmm, Hepg2, Helas3, H1hesc, Gm12878, Bj, Ag04450, A549, Sknshra, Mcf7	796	8192	1046	251	2	4	88	35.0598	3	52.3207	0.676281
chr1:117944807-117948267	chr1	117944807	117948267	+	MAN1A2	cd_19, K562	597	5174	602	353	2	2	211	59.7734	0
chr1:117944807-117957453	chr1	117944807	117957453	+	MAN1A2	HEK293, cd_19, Hs68_RNase, Hs68_control	1031	4723	1006	472	3	3	253	53.6017	0
chr1:117944807-117963271	chr1	117944807	117963271	+	MAN1A2	HEK293, cd_19, cd_34, neutr	3209	2892	3300	553	4	4	332	60.0362	0
chr1:117944807-117984947	chr1	117944807	117984947	+	MAN1A2	HEK293, cd_19, Nhek, K562, Huvec, Hepg2, Helas3, Gm12878, Bj, Ag04450, A549, Sknshra	1032	2962	977	648	5	5	332	51.2346	0
chr1:155823066-155823597	chr1	155823066	155823597	-	GON4L	HEK293, cd_34, Hs68_RNase, Hs68_control, Nhek, K562, H1hesc, Gm12878, Ag04450, A549, Sknshra	308	1945	334	531	1	9	346	65.1601	2	10.219	5.89716
chr1:225140371-225161855	chr1	225140371	225161855	+	DNAH14	K562, A549, Sknshra	317	2699	237	1108	8	9	199	17.9603	43	0	18.9603
chr1:225140371-225195246	chr1	225140371	225195246	+	DNAH14	Nhek, K562, Hepg2, Helas3, H1hesc, Ag04450, Sknshra	290	2496	293	1385	10	11	199	14.3682	43	0	15.3682
chr1:23356961-23377013	chr1	23356961	23377013	+	KDM1A	Hs68_RNase, Hs68_control, Nhek, K562, Hepg2, Helas3, H1hesc, Gm12878, Bj, Ag04450, A549, Sknshra	307	7649	337	360	3	11	190	52.7778	5	58.0277	0.911059
chr1:26584087-26586293	chr1	26584087	26586293	+	CEP85	cd_19, Hs68_RNase, Hs68_control, Nhek, K562, Helas3, H1hesc, Gm12878, Ag04450, A549, Sknshra	298	5349	293	438	3	12	309	70.5479	1	55.3097	1.27061
chr1:27269150-27269556	chr1	27269150	27269556	+	NUDC	Hs68_RNase, Hs68_control	527	5713	406	312	2	28	283	90.7051	3	62.5853	1.44224
chr1:28907071-28907741	chr1	28907071	28907741	-	SNHG12	Hs68_RNase, Hs68_control, K562, Huvec, Hepg2, H1hesc, Gm12878, Ag04450, A549, Sknshra	403	12895	209	0	0	0	0		0
chr1:31465236-31468067	chr1	31465236	31468067	-	PUM1	cd_19, Hs68_RNase, Hs68_control, Nhek, K562, Huvec, Hepg2, Helas3, H1hesc, Gm12878, Bj, Ag04450, A549, Sknshra, Mcf7	340	4661	351	438	2	10	246	56.1644	2	8.54922	5.98629
chr1:32381495-32385259	chr1	32381495	32385259	-	PTP4A2	Hs68_RNase, Hs68_control, Nhek, K562, Huvec, Hsmm, Hepg2, Helas3, H1hesc, Gm12878, Bj, Ag04450, A549, Nhlf, Sknshra, Mcf7	299	2438	371	782	2	8	214	27.3657	3	60.6816	0.459873
chr1:35824525-35827390	chr1	35824525	35827390	+	ZMYM4	Nhek, K562, Huvec, Helas3, H1hesc, Gm12878, Ag04450, Sknshra	377	2730	371	755	3	5	137	18.1457	2	0	19.1457
chr1:45223227-45223812	chr1	45223227	45223812	+	KIF2C	Hs68_RNase, Hs68_control, Nhek, K562, Huvec, Hepg2, Helas3, H1hesc, Gm12878, Bj, Ag04450, A549, Sknshra, Mcf7	276	10319	279	247	3	13	135	54.6559	2	66.4829	0.824741
chr1:65830317-65831879	chr1	65830317	65831879	+	DNAJC6	Hs68_RNase, Hs68_control, Nhek, K562, Huvec, Hepg2, Helas3, H1hesc, Gm12878, Bj, A549, Sknshra	347	2074	330	350	3	5	185	52.8571	10	33.7331	1.5506
chr1:7837219-7838229	chr1	7837219	7838229	+	VAMP3	Hs68_RNase, Hs68_control	480	2833	294	211	2	3	52	24.6445	1	0	25.6445
chr10:32197099-32199491	chr10	32197099	32199491	-	ARHGAP12	HEK293, neutr, Hs68_RNase, Hs68_control, Nhek, K562, Huvec, Hsmm, Hmec, Hepg2, Helas3, H1hesc, Gm12878, Bj, Ag04450, A549, Nhlf, Sknshra, Mcf7	775	895	796	794	2	6	304	38.2872	12	36.0836	1.05942
chr10:70227879-70229920	chr10	70227879	70229920	-	DNA2	Hs68_RNase, Hs68_control, K562, Huvec, Hepg2, H1hesc, Gm12878, Bj	274	3339	290	367	2	4	42	11.4441	3	0	12.4441
chr10:70719561-70720005	chr10	70719561	70720005	+	DDX21	Hs68_RNase, Hs68_control, K562, Gm12878	376	12892	205	444	1	9	252	56.7568	0
chr10:7285519-7327916	chr10	7285519	7327916	-	SFMBT2	Nhek, K562, Hepg2, Helas3, H1hesc, Gm12878, Bj, Ag04450, A549, Sknshra	374	676	369	2368	5	12	480	20.2703	6	33.3333	0.619522
chr10:7318853-7327916	chr10	7318853	7327916	-	SFMBT2	HEK293, Nhek, K562, Huvec, Hepg2, Helas3, H1hesc, Gm12878, Ag04450, A549, Sknshra	575	1620	581	2118	3	10	480	22.6629	6	33.3333	0.68921
chr10:75156276-75160615	chr10	75156276	75160615	-	ANXA7	Hs68_RNase, Hs68_control, Nhek, K562, Hsmm, Hepg2, Helas3, H1hesc, Gm12878, Bj, Ag04450, A549, Nhlf, Sknshra, Mcf7	343	10664	156	436	4	9	264	60.5505	3	31.1891	1.91215
chr10:7839009-7844817	chr10	7839009	7844817	+	ATP5C1	Hs68_RNase, Hs68_control, Nhek, K562, Huvec, Hepg2, Helas3, H1hesc, Gm12878, Bj, Ag04450, A549, Nhlf, Sknshra, Mcf7	450	8452	518	799	6	14	509	63.7046	1	100	0.64064
chr11:117023156-117034608	chr11	117023156	117034608	+	PAFAH1B2	Hs68_RNase, Hs68_control, K562, Huvec, Helas3, H1hesc, Gm12878, Bj, Ag04450, A549, Nhek, Sknshra	415	2202	299	418	4	6	221	52.8708	1	34.5931	1.51352
chr11:130130750-130131824	chr11	130130750	130131824	-	ZBTB44	Hs68_RNase, Hs68_control, K562, Huvec, Hepg2, Helas3, H1hesc, Gm12878, Bj, Ag04450, A549, Nhek, Sknshra	618	838	609	1074	1	2	107	9.96276	3	28.0488	0.377391
chr11:33307958-33309057	chr11	33307958	33309057	+	HIPK3	HEK293, cd_19, cd_34, neutr, Hs68_RNase, Hs68_control, K562, Huvec, Hsmm, Hepg2, Helas3, H1hesc, Gm12878, Bj, Ag04450, A549, Nhek, Nhlf, Sknshra, Mcf7	1613	920	1651	1099	1	9	474	43.1301	10	9.32427	4.2744
chr11:85707868-85714494	chr11	85707868	85714494	-	PICALM	K562, Huvec, Hepg2, Helas3, H1hesc, Gm12878, Bj, Ag04450, A549, Nhek, Sknshra	700	14786	722	451	4	9	263	58.3149	0
chr11:85707868-85742653	chr11	85707868	85742653	-	PICALM	K562, Huvec, Hsmm, Hepg2, Helas3, H1hesc, Gm12878, Bj, Ag04450, A549, Nhek, Sknshra, Mcf7	286	14507	294	1128	11	21	497	44.0603	0
chr12:109046047-109048186	chr12	109046047	109048186	-	CORO1C	HEK293, cd_19, cd_34, Nhek, K562, Huvec, Hsmm, Hepg2, Helas3, H1hesc, Gm12878, Bj, Ag04450, A549, Sknshra, Mcf7	599	6758	575	251	2	3	71	28.2869	5	62.1489	0.463774
chr12:111990083-111993723	chr12	111990083	111993723	-	ATXN2	Hs68_RNase, Hs68_control, Nhek, K562, H1hesc, Gm12878, Bj, Ag04450, A549, Sknshra	550	877	556	320	4	4	48	15	6	58.1378	0.270555
chr12:120592773-120593523	chr12	120592773	120593523	-	GCN1L1	HEK293, cd_19, Hs68_RNase, Hs68_control	1058	3570	1135	389	3	11	239	61.4396	34	39.5417	1.54013
chr12:12397195-12397589	chr12	12397195	12397589	-	LRP6	HEK293, cd_19, Hs68_RNase, Hs68_control, Nhek, K562, Huvec, Bj, Ag04450	284	744	313	394	1	1	0	0	13	2.21506	0.311036
chr12:124071293-124074996	chr12	124071293	124074996	+	TMED2	cd_19, Hs68_RNase, Hs68_control	341	21251	354	301	2	2	40	13.289	0
chr14:21971315-21972024	chr14	21971315	21972024	-	METTL3	cd_19, cd_34, Hs68_RNase, Hs68_control, Nhek, K562, Huvec, Hsmm, Hepg2, Helas3, H1hesc, Gm12878, Bj, Ag04450, A549, Sknshra, Mcf7	396	3104	405	623	2	2	59	9.4703	0
chr14:23378691-23380612	chr14	23378691	23380612	-	RBM23	cd_19, neutr, Hs68_RNase, Hs68_control, Nhek, K562, Huvec, Hepg2, H1hesc, Gm12878, Bj, Ag04450, A549, Sknshra	343	3455	318	189	2	2	64	33.8624	11	3.47866	7.78411
chr14:31346777-31349940	chr14	31346777	31349940	+	COCH	K562, A549	306	3942	288	549	5	5	67	12.204	4	16.0882	0.772695
chr14:97299803-97327072	chr14	97299803	97327072	+	VRK1	HEK293, cd_19, cd_34, neutr	1031	7058	999	1073	10	10	74	6.89655	1	0	7.89655
chr14:99924615-99932150	chr14	99924615	99932150	-	SETD3	HEK293, cd_19, cd_34, Hs68_RNase, Hs68_control, Nhek, K562, Huvec, Hepg2, Helas3, H1hesc, Gm12878, Bj, Ag04450, A549, Sknshra	1380	2041	1357	683	5	5	157	22.9868	0
chr15:25650607-25657118	chr15	25650607	25657118	-	UBE3A	HEK293, cd_19, neutr, Nhek, K562, Huvec, Hepg2, Helas3, H1hesc, Gm12878, Bj, Ag04450, A549, Sknshra	742	2677	727	330	5	6	87	26.3636	1	0	27.3636
chr15:41961025-41962156	chr15	41961025	41962156	+	MGA	HEK293, cd_19, Nhek, K562, Huvec, Hepg2, Helas3, H1hesc, Gm12878, Bj, Ag04450, Sknshra	1737	2469	1734	1131	1	6	331	29.2661	2	0	30.2661
chr15:41988272-41991357	chr15	41988272	41991357	+	MGA	cd_19, Hs68_RNase, Hs68_control, Nhek, K562, Hepg2, Helas3, H1hesc, Gm12878, Bj, Ag04450, A549, Sknshra	373	2589	380	1124	3	4	203	18.0605	2	0	19.0605
chr15:49528047-49531564	chr15	49528047	49531564	+	GALK2	Hs68_RNase, Hs68_control, Nhek, K562, Huvec, Hepg2, Helas3, H1hesc, Gm12878, Bj, Ag04450, A549, Sknshra, Mcf7	309	3637	313	238	2	2	26	10.9244	1	0	11.9244
chr15:59204761-59209198	chr15	59204761	59209198	-	SLTM	cd_19, neutr, Hs68_RNase, Hs68_control, K562, H1hesc, Gm12878, Ag04450	498	4739	491	311	3	12	235	75.5627	1	5.68182	11.4584
chr15:67524151-67529158	chr15	67524151	67529158	-	AAGAB	HEK293, cd_19, Hs68_RNase, Hs68_control, Nhek, K562, Hepg2, Helas3, H1hesc, Gm12878, Ag04450, A549, Sknshra	436	4269	344	462	4	8	199	43.0736	5	14.3646	2.86852
chr15:80412669-80415142	chr15	80412669	80415142	+	ZFAND6	cd_19, neutr, Hs68_RNase, Hs68_control, Nhek, K562, Huvec, Hsmm, Hepg2, Helas3, H1hesc, Gm12878, Bj, Ag04450, A549, Sknshra, Mcf7	552	3926	540	381	3	5	117	30.7087	4	3.87097	6.50973
chr15:89656955-89659752	chr15	89656955	89659752	+	ABHD2	Hs68_RNase, Hs68_control, Nhek, K562, Huvec, Hsmm, Hepg2, Helas3, H1hesc, Gm12878, Bj, Ag04450, A549, Nhlf, Sknshra, Mcf7	404	3835	391	300	2	2	127	42.3333	1	25.3623	1.64376
chr16:24043456-24046868	chr16	24043456	24046868	+	PRKCB	cd_19, neutr, K562, H1hesc, Gm12878	390	19838	403	241	2	16	225	93.361	1	100	0.934267
chr16:47531309-47549512	chr16	47531309	47549512	+	PHKB	cd_19, cd_34, Hs68_RNase, Hs68_control, Nhek, K562, Huvec, Hsmm, Hepg2, Helas3, H1hesc, Gm12878, Bj, Ag04450, A549, Sknshra, Mcf7	272	3252	287	518	5	15	516	99.6139	1	0	100.614
chr16:68155889-68157024	chr16	68155889	68157024	+	NFATC3	Hs68_RNase, Hs68_control, Nhek, K562, Huvec, Hsmm, Hepg2, Helas3, H1hesc, Gm12878, Bj, Ag04450, A549, Nhlf, Sknshra, Mcf7	644	4133	664	1135	1	41	1010	88.9868	2	0	89.9868
chr16:68155889-68160513	chr16	68155889	68160513	+	NFATC3	HEK293, cd_19, cd_34, neutr, Hs68_RNase, Hs68_control, Nhek, K562, Huvec, Hsmm, Hmec, Hepg2, Helas3, H1hesc, Gm12878, Bj, Ag04450, A549, Nhlf, Sknshra, Mcf7	1044	3682	1035	1298	2	46	1173	90.3698	2	0	91.3698
chr16:85667519-85667738	chr16	85667519	85667738	+	GSE1	cd_19, cd_34, Hs68_RNase, Hs68_control	3893	1946	3531	219	1	6	198	90.411	11	77.9995	1.15711
chr16:88061088-88071617	chr16	88061088	88071617	+	BANP	Nhek, K562, Huvec, Hsmm, Hepg2, Helas3, H1hesc, Gm12878, Bj, Ag04450, A549, Sknshra, Mcf7	330	769	244	416	4	3	0	0	7	1.38889	0.418605
chr17:20107645-20109225	chr17	20107645	20109225	+	SPECC1	HEK293, Nhek, K562, Huvec, Hepg2, Helas3, H1hesc, Gm12878, Bj, Ag04450, A549, Sknshra, Mcf7	917	853	828	1580	1	6	348	22.0253	3	0	23.0253
chr17:74283272-74301022	chr17	74283272	74301022	-	QRICH2	Hs68_RNase, Hs68_control, K562, Huvec, Hepg2, Helas3, Ag04450, Sknshra	273	127	221	3477	6	6	0	0	11	0	1
chr17:80521229-80526077	chr17	80521229	80526077	+	FOXK2	HEK293, cd_19, cd_34, Hs68_RNase, Hs68_control, Nhek, K562, Huvec, Hsmm, Hepg2, Helas3, H1hesc, Gm12878, Bj, Ag04450, A549, Nhlf, Sknshra, Mcf7	428	4815	445	343	2	1	38	11.0787	0
chr17:80858526-80869665	chr17	80858526	80869665	+	TBCD	Hs68_RNase, Hs68_control, Nhek, K562, Huvec, Hsmm, Hepg2, Helas3, H1hesc, Gm12878, Bj, Ag04450, A549, Nhlf, Sknshra, Mcf7	300	2566	303	500	7	8	226	45.2	16	15.2225	2.8479
chr18:12999419-13019205	chr18	12999419	13019205	+	CEP192	HEK293, cd_19, Hs68_RNase, Hs68_control	422	2149	434	1054	8	11	482	45.7306	0
chr18:12999419-13030607	chr18	12999419	13030607	+	CEP192		355	2190	343	1538	10	14	522	33.9402	0
chr18:19345732-19359646	chr18	19345732	19359646	+	MIB1	HEK293, cd_19, Hs68_RNase, Hs68_control, Nhek, K562, Huvec, Hepg2, Helas3, H1hesc, Gm12878, Bj, Ag04450, A549, Sknshra, Mcf7	440	3238	459	679	5	12	392	57.732	4	23.7624	2.37182
chr18:29691716-29693823	chr18	29691716	29693823	+	RNF138	Hs68_RNase, Hs68_control, Nhek, K562, Huvec, Hepg2, Helas3, H1hesc, Gm12878, Bj, Ag04450, A549, Sknshra, Mcf7	713	718	531	282	2	2	145	51.4184	1	16.2455	3.03955
chr18:9182379-9221997	chr18	9182379	9221997	+	ANKRD12	cd_19, neutr, Nhek, K562, Huvec, Hepg2, Helas3, H1hesc, Gm12878, Bj, Ag04450, Sknshra	542	840	553	994	7	17	759	76.3581	6	13.7697	5.23763
chr18:9931806-9937063	chr18	9931806	9937063	+	VAPA	Hs68_RNase, Hs68_control, Nhek, K562, Hepg2, Helas3, H1hesc, Gm12878, Bj, Ag04450, A549, Sknshra	354	14682	275	338	3	10	172	50.8876	0
chr19:13039155-13039661	chr19	13039155	13039661	-	FARSA	cd_19, cd_34, Hs68_RNase, Hs68_control	515	6833	597	338	3	4	125	36.9822	8	28.5932	1.28348
chr19:18648410-18649246	chr19	18648410	18649246	-	FKBP8	cd_19, cd_34, neutr	319	8441	325	394	2	10	239	60.6599	5	39.0535	1.53944
chr19:18650180-18650530	chr19	18650180	18650530	-	FKBP8	cd_19, cd_34, neutr, K562, Huvec, Hsmm, Hepg2, Helas3, H1hesc, Gm12878, Bj, Ag04450, A549, Nhek, Nhlf, Sknshra, Mcf7	411	8158	408	259	2	5	130	50.1931	5	39.0535	1.27812
chr19:30476129-30477324	chr19	30476129	30477324	+	URI1	HEK293, cd_19, Hs68_RNase, Hs68_control, Nhek, K562, Huvec, Hsmm, Hmec, Hepg2, Helas3, H1hesc, Gm12878, Bj, Ag04450, A549, Sknshra, Mcf7	344	3645	342	215	2	3	95	44.186	0
chr19:3660963-3661999	chr19	3660963	3661999	-	PIP5K1C	cd_34, Hs68_RNase, Hs68_control, Nhek, K562, Huvec, Hsmm, Hepg2, Helas3, H1hesc, Gm12878, Bj, Ag04450, A549, Sknshra, Mcf7	488	1323	507	249	2	2	39	15.6627	13	18.6679	0.8472
chr19:47865732-47865950	chr19	47865732	47865950	+	DHX34	K562, Huvec, Hsmm, Hepg2, Helas3, H1hesc, Gm12878, Bj, Ag04450, A549, Nhek, Nhlf, Sknshra, Mcf7	447	1901	447	218	1	1	0	0	10	6.28508	0.137267
chr19:55610151-55614936	chr19	55610151	55614936	-	PPP1R12C	cd_19, cd_34, Hs68_RNase, Hs68_control, K562, Hepg2, Nhek, Mcf7	313	2482	374	380	3	3	99	26.0526	16	49.3175	0.537639
chr19:5604593-5604947	chr19	5604593	5604947	-	SAFB2	cd_19, cd_34	383	2311	381	263	2	7	196	74.5247	4	45.3438	1.62966
chr2:100078957-100081447	chr2	100078957	100081447	-	REV1	cd_19, cd_34, Hs68_RNase, Hs68_control, Nhek, K562, Huvec, Hsmm, Hepg2, Helas3, H1hesc, Gm12878, Bj, Ag04450, A549, Sknshra	334	1650	320	191	2	4	105	54.9738	8	53.0535	1.03553
chr2:106739425-106782539	chr2	106739425	106782539	-	UXS1	Nhek, K562, Hepg2, Helas3, H1hesc, Gm12878, Bj, Ag04450, A549, Sknshra, Mcf7	327	1043	319	1561	10	10	165	10.5701	4	0	11.5701
chr2:106761645-106782539	chr2	106761645	106782539	-	UXS1	Hs68_RNase, Hs68_control, Nhek, K562, Hepg2, Helas3, H1hesc, Gm12878, Bj, Ag04450, A549, Sknshra	305	742	316	567	6	6	60	10.582	4	0	11.582
chr2:15601324-15618413	chr2	15601324	15618413	-	NBAS	Hs68_RNase, Hs68_control, K562, Hepg2, Helas3, Gm12878, Bj, Ag04450, A549, Sknshra	285	3886	275	1256	9	24	554	44.1083	3	32.536	1.34507
chr2:15629017-15651474	chr2	15629017	15651474	-	NBAS	cd_19, Hs68_RNase, Hs68_control, Nhek, K562, H1hesc, Ag04450, A549, Sknshra	297	3466	284	337	3	5	129	38.2789	3	32.536	1.17125
chr2:240929490-240946787	chr2	240929490	240946787	-	NDUFA10	HEK293, neutr, Hs68_RNase, Hs68_control, K562, Hepg2, Helas3, H1hesc, Gm12878, Bj, Ag04450, A549, Sknshra	309	4836	296	250	3	5	130	52	2	0	53
chr2:55209650-55214834	chr2	55209650	55214834	-	RTN4	HEK293, cd_19, Hs68_RNase, Hs68_control, Nhek, K562, Huvec, Hsmm, Hmec, Hepg2, Helas3, H1hesc, Gm12878, Bj, Ag04450, A549, Sknshra, Mcf7	628	6654	556	347	2	9	311	89.6254	7	47.16	1.88175
chr2:58449076-58459247	chr2	58449076	58459247	-	FANCL	cd_19, Hs68_RNase, Hs68_control, Nhek, K562, Hepg2, Helas3, H1hesc, Gm12878, Bj, Ag04450, A549, Sknshra, Mcf7	607	2898	607	278	4	4	80	28.777	0
chr2:61749745-61753656	chr2	61749745	61753656	-	XPO1	HEK293, cd_19, neutr, Hs68_RNase, Hs68_control, Nhek, K562, Hepg2, Helas3, Gm12878, Bj, Ag04450, A549, Sknshra	448	16793	445	175	2	2	0	0	3	70.4474	0.0139963
chr2:61749745-61761038	chr2	61749745	61761038	-	XPO1	HEK293, cd_19, neutr, Hs68_RNase, Hs68_control, Nhek, K562, Huvec, Hepg2, Helas3, H1hesc, Gm12878, Bj, Ag04450, A549, Sknshra	725	15298	704	307	3	4	96	31.2704	3	70.4474	0.451666
chr20:2944917-2945848	chr20	2944917	2945848	+	PTPRA	Hs68_RNase, Hs68_control, Nhek, K562, Huvec, Hepg2, Helas3, H1hesc, Gm12878, Bj, Ag04450, A549, Sknshra	270	1647	249	421	2	4	177	42.0428	19	34.8734	1.19985
chr20:30954186-30956926	chr20	30954186	30956926	+	ASXL1	HEK293, cd_19, Hs68_RNase, Hs68_control, Nhek, K562, Huvec, Hsmm, Hepg2, Helas3, H1hesc, Gm12878, Bj, Ag04450, A549, Nhlf, Sknshra, Mcf7	1047	2233	970	195	3	3	135	69.2308	8	69.1973	1.00048
chr20:45891031-45905539	chr20	45891031	45905539	-	ZMYND8	Hs68_RNase, Hs68_control, Helas3, H1hesc, Gm12878	333	6504	362	623	2	8	259	41.573	9	11.1456	3.50522
chr20:57014000-57016139	chr20	57014000	57016139	+	VAPB	HEK293, cd_19, Hs68_RNase, Hs68_control, Nhek, K562, Huvec, Hepg2, Helas3, H1hesc, Gm12878, Bj, Ag04450, A549, Sknshra	454	2060	454	258	2	3	122	47.2868	0
chr21:11038727-11058323	chr21	11038727	11058323	-	BAGE2	K562, Gm12878	420	1093	245	0	0	0	0		0
chr21:16386664-16415895	chr21	16386664	16415895	-	NRIP1	Hs68_RNase, Hs68_control, Nhek, K562, Huvec, Hepg2, Helas3, H1hesc, Gm12878, Bj, Ag04450, A549, Sknshra, Mcf7	400	2041	399	203	2	2	20	9.85222	0
chr21:17135209-17138460	chr21	17135209	17138460	+	USP25	cd_19, neutr, Hs68_RNase, Hs68_control, K562, Huvec, Hsmm, Hepg2, Helas3, H1hesc, Gm12878, Bj, Ag04450, A549, Sknshra	528	2486	554	223	2	3	203	91.0314	3	0	92.0314
chr21:30693541-30702014	chr21	30693541	30702014	+	BACH1	HEK293, Nhek, K562, Hepg2, Helas3, H1hesc, Gm12878, Bj, Ag04450, A549, Nhlf, Sknshra	334	2602	324	1836	3	10	755	41.122	8	32.788	1.24666
chr21:46275124-46281186	chr21	46275124	46281186	-	PTTG1IP	cd_19, Hs68_RNase, Hs68_control	599	8998	508	328	3	12	195	59.4512	0
chr22:17117929-17119630	chr22	17117929	17119630	+	TPTEP1		476	1426	225	0	0	0	0		0
chr22:21288066-21288532	chr22	21288066	21288532	+	CRKL	cd_19, cd_34, Hs68_RNase, Hs68_control	2455	12881	2339	466	1	17	405	86.9099	0
chr22:22160138-22162135	chr22	22160138	22162135	-	MAPK1	Hs68_RNase, Hs68_control, Nhek, K562, Huvec, Hepg2, Helas3, H1hesc, Gm12878, Bj, Ag04450, A549, Sknshra	270	17956	230	373	2	4	187	50.134	0
chr3:157839891-157841780	chr3	157839891	157841780	+	RSRC1	HEK293, cd_19, Hs68_RNase, Hs68_control, K562, Hepg2, Helas3, H1hesc, Gm12878, Ag04450, A549, Sknshra	1121	5686	1083	322	2	3	224	69.5652	7	33.6418	2.037
chr3:169854206-169867032	chr3	169854206	169867032	-	PHC3	cd_19, neutr, Hs68_RNase, Hs68_control, Nhek, K562, Huvec, Hepg2, Helas3, H1hesc, Gm12878, Bj, Ag04450, A549, Sknshra	397	795	404	2343	3	5	214	9.13359	4	29.3618	0.333761
chr3:169863210-169867032	chr3	169863210	169867032	-	PHC3	HEK293, cd_34, Hs68_RNase, Hs68_control, Nhek, K562, Huvec, Hsmm, Hepg2, Helas3, H1hesc, Gm12878, Bj, Ag04450, A549, Nhlf, Sknshra, Mcf7	371	1529	364	2096	2	4	155	7.39504	4	29.3618	0.2765
chr3:196118683-196129890	chr3	196118683	196129890	-	UBXN7	HEK293, cd_19, neutr, Hs68_RNase, Hs68_control, Nhek, K562, Huvec, Hepg2, Helas3, H1hesc, Gm12878, Bj, Ag04450, A549, Sknshra, Mcf7	271	1242	277	247	3	3	0	0	0
chr3:56626997-56628056	chr3	56626997	56628056	+	CCDC66	HEK293, cd_19, cd_34, neutr, Hs68_RNase, Hs68_control, Nhek, K562, Hepg2, Helas3, H1hesc, Gm12878, Bj, Ag04450, A549, Sknshra	327	706	327	468	3	3	0	0	5	33.5385	0.0289532
chr3:63898263-63898901	chr3	63898263	63898901	+	ATXN7	Hs68_RNase, Hs68_control, Nhek, K562, Huvec, Hepg2, Helas3, H1hesc, Gm12878, Bj, Ag04450, A549, Sknshra, Mcf7	425	660	472	405	2	2	48	11.8519	8	23.4003	0.526708
chr4:1219147-1235307	chr4	1219147	1235307	-	CTBP1	HEK293, cd_19	359	2925	368	702	4	7	167	23.7892	2	39.1892	0.616812
chr4:129913321-129925031	chr4	129913321	129925031	-	SCLT1	cd_19, neutr, Hs68_RNase, Hs68_control, K562, Hepg2, Helas3, H1hesc, Gm12878, Bj, Ag04450, Nhek, Sknshra	406	1236	370	396	4	4	0	0	0
chr4:144464661-144465125	chr4	144464661	144465125	+	SMARCA5	HEK293, cd_19, cd_34, neutr	1127	5998	892	269	2	5	148	55.0186	7	75.1458	0.735675
chr4:153332454-153333681	chr4	153332454	153333681	-	FBXW7	cd_19, Hs68_RNase, Hs68_control, K562, Huvec, Hmec, Hepg2, Helas3, H1hesc, Gm12878, Bj, Ag04450, A549, Nhek, Sknshra	1086	780	411	626	2	11	355	56.7093	8	6.91372	7.29231
chr4:174169130-174169591	chr4	174169130	174169591	+	GALNT7	HEK293, cd_19, cd_34, neutr, Hs68_RNase, Hs68_control	303	1784	311	461	1	1	218	47.2885	3	0	48.2885
chr4:187627716-187630999	chr4	187627716	187630999	-	FAT1	HEK293, K562, Hepg2, Helas3, H1hesc, Bj, Ag04450, A549, Nhek, Sknshra, Mcf7	383	1170	397	3283	1	1	0	0	24	2.59523	0.278147
chr4:6925099-6925838	chr4	6925099	6925838	+	TBC1D14	cd_19, Hs68_RNase, Hs68_control, K562, Hepg2, H1hesc, Gm12878, Ag04450, Nhek, Sknshra, Mcf7	374	2815	320	739	1	5	210	28.4168	2	59.3748	0.487236
chr4:77055327-77065626	chr4	77055327	77065626	-	NUP54	K562, Huvec, Hepg2, Helas3, H1hesc, Gm12878, Bj, Ag04450, A549, Nhek, Sknshra	555	5012	602	643	4	4	0	0	1	0	1
chr4:87967317-87968746	chr4	87967317	87968746	+	AFF1	HEK293, Hs68_RNase, Hs68_control, K562, Huvec, Hepg2, Helas3, H1hesc, Gm12878, Bj, Ag04450, A549, Nhek, Sknshra	335	1696	326	1021	2	8	379	37.1205	10	22.1451	1.64702
chr4:88116475-88116842	chr4	88116475	88116842	-	KLHL8	Hs68_RNase, Hs68_control, K562, Helas3, H1hesc, Gm12878, Ag04450, A549, Nhek, Sknshra	355	1136	374	367	1	1	95	25.8856	1	0	26.8856
chr5:137320945-137324004	chr5	137320945	137324004	-	FAM13B	HEK293, cd_19, neutr, Hs68_RNase, Hs68_control, K562, Huvec, Hsmm, Hepg2, Helas3, H1hesc, Gm12878, Bj, Ag04450, A549, Nhek, Sknshra, Mcf7	642	1315	672	331	3	3	87	26.284	8	15.5405	1.64952
chr5:138614015-138614818	chr5	138614015	138614818	+	MATR3	Hs68_RNase, Hs68_control, K562, Huvec, Hepg2, Helas3, H1hesc, Gm12878, Bj, Ag04450, A549, Nhek, Sknshra	393	8154	297	161	2	2	10	6.21118	8	43.5338	0.161926
chr5:167915606-167921655	chr5	167915606	167921655	+	RARS	cd_19, neutr, Hs68_RNase, Hs68_control, K562, Huvec, Helas3, Gm12878, Bj, Ag04450, A549, Nhek, Sknshra	714	8496	778	534	4	7	95	17.7903	0
chr5:176370335-176385155	chr5	176370335	176385155	-	UIMC1	HEK293, cd_19, neutr, Hs68_RNase, Hs68_control, K562, Huvec, Hepg2, Helas3, H1hesc, Gm12878, Bj, Ag04450, A549, Nhek, Sknshra, Mcf7	496	2245	396	397	4	5	155	39.0428	9	11.6609	3.16272
chr5:68470703-68471364	chr5	68470703	68471364	+	CCNB1	cd_19, Hs68_RNase, Hs68_control, K562, Huvec, Hmec, Hepg2, Helas3, H1hesc, Gm12878, Bj, Ag04450, A549, Nhek, Sknshra, Mcf7	272	11892	303	378	2	5	97	25.6614	5	49.295	0.5301
chr5:95091099-95099324	chr5	95091099	95099324	+	RHOBTB3	Hs68_RNase, Hs68_control	545	8144	501	479	2	11	355	74.1127	1	91.1504	0.81511
chr6:13632601-13644961	chr6	13632601	13644961	-	RANBP9	HEK293, cd_19, neutr, K562, Hepg2, H1hesc, Bj, Ag04450, A549, Nhek, Sknshra	476	4215	392	1020	7	11	364	35.6863	0
chr6:159001971-159010814	chr6	159001971	159010814	+	TMEM181	HEK293, neutr, Hs68_RNase, Hs68_control, K562, Huvec, Hsmm, Hepg2, Helas3, H1hesc, Gm12878, Bj, Ag04450, A549, Nhek, Sknshra, Mcf7	377	4506	397	380	4	7	280	73.6842	0
chr6:159004985-159010814	chr6	159004985	159010814	+	TMEM181	HEK293, neutr, Hs68_RNase, Hs68_control, K562, Huvec, Hepg2, Helas3, H1hesc, Gm12878, Bj, Ag04450, A549, Nhek, Nhlf, Sknshra, Mcf7	455	3895	503	324	3	6	280	86.4198	0
chr6:161455290-161471011	chr6	161455290	161471011	+	MAP3K4	K562, Hepg2, Helas3, H1hesc, Gm12878, Ag04450, Nhek, Sknshra	355	1383	352	1555	2	3	185	11.8971	16	44.032	0.286399
chr6:18236682-18258636	chr6	18236682	18258636	-	DEK	K562	361	16458	378	902	7	26	580	64.3016	2	82.9663	0.777711
chr6:4891946-4892613	chr6	4891946	4892613	+	CDYL	Hs68_RNase, Hs68_control, K562, Huvec, Hsmm, Hepg2, Helas3, H1hesc, Gm12878, Bj, Ag04450, A549, Nhek, Sknshra, Mcf7	2272	2064	1967	667	1	21	624	93.5532	6	7.37265	11.2931
chr6:7176887-7189555	chr6	7176887	7189555	+	RREB1	neutr, Hs68_RNase, Hs68_control, K562, Huvec, Hsmm, Hepg2, Helas3, H1hesc, Gm12878, Bj, Ag04450, A549, Nhek, Nhlf, Sknshra, Mcf7	324	3206	308	752	5	13	441	58.6436	7	37.6888	1.54162
chr7:100410368-100410830	chr7	100410368	100410830	-	EPHB4	HEK293, cd_19, neutr, Hs68_RNase, Hs68_control, Nhek, K562, Huvec, Hsmm, Hmec, Hepg2, Helas3, H1hesc, Gm12878, Bj, Ag04450, A549, Nhlf, Sknshra, Mcf7	570	4500	602	362	2	8	259	71.547	7	20.7899	3.32939
chr7:128655032-128658211	chr7	128655032	128658211	-	TNPO3	cd_34, neutr, Hs68_RNase, Hs68_control, Nhek, K562, Huvec, Hsmm, Hepg2, Helas3, H1hesc, Gm12878, Bj, Ag04450, A549, Sknshra, Mcf7	789	7018	898	432	3	2	49	11.3426	1	5.37634	1.93568
chr7:148543561-148544397	chr7	148543561	148544397	-	EZH2	Hs68_RNase, Hs68_control, Nhek, K562, H1hesc, Gm12878, Bj, Ag04450, A549, Sknshra	350	3486	346	253	2	7	165	65.2174	11	49.4672	1.31209
chr7:152007050-152012423	chr7	152007050	152012423	-	KMT2C	HEK293, neutr, Hs68_RNase, Hs68_control	481	3269	507	460	3	12	247	53.6957	24	30.2962	1.74768
chr7:155465560-155473602	chr7	155465560	155473602	+	RBM33	cd_19, cd_34, neutr, Hs68_RNase, Hs68_control, Nhek, K562, Huvec, Hepg2, Helas3, Gm12878, Bj, Ag04450, A549, Sknshra	1296	2392	1183	445	3	27	434	97.5281	1	0	98.5281
chr7:156619298-156629579	chr7	156619298	156629579	-	LMBR1	Hs68_RNase, Hs68_control, Nhek, K562, Huvec, Hepg2, Helas3, H1hesc, Gm12878, Bj, Ag04450, A549, Sknshra, Mcf7	313	4217	300	253	3	6	225	88.9328	0
chr7:158552176-158557544	chr7	158552176	158557544	-	ESYT2	cd_19, cd_34, neutr, Hs68_RNase, Hs68_control, Nhek, K562, Huvec, Hepg2, Helas3, Gm12878, Bj, Ag04450, A549, Sknshra, Mcf7	582	9140	588	495	5	12	407	82.2222	4	47.1114	1.72978
chr7:24663284-24708279	chr7	24663284	24708279	+	MPP6	HEK293, cd_19, Nhek, K562, Huvec, Hsmm, Hepg2, Helas3, H1hesc, Gm12878, Bj, Ag04450, A549, Sknshra	415	842	424	1116	8	8	198	17.7419	1	38.3459	0.476338
chr7:43679047-43680248	chr7	43679047	43680248	-	COA1	HEK293, Hs68_RNase, Hs68_control, Nhek, K562, Huvec, Hepg2, Helas3, H1hesc, Gm12878, Bj, Ag04450, A549, Sknshra	429	8245	440	310	2	5	181	58.3871	3	6	8.48387
chr7:65592690-65599361	chr7	65592690	65599361	+	CRCP	Hs68_RNase, Hs68_control, Nhek, K562, Helas3, H1hesc, Gm12878, Bj, Ag04450, A549, Sknshra	349	3533	275	231	3	3	103	44.5887	1	0	45.5887
chr7:99621041-99621930	chr7	99621041	99621930	+	ZKSCAN1	HEK293, cd_19, cd_34, Hs68_RNase, Hs68_control, Nhek, K562, Huvec, Hsmm, Hepg2, Helas3, H1hesc, Gm12878, Bj, Ag04450, A549, Nhlf, Sknshra, Mcf7	1034	2411	1077	668	2	14	525	78.5928	3	30.4462	2.53108
chr8:106431371-106456609	chr8	106431371	106456609	+	ZFPM2	Hs68_RNase, Hs68_control	284	1683	227	261	2	6	213	81.6092	4	0	82.6092
chr8:128902834-128903244	chr8	128902834	128903244	+	PVT1	HEK293, Hs68_RNase, Hs68_control, Nhek, K562, Huvec, Hsmm, Hmec, Hepg2, Helas3, H1hesc, Gm12878, Bj, Ag04450, A549, Nhlf, Sknshra, Mcf7	375	2081	363	0	0	0	0		0
chr8:52773404-52773806	chr8	52773404	52773806	-	PCMTD1	HEK293, cd_19, cd_34, neutr, K562, Huvec, Hsmm, Hepg2, Helas3, H1hesc, Gm12878, Bj, Ag04450, A549, Sknshra, Mcf7	388	753	410	402	1	2	103	25.6219	1	0	26.6219
chr8:62593526-62596747	chr8	62593526	62596747	-	ASPH	Nhek, K562, Huvec, Hepg2, Helas3, H1hesc, Gm12878, Bj, Ag04450, A549, Sknshra, Mcf7	323	3296	326	264	3	7	203	76.8939	4	0	77.8939
chr9:114148656-114154104	chr9	114148656	114154104	-	KIAA0368	cd_34, neutr, Hs68_RNase, Hs68_control	446	4085	449	435	4	5	128	29.4253	7	16.2922	1.75948
chr9:138773478-138774924	chr9	138773478	138774924	-	CAMSAP1	HEK293, cd_19, cd_34, Hs68_RNase, Hs68_control, K562, Huvec, Hsmm, Hmec, Hepg2, Helas3, H1hesc, Gm12878, Bj, Ag04450, A549, Nhek, Nhlf, Sknshra, Mcf7	2425	2012	2310	425	2	8	282	66.3529	6	12.5197	4.98184
chr9:33953282-33963789	chr9	33953282	33963789	-	UBAP2	cd_34, neutr, Hs68_RNase, Hs68_control, K562, Huvec, Hsmm, Hepg2, Helas3, H1hesc, Gm12878, Bj, Ag04450, A549, Nhek, Nhlf, Sknshra	450	1701	490	377	4	8	291	77.1883	9	27.9304	2.70264
chr9:33971648-33973235	chr9	33971648	33973235	-	UBAP2	cd_19, Hs68_RNase, Hs68_control, K562, Huvec, Hepg2, Helas3, Gm12878, Bj, Ag04450, A549, Nhek, Sknshra	335	1413	357	159	2	6	55	34.5912	9	27.9304	1.23024
chr9:35657747-35658015	chr9	35657747	35658015	-	RMRP		1265	46172	1244	0	0	0	0		0
chr9:37126308-37126939	chr9	37126308	37126939	+	ZCCHC7	cd_19, cd_34, neutr, Hs68_RNase, Hs68_control, K562, Helas3, Gm12878, Bj, Ag04450, A549, Nhlf, Sknshra	442	4973	289	631	1	11	369	58.4786	1	0	59.4786
chr9:96233422-96238620	chr9	96233422	96238620	+	FAM120A	Hs68_RNase, Hs68_control, K562, Huvec, Hepg2, Helas3, H1hesc, Gm12878, Bj, Ag04450, A549, Nhek, Sknshra, Mcf7	359	5630	360	330	2	5	248	75.1515	5	34.5446	2.14242
chr9:96233422-96261168	chr9	96233422	96261168	+	FAM120A	neutr, Hs68_RNase, Hs68_control, K562, Huvec, Hepg2, Helas3, H1hesc, Gm12878, Bj, Ag04450, A549, Nhek, Sknshra, Mcf7	302	3947	323	556	4	8	330	59.3525	5	34.5446	1.69794
chrX:130883333-130928494	chrX	130883333	130928494	-	RP11-453F18__B.1	HEK293, cd_19, cd_34, K562, Helas3, Gm12878	572	718	694	0	0	0	0		0

## Sheet: HepG2
circRNA_ID	chr	start	end	strand	gene	circBase_samples	BSJ_reads	linear_reads	BSJ_reads_CIRCexplorer	exonic_length	N_exons	N_RBPs	RBP_overlap_bp	RBP_coverage	N_non_circ_exons_host_gene	mean_RBP_coverage_non_circ_exons	ratio_RBP_coverage_circRNA_non_circ_exons
chr1:117944807-117948267	chr1	117944807	117948267	+	MAN1A2	cd_19, K562	633	2949	644	353	2	2	308	87.2521	0
chr1:117944807-117957453	chr1	117944807	117957453	+	MAN1A2	HEK293, cd_19, Hs68_RNase, Hs68_control	1220	1699	1260	472	3	3	360	76.2712	0
chr1:117944807-117963271	chr1	117944807	117963271	+	MAN1A2	HEK293, cd_19, cd_34, neutr	2268	503	2358	553	4	4	360	65.0995	0
chr1:117944807-117984947	chr1	117944807	117984947	+	MAN1A2	HEK293, cd_19, Nhek, K562, Huvec, Hepg2, Helas3, Gm12878, Bj, Ag04450, A549, Sknshra	710	613	625	648	5	5	360	55.5556	0
chr1:146747016-146757164	chr1	146747016	146757164	+	CHD1L	K562	457	1901	493	748	5	19	442	59.0909	0
chr1:35824525-35827390	chr1	35824525	35827390	+	ZMYM4	Nhek, K562, Huvec, Helas3, H1hesc, Gm12878, Ag04450, Sknshra	425	326	419	755	3	4	155	20.5298	5	26.0457	0.796051
chr1:41536266-41541123	chr1	41536266	41541123	-	SCMH1	HEK293, cd_19, cd_34, Hs68_RNase, Hs68_control, Nhek, K562, Huvec, Hepg2, Helas3, H1hesc, Gm12878, Bj, Ag04450, A549, Sknshra, Mcf7	505	398	412	360	2	3	127	35.2778	3	40.1968	0.880596
chr1:70758070-70781249	chr1	70758070	70781249	-	ANKRD13C	cd_19, K562, Hsmm, Bj, Sknshra	350	385	307	638	6	6	54	8.46395	0
chr1:8601272-8674745	chr1	8601272	8674745	-	RERE	Hs68_RNase, Hs68_control, Nhek, K562, Huvec, Hepg2, Helas3, H1hesc, Gm12878, Bj, Ag04450, A549, Sknshra, Mcf7	437	430	387	434	4	15	304	70.0461	12	45.3416	1.5331
chr1:8716031-8716500	chr1	8716031	8716500	-	RERE		647	209	546	469	1	15	319	68.0171	12	45.3416	1.48931
chr10:102683731-102685776	chr10	102683731	102685776	+	FAM178A	Hs68_RNase, Hs68_control, K562, Huvec, Hepg2, Helas3, H1hesc, Gm12878, Ag04450, A549, Sknshra	384	757	393	1069	2	10	412	38.5407	2	18.0982	2.07039
chr10:103427642-103436193	chr10	103427642	103436193	-	FBXW4	Hs68_RNase, Hs68_control	362	176	274	510	4	4	0	0	2	0	1
chr10:112723882-112745523	chr10	112723882	112745523	+	SHOC2	Nhek, K562, Huvec, Hsmm, Hepg2, Helas3, H1hesc, Gm12878, Bj, Ag04450, A549, Sknshra, Mcf7	351	479	346	1075	2	2	0	0	4	0	1
chr10:126631025-126631876	chr10	126631025	126631876	+	ZRANB1	HEK293, cd_19, cd_34, neutr, Hs68_RNase, Hs68_control	629	669	716	851	1	5	315	37.0153	2	5.38462	5.9542
chr10:32197099-32199491	chr10	32197099	32199491	-	ARHGAP12	HEK293, neutr, Hs68_RNase, Hs68_control, Nhek, K562, Huvec, Hsmm, Hmec, Hepg2, Helas3, H1hesc, Gm12878, Bj, Ag04450, A549, Nhlf, Sknshra, Mcf7	4172	1025	4021	794	2	3	201	25.3149	4	21.7949	1.15442
chr10:5815804-5842668	chr10	5815804	5842668	-	GDI2	K562, Hepg2, Gm12878, Ag04450, A549	371	2772	351	774	6	19	542	70.0258	0
chr10:5827104-5842668	chr10	5827104	5842668	-	GDI2	Hs68_RNase, Hs68_control, Nhek, K562, Hepg2, Helas3, H1hesc, Ag04450, A549, Sknshra	536	2726	475	674	5	16	452	67.0623	0
chr10:70719561-70720005	chr10	70719561	70720005	+	DDX21	Hs68_RNase, Hs68_control, K562, Gm12878	481	1620	325	444	1	9	413	93.018	0
chr10:7839009-7844817	chr10	7839009	7844817	+	ATP5C1	Hs68_RNase, Hs68_control, Nhek, K562, Huvec, Hepg2, Helas3, H1hesc, Gm12878, Bj, Ag04450, A549, Nhlf, Sknshra, Mcf7	831	2830	951	799	6	15	316	39.5494	1	32.4324	1.21288
chr10:91511102-91522592	chr10	91511102	91522592	+	KIF20B	K562, Helas3, H1hesc, Gm12878, Ag04450	421	660	384	893	6	6	0	0	10	2.81888	0.261857
chr11:130130750-130131824	chr11	130130750	130131824	-	ZBTB44	Hs68_RNase, Hs68_control, K562, Huvec, Hepg2, Helas3, H1hesc, Gm12878, Bj, Ag04450, A549, Nhek, Sknshra	1051	216	1064	1074	1	1	103	9.59032	0
chr11:33307958-33309057	chr11	33307958	33309057	+	HIPK3	HEK293, cd_19, cd_34, neutr, Hs68_RNase, Hs68_control, K562, Huvec, Hsmm, Hepg2, Helas3, H1hesc, Gm12878, Bj, Ag04450, A549, Nhek, Nhlf, Sknshra, Mcf7	3361	589	3519	1099	1	2	182	16.5605	4	10.3472	1.54756
chr12:120592773-120593523	chr12	120592773	120593523	-	GCN1L1	HEK293, cd_19, Hs68_RNase, Hs68_control	462	697	502	389	3	5	119	30.5913	45	36.1416	0.850563
chr12:12397195-12397589	chr12	12397195	12397589	-	LRP6	HEK293, cd_19, Hs68_RNase, Hs68_control, Nhek, K562, Huvec, Bj, Ag04450	513	529	667	394	1	2	135	34.264	0
chr12:23998916-24048958	chr12	23998916	24048958	-	SOX5		1028	1727	967	443	2	11	410	92.5508	3	14.2857	6.12015
chr12:69644908-69656342	chr12	69644908	69656342	+	CPSF6	HEK293, cd_19, K562, Huvec, Hepg2, Helas3, H1hesc, Gm12878, Ag04450, A549, Sknshra, Mcf7	1308	800	1376	1710	9	51	1314	76.8421	0
chr13:113170753-113181798	chr13	113170753	113181798	-	TUBGCP3	HEK293, cd_19, Hs68_RNase, Hs68_control, Nhek, K562, Huvec, Hepg2, Helas3, H1hesc, Gm12878, Bj, Ag04450, A549, Sknshra, Mcf7	437	266	339	751	6	8	116	15.4461	1	0	16.4461
chr13:33091993-33101669	chr13	33091993	33101669	-	N4BP2L2	HEK293, cd_19, neutr, Hs68_RNase, Hs68_control, Nhek, K562, Huvec, Hepg2, Helas3, H1hesc, Gm12878, Bj, Ag04450, A549, Sknshra	671	1364	724	438	4	8	300	68.4932	0
chr13:96409897-96416207	chr13	96409897	96416207	+	DNAJC3		628	741	631	682	5	5	131	19.2082	1	11.7117	1.58973
chr14:21698477-21702388	chr14	21698477	21702388	-	HNRNPC	Hs68_RNase, Hs68_control, Nhek, K562, Huvec, Hsmm, Hepg2, Helas3, H1hesc, Gm12878, Bj, Ag04450, A549, Nhlf, Sknshra, Mcf7	504	223	371	440	3	13	338	76.8182	0
chr14:21971315-21972024	chr14	21971315	21972024	-	METTL3	cd_19, cd_34, Hs68_RNase, Hs68_control, Nhek, K562, Huvec, Hsmm, Hepg2, Helas3, H1hesc, Gm12878, Bj, Ag04450, A549, Sknshra, Mcf7	862	1361	882	623	2	2	51	8.1862	0
chr14:32559707-32563592	chr14	32559707	32563592	+	ARHGAP5	Nhek, K562, Helas3, H1hesc, Gm12878, Bj, Ag04450, A549, Sknshra	1043	655	980	3885	1	15	582	14.9807	4	24.6166	0.623842
chr14:32559707-32586493	chr14	32559707	32586493	+	ARHGAP5	Nhek, K562, Hepg2, Helas3, H1hesc, Gm12878, Bj, Ag04450, A549, Sknshra	448	217	347	4033	2	19	730	18.1007	4	24.6166	0.745637
chr14:39648294-39648666	chr14	39648294	39648666	+	PNN		708	2811	618	295	2	38	221	74.9153	2	100	0.751636
chr14:39746137-39748741	chr14	39746137	39748741	+	CTAGE5	cd_19, Hs68_RNase, Hs68_control	338	648	8	243	3	13	147	60.4938	2	38.3459	1.5629
chr14:39746137-39796226	chr14	39746137	39796226	+	CTAGE5	Huvec, Hepg2, Helas3, Gm12878, A549	405	686	44	1783	19	93	1343	75.3225	2	38.3459	1.93978
chr14:39746137-39818181	chr14	39746137	39818181	+	CTAGE5	Hepg2, Helas3, Gm12878, Bj, Ag04450, A549	480	995	150	2200	22	103	1536	69.8182	2	38.3459	1.79989
chr14:97299803-97327072	chr14	97299803	97327072	+	VRK1	HEK293, cd_19, cd_34, neutr	1243	629	1189	1073	10	10	48	4.47344	0
chr14:99924615-99932150	chr14	99924615	99932150	-	SETD3	HEK293, cd_19, cd_34, Hs68_RNase, Hs68_control, Nhek, K562, Huvec, Hepg2, Helas3, H1hesc, Gm12878, Bj, Ag04450, A549, Sknshra	2974	1518	3169	683	5	6	331	48.4627	5	7.73333	5.66366
chr15:25650607-25657118	chr15	25650607	25657118	-	UBE3A	HEK293, cd_19, neutr, Nhek, K562, Huvec, Hepg2, Helas3, H1hesc, Gm12878, Bj, Ag04450, A549, Sknshra	1288	725	1331	330	5	5	0	0	1	30.5556	0.0316901
chr15:41961025-41962156	chr15	41961025	41962156	+	MGA	HEK293, cd_19, Nhek, K562, Huvec, Hepg2, Helas3, H1hesc, Gm12878, Bj, Ag04450, Sknshra	2495	504	2448	1131	1	1	63	5.57029	3	7.15631	0.805547
chr15:41988272-41991357	chr15	41988272	41991357	+	MGA	cd_19, Hs68_RNase, Hs68_control, Nhek, K562, Hepg2, Helas3, H1hesc, Gm12878, Bj, Ag04450, A549, Sknshra	1085	753	1083	1124	3	12	483	42.9715	3	7.15631	5.39111
chr15:59204761-59209198	chr15	59204761	59209198	-	SLTM	cd_19, neutr, Hs68_RNase, Hs68_control, K562, H1hesc, Gm12878, Ag04450	514	829	528	311	3	5	234	75.2412	10	45.468	1.64072
chr15:63824845-63855207	chr15	63824845	63855207	+	USP3	Hs68_RNase, Hs68_control, Nhek, K562, Huvec, Hepg2, Helas3, Gm12878, Bj, Ag04450, A549, Sknshra, Mcf7	673	989	707	670	7	8	327	48.806	3	72.4581	0.678019
chr15:76566752-76588078	chr15	76566752	76588078	-	ETFA	HEK293, cd_19, Hs68_RNase, Hs68_control, Nhek, K562, Hepg2, Helas3, H1hesc, Gm12878, Bj, Ag04450, A549, Sknshra, Mcf7	445	3232	462	777	8	17	451	58.0438	0
chr15:80412669-80415142	chr15	80412669	80415142	+	ZFAND6	cd_19, neutr, Hs68_RNase, Hs68_control, Nhek, K562, Huvec, Hsmm, Hepg2, Helas3, H1hesc, Gm12878, Bj, Ag04450, A549, Sknshra, Mcf7	657	617	683	381	3	3	137	35.958	2	0	36.958
chr16:3900297-3901010	chr16	3900297	3901010	-	CREBBP	Hs68_RNase, Hs68_control, Nhek, K562, Huvec, Hepg2, Helas3, H1hesc, Gm12878, Bj, Ag04450, A549, Sknshra, Mcf7	539	290	557	713	1	3	112	15.7083	10	52.3899	0.312948
chr16:47531309-47549512	chr16	47531309	47549512	+	PHKB	cd_19, cd_34, Hs68_RNase, Hs68_control, Nhek, K562, Huvec, Hsmm, Hepg2, Helas3, H1hesc, Gm12878, Bj, Ag04450, A549, Sknshra, Mcf7	462	921	484	518	5	14	441	85.1351	5	18.7151	4.36899
chr16:68155889-68157024	chr16	68155889	68157024	+	NFATC3	Hs68_RNase, Hs68_control, Nhek, K562, Huvec, Hsmm, Hepg2, Helas3, H1hesc, Gm12878, Bj, Ag04450, A549, Nhlf, Sknshra, Mcf7	877	2192	927	1135	1	12	604	53.2159	2	0	54.2159
chr16:68155889-68160513	chr16	68155889	68160513	+	NFATC3	HEK293, cd_19, cd_34, neutr, Hs68_RNase, Hs68_control, Nhek, K562, Huvec, Hsmm, Hmec, Hepg2, Helas3, H1hesc, Gm12878, Bj, Ag04450, A549, Nhlf, Sknshra, Mcf7	1954	815	1926	1298	2	16	725	55.8552	2	0	56.8552
chr16:85667519-85667738	chr16	85667519	85667738	+	GSE1	cd_19, cd_34, Hs68_RNase, Hs68_control	512	72	471	219	1	1	0	0	11	58.8586	0.016706
chr17:57430575-57430887	chr17	57430575	57430887	+	YPEL2	Hs68_RNase, Hs68_control	356	102	325	312	1	1	70	22.4359	3	0	23.4359
chr17:80521229-80526077	chr17	80521229	80526077	+	FOXK2	HEK293, cd_19, cd_34, Hs68_RNase, Hs68_control, Nhek, K562, Huvec, Hsmm, Hepg2, Helas3, H1hesc, Gm12878, Bj, Ag04450, A549, Nhlf, Sknshra, Mcf7	594	1014	660	343	2	3	100	29.1545	0
chr18:12999419-13019205	chr18	12999419	13019205	+	CEP192	HEK293, cd_19, Hs68_RNase, Hs68_control	583	609	632	1054	8	11	317	30.0759	0
chr18:19345732-19359646	chr18	19345732	19359646	+	MIB1	HEK293, cd_19, Hs68_RNase, Hs68_control, Nhek, K562, Huvec, Hepg2, Helas3, H1hesc, Gm12878, Bj, Ag04450, A549, Sknshra, Mcf7	918	1013	1060	679	5	9	319	46.9809	0
chr18:45391429-45423180	chr18	45391429	45423180	-	SMAD2	cd_19, neutr, Hs68_RNase, Hs68_control, Nhek, K562, Hepg2, Helas3, H1hesc, Gm12878, Bj, Ag04450, A549, Sknshra	526	1259	508	785	5	9	462	58.8535	4	18.4626	3.0753
chr18:60206913-60217693	chr18	60206913	60217693	+	ZCCHC2	neutr, Nhek, K562, Huvec, Hepg2, Helas3, H1hesc, Ag04450, A549, Sknshra, Mcf7	1111	1268	938	374	4	6	217	58.0214	0
chr18:9182379-9221997	chr18	9182379	9221997	+	ANKRD12	cd_19, neutr, Nhek, K562, Huvec, Hepg2, Helas3, H1hesc, Gm12878, Bj, Ag04450, Sknshra	626	249	628	994	7	19	818	82.2938	6	23.5393	3.3943
chr18:9931806-9937063	chr18	9931806	9937063	+	VAPA	Hs68_RNase, Hs68_control, Nhek, K562, Hepg2, Helas3, H1hesc, Gm12878, Bj, Ag04450, A549, Sknshra	522	1328	308	338	3	5	252	74.5562	0
chr2:106739425-106782539	chr2	106739425	106782539	-	UXS1	Nhek, K562, Hepg2, Helas3, H1hesc, Gm12878, Bj, Ag04450, A549, Sknshra, Mcf7	463	701	345	1561	10	11	159	10.1858	3	0	11.1858
chr2:106761645-106782539	chr2	106761645	106782539	-	UXS1	Hs68_RNase, Hs68_control, Nhek, K562, Hepg2, Helas3, H1hesc, Gm12878, Bj, Ag04450, A549, Sknshra	634	664	454	567	6	6	28	4.93827	3	0	5.93827
chr2:122363276-122363756	chr2	122363276	122363756	-	CLASP1	Hs68_RNase, Hs68_control, Nhek, K562, Hepg2, Helas3, H1hesc, Gm12878, Bj, Ag04450, A549	416	577	447	480	1	2	55	11.4583	5	30.1188	0.400347
chr2:148653869-148657467	chr2	148653869	148657467	+	ACVR2A	HEK293, cd_19, cd_34, Hs68_RNase, Hs68_control, Nhek, K562, Huvec, Hepg2, Helas3, H1hesc, Gm12878, Bj, Ag04450, A549, Sknshra	588	498	714	473	3	3	0	0	3	0	1
chr2:148730307-148739650	chr2	148730307	148739650	-	ORC4	Hs68_RNase, Hs68_control	343	932	361	396	4	7	168	42.4242	5	46.5051	0.914097
chr2:190656515-190682906	chr2	190656515	190682906	+	PMS1	HEK293, cd_19, neutr, Hs68_RNase, Hs68_control, Nhek, K562, Bj, Ag04450, A549	717	529	597	1902	4	9	442	23.2387	3	45.2215	0.524403
chr2:191523883-191537878	chr2	191523883	191537878	+	NAB1	Hs68_RNase, Hs68_control, Nhek, K562, Huvec, Helas3, H1hesc, Gm12878, Ag04450	510	646	478	1024	3	5	164	16.0156	7	18.685	0.864395
chr2:191765289-191789319	chr2	191765289	191789319	+	GLS	cd_19, cd_34, neutr, Nhek, K562, Gm12878, Bj, Ag04450	476	2056	468	643	8	20	618	96.112	4	4.02098	19.3412
chr2:215632205-215646233	chr2	215632205	215646233	-	BARD1	HEK293, cd_19, Nhek, K562, Huvec, Hepg2, Helas3, H1hesc, Gm12878, Bj, Ag04450, A549, Sknshra, Mcf7	430	635	400	1204	3	3	83	6.89369	0
chr2:240929490-240946787	chr2	240929490	240946787	-	NDUFA10	HEK293, neutr, Hs68_RNase, Hs68_control, K562, Hepg2, Helas3, H1hesc, Gm12878, Bj, Ag04450, A549, Sknshra	463	2121	426	250	3	6	97	38.8	0
chr2:45773870-45780869	chr2	45773870	45780869	-	SRBD1	Hs68_RNase, Hs68_control, K562, Huvec, Hepg2, Helas3, H1hesc, Gm12878, Bj, Ag04450, A549, Sknshra	340	815	361	465	4	4	63	13.5484	1	0	14.5484
chr2:45773870-45789895	chr2	45773870	45789895	-	SRBD1	cd_34, Hs68_RNase, Hs68_control, Nhek, K562, Hepg2, Helas3, H1hesc, Gm12878, Ag04450, A549, Sknshra	500	474	470	569	5	5	63	11.0721	1	0	12.0721
chr2:55209650-55214834	chr2	55209650	55214834	-	RTN4	HEK293, cd_19, Hs68_RNase, Hs68_control, Nhek, K562, Huvec, Hsmm, Hmec, Hepg2, Helas3, H1hesc, Gm12878, Bj, Ag04450, A549, Sknshra, Mcf7	702	1054	588	347	2	4	313	90.2017	9	29.5484	2.98549
chr2:61749745-61761038	chr2	61749745	61761038	-	XPO1	HEK293, cd_19, neutr, Hs68_RNase, Hs68_control, Nhek, K562, Huvec, Hepg2, Helas3, H1hesc, Gm12878, Bj, Ag04450, A549, Sknshra	759	3587	755	307	3	11	218	71.0098	5	31.192	2.23689
chr2:64083439-64085070	chr2	64083439	64085070	+	UGP2	cd_19, neutr, Hs68_RNase, Hs68_control, K562, H1hesc, Gm12878, A549	489	2095	454	236	2	4	234	99.1525	8	4.88683	17.013
chr2:71623270-71645769	chr2	71623270	71645769	+	ZNF638	Nhek, K562, Hepg2, Gm12878, Bj, Ag04450, A549, Sknshra	484	390	457	922	11	22	694	75.2711	0
chr20:30954186-30956926	chr20	30954186	30956926	+	ASXL1	HEK293, cd_19, Hs68_RNase, Hs68_control, Nhek, K562, Huvec, Hsmm, Hepg2, Helas3, H1hesc, Gm12878, Bj, Ag04450, A549, Nhlf, Sknshra, Mcf7	954	775	886	195	3	9	145	74.359	7	61.5225	1.20531
chr20:30954186-30959677	chr20	30954186	30959677	+	ASXL1	Hs68_RNase, Hs68_control	448	416	257	292	4	10	145	49.6575	7	61.5225	0.810229
chr20:34302106-34313077	chr20	34302106	34313077	-	RBM39	Hs68_RNase, Hs68_control, Nhek, K562, Huvec, Helas3, H1hesc, Gm12878, Bj, Ag04450, A549, Sknshra	1819	4091	1451	680	5	86	589	86.6176	0
chr20:34304661-34313077	chr20	34304661	34313077	-	RBM39	HEK293, cd_19, Hs68_RNase, Hs68_control, Nhek, K562, Huvec, Hepg2, Helas3, H1hesc, Gm12878, Bj, Ag04450, A549, Sknshra, Mcf7	625	2268	667	475	4	48	384	80.8421	0
chr20:34309661-34313077	chr20	34309661	34313077	-	RBM39	cd_19, cd_34, Hs68_RNase, Hs68_control, K562, Hepg2, Helas3, H1hesc, Gm12878, Bj, Ag04450, Sknshra	560	5117	591	409	3	38	318	77.7506	0
chr20:34317233-34320057	chr20	34317233	34320057	-	RBM39	Hs68_RNase, Hs68_control	777	2512	267	896	3	44	425	47.433	0
chr20:40161688-40179999	chr20	40161688	40179999	-	CHD6	HEK293, cd_19, cd_34	509	420	492	577	2	16	491	85.0953	13	52.2151	1.61787
chr20:57014000-57016139	chr20	57014000	57016139	+	VAPB	HEK293, cd_19, Hs68_RNase, Hs68_control, Nhek, K562, Huvec, Hepg2, Helas3, H1hesc, Gm12878, Bj, Ag04450, A549, Sknshra	399	377	328	258	2	3	115	44.5736	0
chr20:62407030-62422143	chr20	62407030	62422143	-	ZBTB46	Hs68_RNase, Hs68_control, K562, Hsmm, Hepg2, Helas3, H1hesc, Gm12878, Bj, Ag04450, A549, Nhlf, Mcf7	634	209	768	1255	2	2	28	2.23108	0
chr21:16386664-16415895	chr21	16386664	16415895	-	NRIP1	Hs68_RNase, Hs68_control, Nhek, K562, Huvec, Hepg2, Helas3, H1hesc, Gm12878, Bj, Ag04450, A549, Sknshra, Mcf7	400	998	415	203	2	4	199	98.0296	0
chr21:30693541-30702014	chr21	30693541	30702014	+	BACH1	HEK293, Nhek, K562, Hepg2, Helas3, H1hesc, Gm12878, Bj, Ag04450, A549, Nhlf, Sknshra	1035	671	1059	1836	3	5	318	17.3203	8	12.9629	1.31206
chr21:46275124-46281186	chr21	46275124	46281186	-	PTTG1IP	cd_19, Hs68_RNase, Hs68_control	362	1922	294	328	3	16	272	82.9268	0
chr22:21288066-21288532	chr22	21288066	21288532	+	CRKL	cd_19, cd_34, Hs68_RNase, Hs68_control	462	419	477	466	1	4	188	40.3433	0
chr22:46085591-46114373	chr22	46085591	46114373	+	ATXN10	Hs68_RNase, Hs68_control, K562, H1hesc, Gm12878, Ag04450, A549	404	1236	408	612	5	8	149	24.3464	1	57.4468	0.433666
chr22:46125304-46136418	chr22	46125304	46136418	+	ATXN10	HEK293, cd_19, Hs68_RNase, Hs68_control, Nhek, K562, Hepg2, Helas3, H1hesc, Gm12878, Bj, Ag04450, A549, Sknshra	999	1681	861	445	3	5	212	47.6404	1	57.4468	0.832217
chr3:125032151-125050082	chr3	125032151	125050082	-	ZNF148	cd_19, Hs68_RNase, Hs68_control, Nhek, K562, Huvec, Hepg2, Helas3, H1hesc, Gm12878, Bj, Ag04450, A549, Sknshra, Mcf7	526	408	585	683	4	8	348	50.9517	4	18.6975	2.63748
chr3:149563797-149639014	chr3	149563797	149639014	+	RNF13	cd_19, cd_34, Hs68_RNase, Hs68_control, Nhek, K562, Huvec, Hepg2, Helas3, H1hesc, Gm12878, Bj, Ag04450, A549, Sknshra, Mcf7	382	269	277	726	7	7	96	13.2231	3	0	14.2231
chr3:157839891-157841780	chr3	157839891	157841780	+	RSRC1	HEK293, cd_19, Hs68_RNase, Hs68_control, K562, Hepg2, Helas3, H1hesc, Gm12878, Ag04450, A549, Sknshra	645	691	614	322	2	2	68	21.118	7	0	22.118
chr3:169854206-169867032	chr3	169854206	169867032	-	PHC3	cd_19, neutr, Hs68_RNase, Hs68_control, Nhek, K562, Huvec, Hepg2, Helas3, H1hesc, Gm12878, Bj, Ag04450, A549, Sknshra	388	179	418	2343	3	4	154	6.57277	0
chr3:169863210-169867032	chr3	169863210	169867032	-	PHC3	HEK293, cd_34, Hs68_RNase, Hs68_control, Nhek, K562, Huvec, Hsmm, Hepg2, Helas3, H1hesc, Gm12878, Bj, Ag04450, A549, Nhlf, Sknshra, Mcf7	586	427	582	2096	2	3	154	7.34733	0
chr3:171965322-171969331	chr3	171965322	171969331	+	FNDC3B	Hs68_RNase, Hs68_control, Nhek, K562, Huvec, Hsmm, Hepg2, Helas3, H1hesc, Ag04450, Sknshra	572	1309	590	526	2	12	307	58.365	2	100	0.587772
chr3:197592293-197602646	chr3	197592293	197602646	+	LRCH3	Hs68_RNase, Hs68_control, Nhek, K562, Huvec, Hepg2, Helas3, H1hesc, Gm12878, Bj, Ag04450, A549, Sknshra, Mcf7	659	222	706	615	5	7	295	47.9675	1	0	48.9675
chr4:108603170-108622441	chr4	108603170	108622441	-	PAPSS1	Hs68_RNase, Hs68_control, K562, Hepg2, H1hesc, Gm12878, Bj, Ag04450, Sknshra, Mcf7	380	1728	423	609	4	6	254	41.7077	0
chr4:128995614-129003460	chr4	128995614	129003460	+	LARP1B	Hs68_RNase, Hs68_control, K562, Gm12878, Ag04450	360	820	399	435	4	5	170	39.0805	3	0	40.0805
chr4:144464661-144465125	chr4	144464661	144465125	+	SMARCA5	HEK293, cd_19, cd_34, neutr	1717	1412	1198	269	2	5	251	93.3086	17	47.5144	1.94393
chr4:153332454-153333681	chr4	153332454	153333681	-	FBXW7	cd_19, Hs68_RNase, Hs68_control, K562, Huvec, Hmec, Hepg2, Helas3, H1hesc, Gm12878, Bj, Ag04450, A549, Nhek, Sknshra	1486	483	54	626	2	4	253	40.4153	3	0	41.4153
chr4:187627716-187630999	chr4	187627716	187630999	-	FAT1	HEK293, K562, Hepg2, Helas3, H1hesc, Bj, Ag04450, A549, Nhek, Sknshra, Mcf7	3120	1938	2925	3283	1	32	1117	34.0238	10	33.502	1.01512
chr4:1902352-1906105	chr4	1902352	1906105	+	WHSC1	Hs68_RNase, Hs68_control, K562, Huvec, Hmec, Hepg2, Helas3, H1hesc, Gm12878, Bj, Ag04450, A549, Nhek, Sknshra, Mcf7	345	942	356	789	2	8	391	49.5564	7	42.6094	1.1593
chr4:37633006-37640126	chr4	37633006	37640126	-	RELL1	cd_19, cd_34, neutr, Hs68_RNase, Hs68_control, K562, Huvec, Hsmm, Helas3, H1hesc, Gm12878, Bj, Ag04450, A549, Nhek, Sknshra	1597	980	1580	434	3	3	0	0	1	0	1
chr4:6925099-6925838	chr4	6925099	6925838	+	TBC1D14	cd_19, Hs68_RNase, Hs68_control, K562, Hepg2, H1hesc, Gm12878, Ag04450, Nhek, Sknshra, Mcf7	377	506	311	739	1	4	346	46.82	2	50	0.937648
chr4:77055327-77065626	chr4	77055327	77065626	-	NUP54	K562, Huvec, Hepg2, Helas3, H1hesc, Gm12878, Bj, Ag04450, A549, Nhek, Sknshra	591	799	643	643	4	4	0	0	2	0	1
chr4:83799882-83803093	chr4	83799882	83803093	-	SEC31A	Hs68_RNase, Hs68_control, K562, H1hesc, Bj, Ag04450, Sknshra	435	2782	466	407	3	11	272	66.8305	5	31.2629	2.10243
chr4:87967317-87968746	chr4	87967317	87968746	+	AFF1	HEK293, Hs68_RNase, Hs68_control, K562, Huvec, Hepg2, Helas3, H1hesc, Gm12878, Bj, Ag04450, A549, Nhek, Sknshra	503	244	540	1021	2	6	548	53.6729	8	35.6559	1.49152
chr4:88116475-88116842	chr4	88116475	88116842	-	KLHL8	Hs68_RNase, Hs68_control, K562, Helas3, H1hesc, Gm12878, Ag04450, A549, Nhek, Sknshra	364	462	369	367	1	1	36	9.80926	1	0	10.8093
chr5:109049220-109065214	chr5	109049220	109065214	+	MAN2A1	cd_19, cd_34, Hs68_RNase, Hs68_control	368	650	399	572	3	7	358	62.5874	1	16.2162	3.69346
chr5:122881110-122893258	chr5	122881110	122893258	+	CSNK1G3	cd_19, cd_34, neutr, K562, Huvec, Hepg2, Helas3, H1hesc, Gm12878, Bj, Ag04450, A549, Nhek, Sknshra	765	464	804	536	3	3	66	12.3134	1	0	13.3134
chr5:138614015-138614818	chr5	138614015	138614818	+	MATR3	Hs68_RNase, Hs68_control, K562, Huvec, Hepg2, Helas3, H1hesc, Gm12878, Bj, Ag04450, A549, Nhek, Sknshra	365	1101	253	161	2	4	149	92.5466	12	47.9174	1.91234
chr5:142779220-142780417	chr5	142779220	142780417	-	NR3C1	cd_19, Hs68_RNase, Hs68_control, K562, Hepg2, Helas3, Gm12878, Ag04450, A549, Nhek, Nhlf	453	269	438	1197	1	1	69	5.76441	10	1.65306	2.54966
chr5:167915606-167921655	chr5	167915606	167921655	+	RARS	cd_19, neutr, Hs68_RNase, Hs68_control, K562, Huvec, Helas3, Gm12878, Bj, Ag04450, A549, Nhek, Sknshra	1105	2204	1203	534	4	5	96	17.9775	0
chr5:176370335-176385155	chr5	176370335	176385155	-	UIMC1	HEK293, cd_19, neutr, Hs68_RNase, Hs68_control, K562, Huvec, Hepg2, Helas3, H1hesc, Gm12878, Bj, Ag04450, A549, Nhek, Sknshra, Mcf7	410	528	349	397	4	6	153	38.539	9	8.89269	3.99679
chr5:38523520-38530768	chr5	38523520	38530768	-	LIFR	K562, Helas3, H1hesc, Ag04450, A549, Sknshra	814	741	814	580	4	4	131	22.5862	3	25.0266	0.906234
chr5:56542126-56546968	chr5	56542126	56546968	+	GPBP1	K562, Helas3, H1hesc, Gm12878, Bj, Ag04450, A549, Nhek, Sknshra	455	927	442	682	4	8	350	51.3196	1	16.2644	3.03049
chr5:68470703-68471364	chr5	68470703	68471364	+	CCNB1	cd_19, Hs68_RNase, Hs68_control, K562, Huvec, Hmec, Hepg2, Helas3, H1hesc, Gm12878, Bj, Ag04450, A549, Nhek, Sknshra, Mcf7	458	4836	561	378	2	2	0	0	3	58.8641	0.0167045
chr5:74109664-74137504	chr5	74109664	74137504	-	FAM169A	Hs68_RNase, Hs68_control, Hepg2, Helas3, H1hesc, Gm12878, A549, Nhek	2827	776	2112	673	5	11	233	34.6211	2	35.0145	0.989078
chr5:74130250-74137504	chr5	74130250	74137504	-	FAM169A	Hs68_RNase, Hs68_control, Hepg2, Helas3, H1hesc, Gm12878	1391	2738	2408	493	4	8	155	31.4402	2	35.0145	0.900754
chr5:95091099-95099324	chr5	95091099	95099324	+	RHOBTB3	Hs68_RNase, Hs68_control	349	570	304	479	2	3	103	21.5031	1	20.354	1.05381
chr6:13632601-13644961	chr6	13632601	13644961	-	RANBP9	HEK293, cd_19, neutr, K562, Hepg2, H1hesc, Bj, Ag04450, A549, Nhek, Sknshra	425	672	320	1020	7	7	50	4.90196	0
chr6:155095122-155116273	chr6	155095122	155116273	+	SCAF8	cd_19, Hs68_RNase, Hs68_control, K562, Huvec, Hsmm, Hepg2, Helas3, H1hesc, Gm12878, Bj, Ag04450, A549, Nhek, Nhlf, Sknshra, Mcf7	372	681	403	576	5	8	245	42.5347	1	0	43.5347
chr6:158994451-159010814	chr6	158994451	159010814	+	TMEM181	Hs68_RNase, Hs68_control, K562, Hepg2, Helas3, H1hesc, Gm12878, Bj, Ag04450, A549, Nhek, Sknshra, Mcf7	367	1141	505	484	5	12	239	49.3802	0
chr6:159004985-159010814	chr6	159004985	159010814	+	TMEM181	HEK293, neutr, Hs68_RNase, Hs68_control, K562, Huvec, Hepg2, Helas3, H1hesc, Gm12878, Bj, Ag04450, A549, Nhek, Nhlf, Sknshra, Mcf7	357	2129	373	324	3	4	111	34.2593	0
chr6:160819010-160831878	chr6	160819010	160831878	+	SLC22A3	Hepg2, Helas3, H1hesc, A549	571	699	504	546	4	5	250	45.7875	0
chr6:161455290-161471011	chr6	161455290	161471011	+	MAP3K4	K562, Hepg2, Helas3, H1hesc, Gm12878, Ag04450, Nhek, Sknshra	481	299	531	1555	2	3	151	9.71061	15	25.4031	0.405657
chr6:47251673-47254331	chr6	47251673	47254331	-	TNFRSF21	HEK293, cd_19, Hs68_RNase, Hs68_control	1206	747	1341	1147	2	9	494	43.0689	1	3.05677	10.863
chr6:4891946-4892613	chr6	4891946	4892613	+	CDYL	Hs68_RNase, Hs68_control, K562, Huvec, Hsmm, Hepg2, Helas3, H1hesc, Gm12878, Bj, Ag04450, A549, Nhek, Sknshra, Mcf7	5163	668	4591	667	1	5	623	93.4033	5	6.97051	11.8441
chr6:7176887-7189555	chr6	7176887	7189555	+	RREB1	neutr, Hs68_RNase, Hs68_control, K562, Huvec, Hsmm, Hepg2, Helas3, H1hesc, Gm12878, Bj, Ag04450, A549, Nhek, Nhlf, Sknshra, Mcf7	350	361	313	752	5	13	370	49.2021	7	15.0325	3.13127
chr6:79752559-79770535	chr6	79752559	79770535	-	PHIP	HEK293, cd_19, neutr, Hs68_RNase, Hs68_control, K562, Huvec, Hepg2, Helas3, H1hesc, Gm12878, Bj, Ag04450, A549, Nhek, Sknshra, Mcf7	411	610	422	411	3	8	199	48.4185	13	44.2193	1.09286
chr7:100410368-100410830	chr7	100410368	100410830	-	EPHB4	HEK293, cd_19, neutr, Hs68_RNase, Hs68_control, Nhek, K562, Huvec, Hsmm, Hmec, Hepg2, Helas3, H1hesc, Gm12878, Bj, Ag04450, A549, Nhlf, Sknshra, Mcf7	767	1807	891	362	2	3	93	25.6906	9	25.3842	1.01161
chr7:128655032-128658211	chr7	128655032	128658211	-	TNPO3	cd_34, neutr, Hs68_RNase, Hs68_control, Nhek, K562, Huvec, Hsmm, Hepg2, Helas3, H1hesc, Gm12878, Bj, Ag04450, A549, Sknshra, Mcf7	364	587	453	432	3	3	60	13.8889	1	0	14.8889
chr7:128845043-128846428	chr7	128845043	128846428	+	SMO	HEK293	504	364	541	727	4	3	0	0	4	40.592	0.0240431
chr7:131060182-131084192	chr7	131060182	131084192	+	MKLN1	HEK293, cd_19, neutr, Hs68_RNase, Hs68_control, Nhek, K562, Hepg2, Helas3, H1hesc, Gm12878, Bj, Ag04450, A549, Sknshra, Mcf7	688	429	736	605	5	12	495	81.8182	2	6.88406	10.5045
chr7:138189034-138223548	chr7	138189034	138223548	+	TRIM24	K562, Hepg2, Helas3, H1hesc, Sknshra	414	2310	530	779	6	21	544	69.8331	1	41.3333	1.67322
chr7:138203933-138235925	chr7	138203933	138235925	+	TRIM24	K562, Hepg2, Helas3, H1hesc, Gm12878, Ag04450, A549, Sknshra	535	2419	583	630	5	17	432	68.5714	1	41.3333	1.64342
chr7:139415730-139416814	chr7	139415730	139416814	-	HIPK2	HEK293, neutr, Hs68_RNase, Hs68_control, Nhek, K562, Huvec, Hsmm, Hepg2, Helas3, H1hesc, Gm12878, Bj, Ag04450, A549, Nhlf, Sknshra, Mcf7	364	348	369	1084	1	20	929	85.7011	7	69.1879	1.23527
chr7:155465560-155473602	chr7	155465560	155473602	+	RBM33	cd_19, cd_34, neutr, Hs68_RNase, Hs68_control, Nhek, K562, Huvec, Hepg2, Helas3, Gm12878, Bj, Ag04450, A549, Sknshra	2196	559	2113	445	3	22	445	100	1	0	101
chr7:22347957-22357656	chr7	22347957	22357656	-	RAPGEF5		482	339	496	449	4	12	322	71.7149	0
chr7:24663284-24708279	chr7	24663284	24708279	+	MPP6	HEK293, cd_19, Nhek, K562, Huvec, Hsmm, Hepg2, Helas3, H1hesc, Gm12878, Bj, Ag04450, A549, Sknshra	383	341	430	1116	8	8	135	12.0968	1	23.6842	0.530573
chr7:40027197-40027857	chr7	40027197	40027857	+	CDK13	K562, Huvec, Hepg2, Helas3, H1hesc, Gm12878, Bj, Ag04450, A549, Sknshra	341	1000	333	660	1	3	119	18.0303	1	31.5673	0.584337
chr7:40027197-40041630	chr7	40027197	40041630	+	CDK13	cd_19, neutr, Nhek, K562, Hepg2, Gm12878, Ag04450, Sknshra	609	466	402	1142	4	7	496	43.4326	1	31.5673	1.36433
chr7:99621041-99621930	chr7	99621041	99621930	+	ZKSCAN1	HEK293, cd_19, cd_34, Hs68_RNase, Hs68_control, Nhek, K562, Huvec, Hsmm, Hepg2, Helas3, H1hesc, Gm12878, Bj, Ag04450, A549, Nhlf, Sknshra, Mcf7	3100	994	3292	668	2	13	472	70.6587	1	0	71.6587
chr8:128902834-128903244	chr8	128902834	128903244	+	PVT1	HEK293, Hs68_RNase, Hs68_control, Nhek, K562, Huvec, Hsmm, Hmec, Hepg2, Helas3, H1hesc, Gm12878, Bj, Ag04450, A549, Nhlf, Sknshra, Mcf7	793	533	746	0	0	0	0		0
chr8:18656804-18662408	chr8	18656804	18662408	-	PSD3	Hs68_RNase, Hs68_control, Nhek, K562, Huvec, Hsmm, Hepg2, Helas3, H1hesc, Bj, Ag04450, A549, Sknshra, Mcf7	649	449	665	448	4	4	53	11.8304	0
chr8:52773404-52773806	chr8	52773404	52773806	-	PCMTD1	HEK293, cd_19, cd_34, neutr, K562, Huvec, Hsmm, Hepg2, Helas3, H1hesc, Gm12878, Bj, Ag04450, A549, Sknshra, Mcf7	405	377	439	402	1	2	127	31.592	1	0	32.592
chr8:62593526-62596747	chr8	62593526	62596747	-	ASPH	Nhek, K562, Huvec, Hepg2, Helas3, H1hesc, Gm12878, Bj, Ag04450, A549, Sknshra, Mcf7	1064	1127	1086	264	3	9	214	81.0606	4	67.1116	1.2048
chr9:103261046-103279053	chr9	103261046	103279053	+	TMEFF1	Hs68_RNase, Hs68_control, K562, Hepg2, H1hesc, Ag04450, Sknshra	410	249	510	364	4	4	0	0	1	0	1
chr9:114148656-114154104	chr9	114148656	114154104	-	KIAA0368	cd_34, neutr, Hs68_RNase, Hs68_control	747	1017	785	435	4	5	162	37.2414	16	36.5	1.01977
chr9:115024714-115060196	chr9	115024714	115060196	-	PTBP3	Hs68_RNase, Hs68_control, K562, Huvec, Hmec, Hepg2, Helas3, H1hesc, Gm12878, Bj, Ag04450, A549, Nhek, Nhlf, Sknshra, Mcf7	358	1590	323	567	4	5	133	23.4568	2	0	24.4568
chr9:115336336-115337531	chr9	115336336	115337531	+	KIAA1958	Hs68_RNase, Hs68_control, K562, Huvec, Hsmm, Hepg2, Helas3, H1hesc, Gm12878, Bj, Ag04450, A549, Nhek, Sknshra, Mcf7	490	95	474	1195	1	1	109	9.12134	0
chr9:33953282-33963789	chr9	33953282	33963789	-	UBAP2	cd_34, neutr, Hs68_RNase, Hs68_control, K562, Huvec, Hsmm, Hepg2, Helas3, H1hesc, Gm12878, Bj, Ag04450, A549, Nhek, Nhlf, Sknshra	630	853	715	377	4	5	173	45.8886	9	20.1531	2.21663
chr9:86293355-86301070	chr9	86293355	86301070	-	UBQLN1	K562, Huvec, Helas3, H1hesc, Gm12878, Bj, Ag04450, A549, Sknshra	521	1913	387	690	4	5	359	52.029	0
chr9:95018961-95032265	chr9	95018961	95032265	-	IARS	Hs68_RNase, Hs68_control, K562, Hepg2, Helas3, H1hesc, Gm12878, Bj, Ag04450, A549, Nhek, Sknshra	344	2177	287	932	8	28	610	65.4506	0
chr9:96233422-96238620	chr9	96233422	96238620	+	FAM120A	Hs68_RNase, Hs68_control, K562, Huvec, Hepg2, Helas3, H1hesc, Gm12878, Bj, Ag04450, A549, Nhek, Sknshra, Mcf7	518	1467	531	330	2	2	43	13.0303	8	21.4221	0.625735
chr9:96233422-96261168	chr9	96233422	96261168	+	FAM120A	neutr, Hs68_RNase, Hs68_control, K562, Huvec, Hepg2, Helas3, H1hesc, Gm12878, Bj, Ag04450, A549, Nhek, Sknshra, Mcf7	570	618	624	556	4	4	97	17.446	8	21.4221	0.822672
chr9:99284787-99327765	chr9	99284787	99327765	-	CDC14B	K562, Hepg2, Helas3, H1hesc, Bj, Ag04450, A549, Nhek, Sknshra, Mcf7	633	928	616	1183	11	16	456	38.5461	1	8.43079	4.1933
chrX:130883333-130928494	chrX	130883333	130928494	-	RP11-453F18__B.1	HEK293, cd_19, cd_34, K562, Helas3, Gm12878	690	326	1225	0	0	0	0		0
chrX:132887508-132888203	chrX	132887508	132888203	-	GPC3	Hepg2, Helas3, H1hesc	996	18829	822	695	1	28	334	48.0576	0
chrY:2821949-2829687	chrY	2821949	2829687	+	ZFY	cd_19, cd_34, Hs68_RNase, Hs68_control, K562, Huvec, Hepg2, Helas3, H1hesc, Bj, Ag04450, A549	392	202	339	662	2	2	0	0	5	0	1
