# Supplementary material for: Transcriptome-wide profiles of circular RNA and RNA-binding protein interactions reveal effects on circular RNA biogenesis and cancer pathway expression
Source: Genome Med. 2020 Dec 7;12:112. doi: 10.1186/s13073-020-00812-8 (PMC7722315; doi:10.1186/s13073-020-00812-8)
Supplement: Supplementary file 4 — Additional file 4: Table S2. Target sequences for siRNA-mediated knockdown of circCDYL, IGF2BP1, IGF2BP2, and GRWD1 in HepG2 and/or UMUC3 and J82. [file 13073_2020_812_MOESM4_ESM.xlsx]

## Sheet: Ark1
Table S2. Target sequences for siRNA-mediated knockdown of circCDYL, IGF2BP1, IGF2BP2, and GRWD1 in HepG2 and/or UMUC3 and J82
siRNA
Name	ID	Target sequence
Predesigned IGF2BP1 siRNA	SASI_Hs01_0074473 (dTdT 3’ overhangs)	GCCCACCCAGUAUGUGGGU
Predesigned IGF2BP2 siRNA	SASI_Hs01_00166607 (dTdT 3’ overhangs)	CAUGGAAGUUGAUUACUCA
Predesigned GRWD1 siRNA	SASI_Hs02_00358921 (dTdT 3’ overhangs)	TCCGCATCTGGGACATCCG
circRNA Hs_Cdyl custom designed siRNA	BS Junction siRNA (dTdT 3’ overhangs)	CGGGAAAGGUUGAAAGGAU
