# Supplementary material for: Transcriptome-wide profiles of circular RNA and RNA-binding protein interactions reveal effects on circular RNA biogenesis and cancer pathway expression
Source: Genome Med. 2020 Dec 7;12:112. doi: 10.1186/s13073-020-00812-8 (PMC7722315; doi:10.1186/s13073-020-00812-8)
Supplement: Supplementary file 5 — Additional file 5: Table S3. Sample information for HepG2 and K562. [file 13073_2020_812_MOESM5_ESM.xlsx]

## Sheet: K562
Table S3. Sample information for HepG2 and K562
Experiment.accession	Read.length	Biosample.term.name	Biosample.type	Biosample.life.stage	Biosample.sex	Biosample.Age	Biosample.organism	Biosample.subcellular.fraction.term.name	totalReads
ENCSR000AEL	101	K562	cell line	adult	female	53 year	Homo sapiens	total cell	332813890
ENCSR000AEN	100	K562	cell line	adult	female	53 year	Homo sapiens	total cell	272992020
ENCSR000CPY	76	K562	cell line	adult	female	53 year	Homo sapiens	chromatin	523746174
ENCSR000CPZ	76	K562	cell line	adult	female	53 year	Homo sapiens	nucleolus	437508718
ENCSR000CQA	76	K562	cell line	adult	female	53 year	Homo sapiens	nucleoplasm	520587242
ENCSR038WEK	50	K562	cell line	adult	female	53 year	Homo sapiens	membrane	113179674
ENCSR040YBR	50	K562	cell line	adult	female	53 year	Homo sapiens	nucleus	99135952
ENCSR109IQO	100	K562	cell line	adult	female	53 year	Homo sapiens	total cell	301846702
ENCSR696YIB	50	K562	cell line	adult	female	53 year	Homo sapiens	insoluble cytoplasmic fraction	109882508
ENCSR860DWK	50	K562	cell line	adult	female	53 year	Homo sapiens	cytosol	105025398
ENCSR885DVH	50	K562	cell line	adult	female	53 year	Homo sapiens	total cell	152171672

## Sheet: HepG2
Experiment.accession	Read.length	Biosample.term.name	Biosample.type	Biosample.life.stage	Biosample.sex	Biosample.Age	Biosample.organism	Biosample.subcellular.fraction.term.name	totalReads
ENCSR061SFU	50	HepG2	cell line	child	male	15 year	Homo sapiens	nucleus	146275428
ENCSR181ZGR	50	HepG2	cell line	child	male	15 year	Homo sapiens	total cell	223251048
ENCSR813BDU	50	HepG2	cell line	child	male	15 year	Homo sapiens	insoluble cytoplasmic fraction	223151714
ENCSR862HPO	50	HepG2	cell line	child	male	15 year	Homo sapiens	cytosol	126234566
ENCSR887ZSY	50	HepG2	cell line	child	male	15 year	Homo sapiens	membrane	141941656
