# Supplementary material for: Transcriptome-wide profiles of circular RNA and RNA-binding protein interactions reveal effects on circular RNA biogenesis and cancer pathway expression
Source: Genome Med. 2020 Dec 7;12:112. doi: 10.1186/s13073-020-00812-8 (PMC7722315; doi:10.1186/s13073-020-00812-8)
Supplement: Supplementary file 6 — Additional file 6: Table S4. Count matrix of backsplice junction reads supporting circRNAs in HepG2 txt). [file 13073_2020_812_MOESM6_ESM.txt]

#Table S4. Count matrix of backsplice junction reads supporting circRNAs in HepG2
ENCSR061SFU	ENCSR181ZGR	ENCSR813BDU	ENCSR862HPO	ENCSR887ZSY	strand	Gene
chr1:10032075-10035833	0	0	0	12	0	+	NMNAT1
chr1:10032075-10041228	0	5	0	44	11	+	NMNAT1
chr1:100329941-100343384	0	0	0	2	2	+	AGL
chr1:100329941-100347247	0	3	0	0	0	+	AGL
chr1:100335955-100343384	0	0	0	4	2	+	AGL
chr1:100459092-100483371	0	0	0	2	0	+	SLC35A3
chr1:100515464-100527505	0	0	0	8	0	+	HIAT1
chr1:100515464-100535241	0	0	2	26	15	+	HIAT1
chr1:100568510-100576039	0	0	0	2	0	-	SASS6
chr1:100588765-100591498	0	0	0	4	0	-	SASS6
chr1:100681538-100684303	0	0	0	2	0	-	DBT
chr1:100696288-100706440	0	0	0	2	0	-	DBT
chr1:100889777-100908552	0	0	0	5	2	+	CDC14A
chr1:100905487-100933650	0	0	0	4	0	+	CDC14A
chr1:101372407-101387397	0	0	3	31	14	+	SLC30A7
chr1:101379218-101387397	0	0	0	8	0	+	SLC30A7
chr1:101460665-101491022	0	0	0	7	2	-	DPH5
chr1:10155518-10165802	0	0	0	19	0	+	UBE4B
chr1:10177516-10179671	0	0	0	4	0	+	UBE4B
chr1:10195045-10197263	0	0	0	5	3	+	UBE4B
chr1:10209241-10211619	0	0	0	3	0	+	UBE4B
chr1:10209241-10221344	0	0	0	6	0	+	UBE4B
chr1:10316304-10328321	0	0	0	7	0	+	KIF1B
chr1:10327437-10328321	0	3	0	9	3	+	KIF1B
chr1:10327437-10332364	0	0	0	2	0	+	KIF1B
chr1:10335485-10342591	0	0	0	5	0	+	KIF1B
chr1:10335485-10352180	0	2	0	0	0	+	KIF1B
chr1:10351139-10357304	0	5	0	12	4	+	KIF1B
chr1:10352104-10357304	0	0	0	3	0	+	KIF1B
chr1:10380100-10384953	0	0	0	6	0	+	KIF1B
chr1:10407818-10412794	0	0	0	2	0	+	KIF1B
chr1:10420986-10425706	0	0	0	5	0	+	KIF1B
chr1:10423340-10425706	0	4	0	15	0	+	KIF1B
chr1:10423340-10435431	0	0	0	3	0	+	KIF1B
chr1:10425157-10425706	0	0	0	3	0	+	KIF1B
chr1:10463127-10464336	0	3	0	10	0	+	PGD
chr1:10463127-10468197	0	0	3	6	0	+	PGD
chr1:10463127-10473308	0	0	0	6	0	+	PGD
chr1:10471474-10473308	0	0	0	8	0	+	PGD
chr1:10527246-10529395	0	0	0	4	0	-	DFFA
chr1:10596269-10659423	0	0	0	2	0	+	PEX14
chr1:108138833-108160254	0	0	0	2	0	-	VAV3
chr1:108138833-108231028	0	0	0	6	6	-	VAV3
chr1:108697604-108703915	0	0	0	2	0	-	SLC25A24
chr1:109325043-109337529	0	0	0	4	0	+	STXBP3
chr1:109325043-109339348	0	0	0	2	0	+	STXBP3
chr1:109336203-109340859	0	0	0	2	0	+	STXBP3
chr1:109336203-109342927	0	0	0	8	3	+	STXBP3
chr1:109427896-109446876	0	0	0	0	5	+	GPSM2
chr1:109439485-109446876	0	0	0	3	3	+	GPSM2
chr1:109486096-109486679	0	0	0	6	0	-	CLCC1
chr1:109486096-109493070	0	0	0	5	5	-	CLCC1
chr1:109533875-109554340	0	0	0	0	2	-	WDR47
chr1:109553537-109554340	0	2	0	5	0	-	WDR47
chr1:109773499-109774408	0	0	0	8	0	+	SARS
chr1:109869613-109888500	0	0	0	2	0	-	SORT1
chr1:109878861-109884780	0	0	0	2	0	-	SORT1
chr1:109878861-109888500	0	0	0	6	0	-	SORT1
chr1:109878861-109888503	0	0	0	9	3	-	SORT1
chr1:109883345-109888500	0	0	0	18	0	-	SORT1
chr1:109883345-109888503	0	0	0	13	5	-	SORT1
chr1:109884635-109888500	0	0	0	10	0	-	SORT1
chr1:109884635-109888503	0	3	0	9	0	-	SORT1
chr1:109890104-109898091	0	0	0	5	0	-	SORT1
chr1:109952549-109957985	0	0	0	6	0	-	PSMA5
chr1:109954498-109957985	0	0	0	2	0	-	PSMA5
chr1:110116358-110121983	0	0	0	4	0	+	GNAI3
chr1:11076900-11078930	0	0	0	3	0	+	TARDBP
chr1:11130956-11137005	0	0	0	25	6	-	EXOSC10
chr1:11133990-11137005	0	0	0	13	2	-	EXOSC10
chr1:111492472-111495437	0	0	0	0	3	-	LRIF1
chr1:111690263-111703918	0	0	3	52	19	+	CEPT1
chr1:111690263-111717585	0	0	0	5	6	+	CEPT1
chr1:111690263-111726209	0	0	0	0	3	+	CEPT1
chr1:11184554-11193254	0	0	0	7	0	-	MTOR
chr1:111998707-112002258	0	0	0	9	3	+	ATP5F1
chr1:11307681-11308151	0	0	0	2	0	-	MTOR
chr1:113098489-113159517	0	0	0	0	2	-	ST7L
chr1:113119607-113126748	0	0	0	6	6	-	ST7L
chr1:113124613-113140708	0	0	0	0	3	-	ST7L
chr1:113124613-113143470	0	4	0	0	0	-	ST7L
chr1:113124613-113159517	0	0	0	3	3	-	ST7L
chr1:113140592-113153625	0	0	0	3	0	-	ST7L
chr1:113140592-113159466	0	0	0	2	0	-	ST7L
chr1:113140592-113159517	0	0	4	2	2	-	ST7L
chr1:113196219-113202401	0	10	0	82	16	+	CAPZA1
chr1:113196219-113209767	0	0	2	14	0	+	CAPZA1
chr1:113655100-113657498	0	0	0	7	0	+	LRIG2
chr1:113655100-113662145	0	0	0	14	9	+	LRIG2
chr1:114092136-114128218	0	0	0	2	0	+	MAGI3
chr1:114128008-114133280	0	0	0	3	0	+	MAGI3
chr1:114128008-114137182	0	0	0	8	0	+	MAGI3
chr1:114214355-114216087	0	0	0	16	0	+	MAGI3
chr1:114248511-114254735	0	0	0	2	0	-	PHTF1
chr1:114252875-114254735	0	0	0	2	0	-	PHTF1
chr1:114254561-114267515	0	0	0	3	0	-	PHTF1
chr1:114269039-114281421	0	0	0	3	0	-	PHTF1
chr1:114280731-114281421	0	0	0	4	0	-	PHTF1
chr1:114319831-114320430	0	0	0	8	0	-	RSBN1
chr1:114483003-114484081	0	0	0	7	6	+	HIPK1
chr1:114495387-114511270	0	2	0	0	0	+	HIPK1
chr1:115005725-115007010	0	17	10	169	42	-	TRIM33
chr1:115262199-115263338	0	0	0	16	2	-	CSDE1
chr1:115262199-115280693	0	3	0	0	5	-	CSDE1
chr1:115267841-115280693	0	0	0	2	8	-	CSDE1
chr1:115272878-115292828	0	0	0	0	2	-	CSDE1
chr1:115276352-115280693	0	0	0	6	6	-	CSDE1
chr1:115279378-115282511	0	0	0	3	0	-	CSDE1
chr1:1158623-1159348	14	0	22	177	42	-	SDF4
chr1:116193897-116206889	0	0	0	5	6	+	VANGL1
chr1:116202261-116206889	0	0	0	15	4	+	VANGL1
chr1:116573986-116580009	0	0	0	2	0	+	SLC22A15
chr1:117944807-117948267	0	32	23	484	94	+	MAN1A2
chr1:117944807-117957453	0	38	43	943	196	+	MAN1A2
chr1:117944807-117963271	0	80	82	1685	421	+	MAN1A2
chr1:117944807-117984947	0	26	33	508	143	+	MAN1A2
chr1:117944807-118009049	0	0	3	24	14	+	MAN1A2
chr1:117984852-118009049	0	0	0	4	0	+	MAN1A2
chr1:118003110-118045592	0	0	0	10	9	+	MAN1A2
chr1:118035768-118045592	0	0	0	5	0	+	MAN1A2
chr1:118449127-118461358	0	0	0	4	0	-	GDAP2
chr1:118454615-118461358	0	0	0	25	6	-	GDAP2
chr1:11883763-11887278	0	0	0	15	5	+	CLCN6
chr1:11883763-11889379	0	0	0	4	0	+	CLCN6
chr1:1191424-1203372	0	0	0	6	2	-	UBE2J2
chr1:1192371-1192690	0	4	0	34	5	-	UBE2J2
chr1:12008032-12010577	0	0	0	4	0	+	PLOD1
chr1:12016973-12018704	0	0	0	4	2	+	PLOD1
chr1:120277256-120279889	0	0	0	3	2	+	PHGDH
chr1:12061457-12062160	0	0	0	16	12	+	MFN2
chr1:12061457-12069783	0	0	0	0	2	+	MFN2
chr1:12065767-12069783	0	0	0	4	0	+	MFN2
chr1:121115831-121116815	0	0	0	4	0	+	SRGAP2C
chr1:12335881-12338095	0	7	3	9	21	+	VPS13D
chr1:12359258-12364785	0	0	0	5	0	+	VPS13D
chr1:12359258-12368698	0	2	4	30	19	+	VPS13D
chr1:12359258-12383837	0	0	0	2	0	+	VPS13D
chr1:12415955-12423303	0	0	0	3	0	+	VPS13D
chr1:12443034-12460387	0	0	0	0	2	+	VPS13D
chr1:12632755-12640694	0	0	0	4	0	-	DHRS3
chr1:12638745-12639440	0	7	6	85	20	-	DHRS3
chr1:12638745-12640694	0	5	0	12	4	-	DHRS3
chr1:14095612-14099683	0	3	0	11	0	+	PRDM2
chr1:145594038-145595220	0	2	0	29	0	-	POLR3C
chr1:145608107-145609356	0	0	0	5	0	-	POLR3C
chr1:146638076-146639512	0	0	0	2	0	-	PRKAB2
chr1:146661755-146685037	0	0	0	2	2	-	FMO5
chr1:146680413-146685037	0	0	0	2	0	-	FMO5
chr1:146683960-146687512	0	0	0	4	0	-	FMO5
chr1:146724277-146731572	4	10	8	141	39	+	CHD1L
chr1:146724277-146739177	0	0	0	6	0	+	CHD1L
chr1:146724277-146740537	0	0	0	2	0	+	CHD1L
chr1:146724277-146747921	0	0	0	4	0	+	CHD1L
chr1:146724277-146763234	0	0	0	2	5	+	CHD1L
chr1:146731490-146739177	0	0	0	5	0	+	CHD1L
chr1:146742592-146757164	0	0	0	0	2	+	CHD1L
chr1:146747016-146757164	0	26	27	288	116	+	CHD1L
chr1:146747016-146759412	0	0	0	3	2	+	CHD1L
chr1:146757974-146759412	0	0	0	17	0	+	CHD1L
chr1:147120047-147131890	0	0	0	10	0	-	ACP6
chr1:147131074-147131890	0	0	0	7	0	-	ACP6
chr1:150049746-150082742	0	0	0	3	2	+	VPS45
chr1:150064030-150082742	0	0	2	6	0	+	VPS45
chr1:150202905-150204264	0	0	0	8	0	-	ANP32E
chr1:150297352-150298339	0	0	0	2	0	+	PRPF3
chr1:150307405-150307712	0	0	2	9	0	+	PRPF3
chr1:150307405-150312953	0	0	0	4	3	+	PRPF3
chr1:150390071-150418877	0	0	0	8	0	+	RPRD2
chr1:150413398-150415759	0	0	0	3	0	+	RPRD2
chr1:150413398-150416853	0	0	0	10	0	+	RPRD2
chr1:150413398-150418877	0	0	0	19	6	+	RPRD2
chr1:150416726-150418877	0	0	0	9	0	+	RPRD2
chr1:150416726-150432793	0	0	3	4	0	+	RPRD2
chr1:150418701-150430046	0	0	0	0	3	+	RPRD2
chr1:150429763-150432793	0	0	0	0	2	+	RPRD2
chr1:150432535-150432793	0	0	0	3	0	+	RPRD2
chr1:150463076-150464965	0	0	0	4	0	+	TARS2
chr1:150464886-150469384	0	2	0	12	0	+	TARS2
chr1:150464886-150470223	0	0	0	9	0	+	TARS2
chr1:150900179-150913904	0	0	0	5	0	+	SETDB1
chr1:150902442-150913904	0	0	0	6	0	+	SETDB1
chr1:150931653-150933667	0	0	0	3	0	+	SETDB1
chr1:150933038-150934634	0	0	2	12	11	+	SETDB1
chr1:150997086-150998149	0	2	0	42	4	+	PRUNE
chr1:150997086-150999803	0	0	0	8	2	+	PRUNE
chr1:150997086-151001420	0	0	0	9	3	+	PRUNE
chr1:151139409-151139890	0	4	0	35	5	+	SCNM1
chr1:151150476-151156969	0	0	0	7	0	-	VPS72
chr1:151196720-151205179	0	0	0	9	2	+	PIP5K1A
chr1:151196723-151205179	0	0	0	9	0	+	PIP5K1A
chr1:151196723-151211654	0	0	0	2	3	+	PIP5K1A
chr1:151288048-151288985	0	0	0	17	6	-	PI4KB
chr1:151340674-151342245	0	0	0	4	0	-	SELENBP1
chr1:151400298-151414681	0	0	0	7	2	-	POGZ
chr1:151611363-151611595	3	0	0	9	2	+	SNX27
chr1:151611363-151633338	0	0	0	4	0	+	SNX27
chr1:151611363-151641111	0	0	0	29	10	+	SNX27
chr1:151611363-151655921	0	0	0	9	5	+	SNX27
chr1:151630710-151641111	0	0	0	6	3	+	SNX27
chr1:151630710-151655921	0	0	0	5	2	+	SNX27
chr1:153635690-153636950	0	0	0	2	0	-	ILF2
chr1:153637695-153641033	0	7	0	80	24	-	ILF2
chr1:15370484-15370655	0	0	0	2	0	+	KAZN
chr1:153723570-153730239	0	0	0	9	0	+	INTS3
chr1:153734045-153737539	0	0	0	6	5	+	INTS3
chr1:153735203-153737539	0	0	0	5	0	+	INTS3
chr1:153784206-153785928	0	0	2	21	0	-	GATAD2B
chr1:154184795-154186422	0	0	0	6	0	-	C1orf43
chr1:154197559-154214041	0	0	0	2	3	+	UBAP2L
chr1:154197559-154218851	0	0	0	0	5	+	UBAP2L
chr1:154207066-154207767	0	0	0	17	3	+	UBAP2L
chr1:154213988-154218851	0	0	0	8	0	+	UBAP2L
chr1:154218679-154221913	0	0	0	3	0	+	UBAP2L
chr1:154221714-154224129	0	0	0	3	4	+	UBAP2L
chr1:154223516-154224129	0	3	0	21	8	+	UBAP2L
chr1:154233367-154239044	0	0	2	9	3	+	UBAP2L
chr1:154309823-154313538	0	0	0	3	0	+	ATP8B2
chr1:154406994-154407632	0	0	0	0	2	+	IL6R
chr1:154569280-154571061	0	0	0	3	0	-	ADAR
chr1:155209406-155209868	0	0	0	5	0	-	GBA
chr1:155235650-155236686	0	0	0	13	0	-	CLK2
chr1:155237800-155240768	0	0	0	2	0	-	CLK2
chr1:155317446-155319387	0	0	0	2	0	-	ASH1L
chr1:155324263-155330200	0	0	0	2	0	-	ASH1L
chr1:155340294-155340774	0	0	0	9	3	-	ASH1L
chr1:155340294-155349907	0	0	0	4	0	-	ASH1L
chr1:155340294-155365344	0	0	0	17	4	-	ASH1L
chr1:155340294-155385714	0	0	0	2	0	-	ASH1L
chr1:155348071-155349907	0	0	0	3	0	-	ASH1L
chr1:155348071-155365344	0	0	0	9	2	-	ASH1L
chr1:155348071-155385714	0	0	0	3	0	-	ASH1L
chr1:155365249-155385714	0	0	0	5	0	-	ASH1L
chr1:155385534-155429689	0	0	0	9	0	-	ASH1L
chr1:155408117-155408859	0	12	19	187	77	-	ASH1L
chr1:155408117-155429689	0	12	9	145	78	-	ASH1L
chr1:155447676-155491409	0	0	0	0	3	-	ASH1L
chr1:155490890-155491409	0	19	4	198	36	-	ASH1L
chr1:155644800-155649303	0	5	7	60	0	-	YY1AP1
chr1:155644800-155650247	0	3	0	26	9	-	YY1AP1
chr1:155679563-155691409	0	0	0	3	0	+	DAP3
chr1:155724165-155730432	0	0	0	8	0	-	GON4L
chr1:155726748-155730432	0	0	0	14	3	-	GON4L
chr1:155742856-155747611	0	0	0	8	7	-	GON4L
chr1:155783424-155786053	0	0	0	2	0	-	GON4L
chr1:155790396-155796819	0	0	0	0	2	-	GON4L
chr1:155823066-155823597	0	16	14	201	57	-	GON4L
chr1:155874101-155874595	0	0	0	9	0	-	RIT1
chr1:155891165-155891709	0	0	0	26	0	-	KIAA0907
chr1:155891165-155893478	0	0	0	17	3	-	KIAA0907
chr1:155896466-155896947	0	2	0	14	0	-	KIAA0907
chr1:155896466-155899631	0	0	0	3	0	-	KIAA0907
chr1:155899086-155899631	0	0	0	4	0	-	KIAA0907
chr1:156235571-156236469	0	0	0	2	0	-	SMG5
chr1:156235571-156244477	0	0	0	0	3	-	SMG5
chr1:156286956-156304709	0	0	2	9	5	-	CCT3
chr1:156286956-156305679	0	0	0	5	0	-	CCT3
chr1:156290629-156304709	0	0	9	78	10	-	CCT3
chr1:156294762-156304709	0	0	2	21	3	-	CCT3
chr1:156303337-156304709	0	5	5	53	6	-	CCT3
chr1:156444899-156446994	0	0	0	3	0	-	MEF2D
chr1:156517864-156518540	0	0	0	2	0	-	IQGAP3
chr1:156752073-156756966	0	0	0	2	0	+	PRCC
chr1:156946774-156955965	0	0	0	7	0	-	ARHGEF11
chr1:15855582-15863309	0	0	0	9	4	+	DNAJC16
chr1:15855582-15874923	0	0	0	5	0	+	DNAJC16
chr1:15860731-15863309	0	0	4	59	9	+	DNAJC16
chr1:15860731-15873366	0	0	0	3	0	+	DNAJC16
chr1:15860731-15874923	0	0	0	9	2	+	DNAJC16
chr1:15862969-15863309	0	0	0	9	0	+	DNAJC16
chr1:15890423-15890854	0	0	0	3	0	+	DNAJC16
chr1:15904179-15906637	0	2	0	12	8	-	AGMAT
chr1:15905353-15906637	0	0	0	6	0	-	AGMAT
chr1:15953163-15957056	0	0	0	2	0	+	DDI2
chr1:15953163-15960060	0	0	0	3	0	+	DDI2
chr1:15953163-15964929	0	0	3	0	0	+	DDI2
chr1:15956819-15970145	0	0	0	3	0	+	DDI2
chr1:15956819-15978390	0	0	0	8	6	+	DDI2
chr1:15964801-15970145	0	0	2	29	0	+	DDI2
chr1:15964801-15976318	0	0	0	4	2	+	DDI2
chr1:15964801-15978390	0	2	4	34	13	+	DDI2
chr1:15964801-15983174	0	0	0	4	0	+	DDI2
chr1:15970016-15976318	0	0	0	5	0	+	DDI2
chr1:15970016-15978390	0	0	0	4	0	+	DDI2
chr1:15976214-15978390	0	0	0	5	0	+	DDI2
chr1:160201086-160231148	0	0	0	2	5	-	DCAF8
chr1:160206924-160231148	0	0	2	0	0	-	DCAF8
chr1:160293220-160302347	0	3	0	87	0	-	COPA
chr1:160295332-160305112	0	0	0	3	0	-	COPA
chr1:160318788-160320040	0	0	0	2	0	+	NCSTN
chr1:16044387-16047883	0	4	3	25	11	+	PLEKHM2
chr1:161071837-161072165	0	0	0	7	0	-	PFDN2
chr1:161748033-161753886	2	0	0	28	0	+	ATF6
chr1:161748033-161762117	0	0	0	0	3	+	ATF6
chr1:16199310-16203173	2	8	12	65	42	+	SPEN
chr1:16235815-16237796	0	0	0	2	0	+	SPEN
chr1:16237595-16242774	0	0	0	2	0	+	SPEN
chr1:16242622-16248844	0	0	0	4	0	+	SPEN
chr1:162469744-162487980	0	0	0	3	0	+	UHMK1
chr1:162535801-162536138	0	0	0	6	3	+	UAP1
chr1:162535801-162558623	2	0	0	0	0	+	UAP1
chr1:162535801-162567648	0	0	2	0	0	+	UAP1
chr1:162546566-162560301	0	0	0	3	0	+	UAP1
chr1:163306540-163318870	0	2	0	0	0	+	NUF2
chr1:16464347-16464925	0	0	2	18	3	-	EPHA2
chr1:16528276-16529069	0	0	0	3	0	-	ARHGEF19
chr1:165648678-165652347	0	0	0	5	0	-	ALDH9A1
chr1:165712403-165723511	0	0	0	4	0	-	TMCO1
chr1:165712403-165728821	0	0	0	3	0	-	TMCO1
chr1:165859440-165860559	0	6	3	57	8	+	UCK2
chr1:165859440-165865569	0	0	0	20	0	+	UCK2
chr1:16621277-16641930	0	0	0	2	0	-	FBXO42
chr1:16632297-16641930	0	0	0	9	0	-	FBXO42
chr1:167734819-167742605	0	0	0	15	0	+	MPZL1
chr1:167734819-167745403	0	2	3	18	9	+	MPZL1
chr1:167921037-167944253	0	0	0	29	5	+	DCAF6
chr1:167935866-167944253	0	0	0	4	0	+	DCAF6
chr1:167971719-167974031	0	0	0	8	2	+	DCAF6
chr1:168007608-168014465	0	0	0	14	7	+	DCAF6
chr1:168007608-168037701	0	0	0	0	6	+	DCAF6
chr1:168153139-168165880	0	0	0	2	0	+	TIPRL
chr1:169446392-169446995	0	2	2	23	15	-	SLC19A2
chr1:169484681-169494146	0	4	2	31	14	-	F5
chr1:169767997-169775229	0	0	0	5	0	+	C1orf112
chr1:169767997-169777070	0	0	0	6	0	+	C1orf112
chr1:169767997-169792613	0	0	0	0	2	+	C1orf112
chr1:169767997-169796340	0	0	0	3	4	+	C1orf112
chr1:169771761-169777070	0	0	0	6	0	+	C1orf112
chr1:170508350-170513986	0	0	0	8	0	+	GORAB
chr1:171481170-171492661	0	0	0	0	3	+	PRRC2C
chr1:171492359-171494104	0	0	0	6	0	+	PRRC2C
chr1:171492359-171496983	0	6	2	58	12	+	PRRC2C
chr1:171492359-171502100	0	0	3	15	15	+	PRRC2C
chr1:171492359-171506612	0	2	0	0	3	+	PRRC2C
chr1:171504566-171506612	0	0	0	4	4	+	PRRC2C
chr1:171537385-171544267	0	0	0	31	4	+	PRRC2C
chr1:171544065-171546776	0	0	0	2	0	+	PRRC2C
chr1:171548492-171556890	0	3	0	4	2	+	PRRC2C
chr1:172520651-172526934	2	7	10	104	45	+	SUCO
chr1:172520651-172539870	0	0	0	4	0	+	SUCO
chr1:172520651-172548407	0	0	0	12	8	+	SUCO
chr1:172520651-172560211	0	6	0	0	12	+	SUCO
chr1:172522399-172539870	0	0	0	0	2	+	SUCO
chr1:172525008-172526934	0	0	0	25	5	+	SUCO
chr1:172525008-172539870	0	4	0	13	3	+	SUCO
chr1:172525008-172560211	0	0	0	0	11	+	SUCO
chr1:172569203-172571927	0	0	0	11	0	+	SUCO
chr1:1735857-1749314	0	0	2	24	0	-	GNB1
chr1:1735857-1756938	0	0	4	6	3	-	GNB1
chr1:1735857-1770677	0	0	0	28	6	-	GNB1
chr1:173702851-173703425	0	0	0	4	0	+	KLHL20
chr1:173743443-173744981	0	0	0	5	0	+	KLHL20
chr1:1737913-1770677	0	0	0	7	0	-	GNB1
chr1:173807327-173814429	0	0	0	4	0	+	DARS2
chr1:173915613-173916720	0	0	0	3	0	-	RC3H1
chr1:173915613-173921276	0	0	0	0	2	-	RC3H1
chr1:173949946-173953757	0	0	0	2	0	-	RC3H1
chr1:174188262-174190302	0	4	0	37	5	+	RABGAP1L
chr1:174188262-174200493	0	0	0	18	5	+	RABGAP1L
chr1:174190109-174219770	0	0	0	3	0	+	RABGAP1L
chr1:174221617-174247917	0	0	0	3	0	+	RABGAP1L
chr1:174241551-174247917	0	0	0	4	0	+	RABGAP1L
chr1:174241551-174274265	0	0	0	14	3	+	RABGAP1L
chr1:174241551-174340210	0	0	0	6	0	+	RABGAP1L
chr1:174244970-174274265	0	0	0	8	0	+	RABGAP1L
chr1:174244970-174340210	0	0	0	5	0	+	RABGAP1L
chr1:174244970-174363283	0	0	0	12	5	+	RABGAP1L
chr1:1747194-1756938	0	0	0	20	7	-	GNB1
chr1:1747194-1770677	0	8	10	96	19	-	GNB1
chr1:174938413-174952042	0	0	0	4	0	+	RABGAP1L
chr1:174973749-174977842	0	0	0	4	0	+	CACYBP
chr1:1756835-1770677	0	0	4	26	6	-	GNB1
chr1:175956078-175996824	0	0	0	2	0	-	RFWD2
chr1:175996707-176015460	0	0	0	16	6	-	RFWD2
chr1:176012321-176015460	0	0	0	23	0	-	RFWD2
chr1:176050287-176085817	0	0	0	3	2	-	RFWD2
chr1:176050287-176105683	0	7	3	36	10	-	RFWD2
chr1:176050287-176118210	0	0	0	4	0	-	RFWD2
chr1:176085759-176105683	0	0	3	10	4	-	RFWD2
chr1:176085759-176145143	0	0	0	6	2	-	RFWD2
chr1:176104145-176133027	0	0	0	10	4	-	RFWD2
chr1:176118141-176133027	0	0	0	4	0	-	RFWD2
chr1:176118141-176145143	0	2	2	17	4	-	RFWD2
chr1:176132004-176133027	0	0	0	7	0	-	RFWD2
chr1:176132004-176145143	0	0	0	6	0	-	RFWD2
chr1:176132004-176153828	0	0	0	22	3	-	RFWD2
chr1:179012849-179023773	0	3	3	41	16	+	FAM20B
chr1:179033061-179033631	0	0	0	9	0	+	FAM20B
chr1:179054762-179057224	0	0	0	3	0	+	TOR3A
chr1:17907047-17914974	0	2	0	28	8	+	ARHGEF10L
chr1:17907047-17930086	0	0	4	3	5	+	ARHGEF10L
chr1:17907047-17966797	0	0	2	0	7	+	ARHGEF10L
chr1:17907047-18014242	0	7	5	0	0	+	ARHGEF10L
chr1:179086466-179087899	0	0	0	8	0	-	ABL2
chr1:179089324-179091002	0	0	0	18	0	-	ABL2
chr1:179100445-179102509	0	0	0	9	0	-	ABL2
chr1:179271811-179292630	0	0	0	4	0	+	SOAT1
chr1:179271811-179308680	0	0	0	2	0	+	SOAT1
chr1:179304640-179310445	0	0	0	12	0	+	SOAT1
chr1:179304640-179312078	0	0	0	2	3	+	SOAT1
chr1:179304640-179312770	0	0	0	5	5	+	SOAT1
chr1:179306971-179310445	0	0	0	17	5	+	SOAT1
chr1:179306971-179312078	0	0	0	7	4	+	SOAT1
chr1:179306971-179312770	0	0	0	8	3	+	SOAT1
chr1:179311248-179312770	0	0	0	9	0	+	SOAT1
chr1:179316734-179318077	0	0	0	7	0	+	SOAT1
chr1:179316734-179319566	0	0	0	5	0	+	SOAT1
chr1:179316734-179320597	0	0	0	5	0	+	SOAT1
chr1:17981130-17983203	0	0	0	5	0	+	ARHGEF10L
chr1:17981130-17991090	0	0	0	5	0	+	ARHGEF10L
chr1:179869260-179883189	0	0	0	2	0	+	TOR1AIP1
chr1:179955303-179961356	0	0	0	4	0	+	CEP350
chr1:179955303-179966310	0	0	0	10	5	+	CEP350
chr1:179955303-179975702	0	4	2	16	12	+	CEP350
chr1:179965687-179966310	0	0	0	5	0	+	CEP350
chr1:179981063-179991983	0	0	0	2	0	+	CEP350
chr1:179989083-179990144	0	0	0	0	3	+	CEP350
chr1:179989083-180000629	0	0	0	0	2	+	CEP350
chr1:180010272-180017840	0	0	0	11	3	+	CEP350
chr1:180047597-180049796	0	0	0	4	0	+	CEP350
chr1:180366650-180382606	0	0	0	12	4	-	ACBD6
chr1:180366650-180399397	0	0	0	11	0	-	ACBD6
chr1:180366650-180464660	0	2	0	0	4	-	ACBD6
chr1:180756888-180780624	0	0	0	3	0	+	XPR1
chr1:180772523-180780624	0	0	0	7	0	+	XPR1
chr1:180793888-180794480	0	4	0	49	9	+	XPR1
chr1:180953812-180962561	0	6	19	170	51	-	STX6
chr1:180953812-180974599	0	0	0	12	9	-	STX6
chr1:180971741-180974599	0	0	0	11	0	-	STX6
chr1:182811679-182812569	0	0	0	8	4	+	DHX9
chr1:183072462-183079789	0	0	0	3	0	+	LAMC1
chr1:183083665-183084772	0	0	0	7	4	+	LAMC1
chr1:183083665-183087281	0	0	0	5	0	+	LAMC1
chr1:183085711-183087281	0	0	0	3	0	+	LAMC1
chr1:183102540-183104291	0	0	0	10	3	+	LAMC1
chr1:183502298-183513632	0	0	0	2	0	+	SMG7
chr1:183711260-183835207	0	0	0	5	0	+	RGL1
chr1:183849749-183854072	0	0	0	2	0	+	RGL1
chr1:183849749-183869370	0	0	0	2	0	+	RGL1
chr1:184675776-184681011	0	0	0	15	8	-	EDEM3
chr1:184701970-184706845	0	0	0	2	0	-	EDEM3
chr1:185056683-185062408	0	2	0	19	0	+	RNF2
chr1:185094075-185106928	0	0	0	4	0	-	TRMT1L
chr1:185097800-185121067	0	0	0	0	2	-	TRMT1L
chr1:185114570-185121067	0	0	0	3	0	-	TRMT1L
chr1:185143503-185144245	0	0	0	0	4	+	SWT1
chr1:185183638-185200840	0	0	0	5	5	+	SWT1
chr1:186287578-186287960	0	0	0	11	2	-	TPR
chr1:186310159-186313222	0	2	0	13	0	-	TPR
chr1:186359842-186360923	0	0	0	3	2	+	C1orf27
chr1:186359842-186375400	0	0	0	7	0	+	C1orf27
chr1:19209617-19216599	0	0	0	2	0	-	ALDH4A1
chr1:192989436-192998787	0	0	0	4	0	-	UCHL5
chr1:192990226-192998787	0	0	0	3	6	-	UCHL5
chr1:192997214-192998787	0	0	0	9	0	-	UCHL5
chr1:193038163-193046180	0	0	0	5	4	+	TROVE2
chr1:193038163-193053787	0	0	0	0	3	+	TROVE2
chr1:193038163-193053828	0	0	0	2	0	+	TROVE2
chr1:193044949-193046180	0	0	2	11	3	+	TROVE2
chr1:193094241-193121574	0	0	0	2	0	+	CDC73
chr1:193104520-193121574	0	0	0	2	0	+	CDC73
chr1:193107214-193111196	0	0	0	5	0	+	CDC73
chr1:193110979-193121574	0	2	0	20	2	+	CDC73
chr1:193172924-193205486	0	0	0	11	0	+	CDC73
chr1:19483260-19486775	0	0	0	2	0	-	UBR4
chr1:19503085-19505714	0	0	0	5	0	-	UBR4
chr1:19510304-19511780	0	0	0	19	5	-	UBR4
chr1:19519926-19523759	0	0	0	7	0	-	UBR4
chr1:19524163-19528309	0	0	0	3	0	-	UBR4
chr1:19570107-19571524	0	0	0	2	0	-	EMC1
chr1:19683128-19746244	0	0	0	0	2	-	CAPZB
chr1:197086918-197094321	0	0	3	3	0	-	ASPM
chr1:197157421-197161029	0	0	0	2	0	-	ZBTB41
chr1:197509093-197522242	0	0	0	9	2	-	DENND1B
chr1:197509093-197552383	0	0	0	0	4	-	DENND1B
chr1:197522151-197684204	0	0	0	2	0	-	DENND1B
chr1:197552281-197581106	0	0	0	12	0	-	DENND1B
chr1:197552281-197586889	0	0	0	4	0	-	DENND1B
chr1:197552281-197614873	0	0	0	6	0	-	DENND1B
chr1:197564337-197684204	0	0	0	2	0	-	DENND1B
chr1:197611840-197684204	0	0	0	7	0	-	DENND1B
chr1:197611840-197742062	0	0	0	4	0	-	DENND1B
chr1:198201682-198233365	0	0	0	6	0	+	NEK7
chr1:198201682-198248191	0	0	0	3	0	+	NEK7
chr1:198201682-198266370	0	0	0	5	3	+	NEK7
chr1:200012901-200017946	0	0	0	3	0	+	NR5A2
chr1:200012901-200090083	0	0	0	0	2	+	NR5A2
chr1:200549381-200561368	0	0	0	4	0	-	KIF14
chr1:200550328-200561368	0	0	0	15	6	-	KIF14
chr1:200550328-200562897	0	0	0	3	0	-	KIF14
chr1:200550328-200567549	0	0	0	5	0	-	KIF14
chr1:200558344-200561368	0	0	0	3	0	-	KIF14
chr1:200572353-200583533	0	0	0	2	0	-	KIF14
chr1:200729966-200784772	0	0	0	7	2	+	CAMSAP2
chr1:200776503-200801973	0	0	0	3	0	+	CAMSAP2
chr1:200821668-200826552	0	0	0	2	0	+	CAMSAP2
chr1:201816406-201817722	0	0	0	11	5	+	IPO9
chr1:201816406-201828122	0	3	0	0	0	+	IPO9
chr1:201821231-201826322	0	0	0	2	3	+	IPO9
chr1:201821231-201828122	0	0	2	14	12	+	IPO9
chr1:201823722-201826322	0	0	0	4	0	+	IPO9
chr1:201826223-201828122	0	0	0	14	0	+	IPO9
chr1:201965274-201966682	0	0	0	3	0	+	RNPEP
chr1:201965274-201970895	0	0	0	2	0	+	RNPEP
chr1:201966446-201969143	0	0	0	6	0	+	RNPEP
chr1:201970503-201972589	0	5	0	28	7	+	RNPEP
chr1:20216877-20220973	0	0	0	3	3	+	OTUD3
chr1:202385914-202398057	0	0	0	16	8	+	PPP1R12B
chr1:202394693-202400747	0	0	0	0	3	+	PPP1R12B
chr1:202457660-202465950	0	0	0	7	0	+	PPP1R12B
chr1:202711518-202733273	0	0	0	7	0	-	KDM5B
chr1:202724398-202733273	0	0	0	12	9	-	KDM5B
chr1:202729542-202736188	0	0	0	0	2	-	KDM5B
chr1:202742245-202746222	0	0	0	11	4	-	KDM5B
chr1:202917431-202923435	0	0	0	3	0	-	ADIPOR1
chr1:203676136-203677232	0	0	0	16	5	+	ATP2B4
chr1:203786053-203809502	0	0	0	0	2	+	ZC3H11A
chr1:203797426-203809502	0	2	0	0	0	+	ZC3H11A
chr1:203816311-203816815	0	0	0	7	0	+	ZC3H11A
chr1:204082042-204083733	0	0	0	19	11	+	SOX13
chr1:204085634-204086835	0	0	0	10	5	+	SOX13
chr1:204494611-204501374	0	0	0	7	0	+	MDM4
chr1:205138290-205156934	0	0	0	0	3	-	DSTYK
chr1:205156545-205156934	0	0	0	4	3	-	DSTYK
chr1:205585605-205593019	0	8	7	43	89	-	ELK4
chr1:205693053-205698749	0	0	0	9	0	-	NUCKS1
chr1:206589248-206603572	0	0	0	2	0	+	SRGAP2
chr1:2066700-2082417	0	0	0	6	4	+	PRKCZ
chr1:2066700-2087531	0	0	0	6	2	+	PRKCZ
chr1:207200838-207201024	0	0	0	3	0	-	C1orf116
chr1:207930358-207940540	0	2	3	17	5	+	CD46
chr1:207930358-207943707	0	0	0	14	16	+	CD46
chr1:207989273-207990759	0	0	0	5	3	-	C1orf132
chr1:2082228-2087531	0	0	0	5	0	+	PRKCZ
chr1:2100956-2106752	0	0	0	12	7	+	PRKCZ
chr1:21071236-21076375	0	0	0	7	0	-	HP1BP3
chr1:21071236-21100103	0	0	0	10	6	-	HP1BP3
chr1:21071236-21107033	0	0	0	11	22	-	HP1BP3
chr1:21074036-21100103	0	0	0	5	0	-	HP1BP3
chr1:21076215-21100103	0	6	9	149	68	-	HP1BP3
chr1:21083658-21097566	0	0	0	7	0	-	HP1BP3
chr1:21083658-21100103	0	9	16	222	61	-	HP1BP3
chr1:21083658-21103243	0	0	3	15	7	-	HP1BP3
chr1:21083658-21106404	0	3	4	14	14	-	HP1BP3
chr1:21083658-21107033	0	0	0	48	40	-	HP1BP3
chr1:21091869-21100103	0	0	3	41	12	-	HP1BP3
chr1:21091869-21103243	0	0	0	4	4	-	HP1BP3
chr1:21091869-21107033	0	0	2	9	0	-	HP1BP3
chr1:21097422-21100103	0	6	7	82	15	-	HP1BP3
chr1:21097422-21107033	0	0	3	9	13	-	HP1BP3
chr1:211433449-211462738	0	0	0	4	3	+	RCOR3
chr1:211433449-211477482	0	0	0	4	0	+	RCOR3
chr1:21167348-21191755	0	0	0	7	0	-	EIF4G3
chr1:21167348-21212864	0	0	0	3	0	-	EIF4G3
chr1:21181470-21188825	0	0	0	2	0	-	EIF4G3
chr1:211952259-211961069	0	0	0	5	3	-	LPGAT1
chr1:211952259-211966532	0	17	12	186	78	-	LPGAT1
chr1:211956570-211966532	0	2	9	49	16	-	LPGAT1
chr1:211960973-211966532	0	0	0	2	2	-	LPGAT1
chr1:212125910-212142049	0	0	0	0	4	-	INTS7
chr1:212139771-212142049	0	0	0	2	0	-	INTS7
chr1:212179980-212184763	0	0	0	3	0	-	INTS7
chr1:212179980-212194554	0	0	0	16	3	-	INTS7
chr1:21220009-21231464	0	0	0	8	3	-	EIF4G3
chr1:21220009-21268823	0	0	0	0	4	-	EIF4G3
chr1:212218001-212220759	0	0	0	22	0	+	DTL
chr1:21231375-21268823	0	0	0	5	0	-	EIF4G3
chr1:212502476-212506940	0	9	0	58	6	+	PPP2R5A
chr1:212502476-212519275	0	0	0	2	5	+	PPP2R5A
chr1:212502476-212522584	0	0	0	2	4	+	PPP2R5A
chr1:21267983-21268823	0	0	0	7	5	-	EIF4G3
chr1:21267983-21276601	0	0	0	6	3	-	EIF4G3
chr1:21267983-21276604	0	0	0	3	2	-	EIF4G3
chr1:21295966-21307720	0	0	0	21	5	-	EIF4G3
chr1:21295966-21329301	0	0	2	13	0	-	EIF4G3
chr1:213037066-213046160	0	0	4	25	7	+	FLVCR1
chr1:213037066-213058738	0	0	0	22	2	+	FLVCR1
chr1:213037066-213062599	0	0	0	17	2	+	FLVCR1
chr1:213046019-213058738	0	0	0	3	0	+	FLVCR1
chr1:213046019-213062599	0	0	0	11	6	+	FLVCR1
chr1:21306826-21307720	0	0	0	8	2	-	EIF4G3
chr1:21306826-21377487	0	0	0	5	2	-	EIF4G3
chr1:213244347-213251158	0	0	0	2	0	+	RPS6KC1
chr1:213251037-213290752	0	5	6	28	13	+	RPS6KC1
chr1:213251037-213303232	0	0	2	9	8	+	RPS6KC1
chr1:213290658-213303232	2	8	5	97	34	+	RPS6KC1
chr1:213290658-213341316	0	0	0	3	0	+	RPS6KC1
chr1:21329205-21377487	0	0	0	11	0	-	EIF4G3
chr1:21329205-21415706	0	0	0	12	0	-	EIF4G3
chr1:21329205-21437876	0	2	2	36	10	-	EIF4G3
chr1:213302869-213341316	0	0	0	6	0	+	RPS6KC1
chr1:213302869-213349835	0	6	0	47	18	+	RPS6KC1
chr1:213341200-213349835	0	0	0	4	0	+	RPS6KC1
chr1:213403839-213416001	0	0	0	4	4	+	RPS6KC1
chr1:213414044-213416001	0	0	0	0	3	+	RPS6KC1
chr1:21377358-21415706	0	0	0	10	3	-	EIF4G3
chr1:21377358-21437876	0	0	4	24	0	-	EIF4G3
chr1:21415630-21437876	0	0	0	21	8	-	EIF4G3
chr1:214169811-214178615	0	3	0	10	21	+	PROX1
chr1:214169811-214185058	5	20	29	69	147	+	PROX1
chr1:214478529-214503621	0	0	0	4	0	+	SMYD2
chr1:214488104-214492326	0	0	0	6	0	+	SMYD2
chr1:214637972-214638300	0	0	0	5	0	-	PTPN14
chr1:214788174-214792563	0	0	0	8	2	+	CENPF
chr1:215747128-215753342	0	0	0	13	3	+	KCTD3
chr1:215749243-215752480	0	4	5	31	7	+	KCTD3
chr1:215759837-215768813	0	3	3	39	5	+	KCTD3
chr1:215759837-215777644	0	0	0	0	4	+	KCTD3
chr1:215759837-215781514	0	0	0	0	4	+	KCTD3
chr1:215759837-215792633	0	0	0	2	0	+	KCTD3
chr1:215768697-215777644	0	0	0	0	3	+	KCTD3
chr1:215768697-215785263	0	0	0	10	5	+	KCTD3
chr1:215785166-215792633	0	0	0	3	0	+	KCTD3
chr1:21599191-21616649	0	3	8	42	20	-	ECE1
chr1:217783662-217787544	0	0	0	24	2	-	GPATCH2
chr1:21943798-21946543	0	0	0	11	0	-	RAP1GAP
chr1:220170324-220180680	0	0	0	4	0	-	EPRS
chr1:220178589-220180680	0	0	0	14	0	-	EPRS
chr1:220179447-220180680	0	0	0	14	2	-	EPRS
chr1:220275470-220276119	0	0	0	6	0	+	IARS2
chr1:220275470-220276904	0	0	0	2	0	+	IARS2
chr1:22027990-22030111	0	0	0	0	2	-	USP48
chr1:22027990-22033361	0	0	0	0	2	-	USP48
chr1:22027990-22050588	0	0	0	3	0	-	USP48
chr1:220310150-220315290	0	0	0	2	0	+	IARS2
chr1:220332727-220346084	0	0	0	2	0	-	RAB3GAP2
chr1:220340634-220383831	0	0	0	0	2	-	RAB3GAP2
chr1:220355598-220356273	0	0	0	5	0	-	RAB3GAP2
chr1:220363044-220364626	0	0	0	2	0	-	RAB3GAP2
chr1:220386228-220387321	0	0	0	9	0	-	RAB3GAP2
chr1:22041881-22048257	0	0	0	28	3	-	USP48
chr1:22041881-22050588	0	2	3	25	4	-	USP48
chr1:22041881-22056325	0	0	2	0	4	-	USP48
chr1:22047528-22048257	0	0	0	7	2	-	USP48
chr1:22047528-22050588	0	0	0	2	0	-	USP48
chr1:22047528-22056325	0	0	0	6	2	-	USP48
chr1:22047528-22078108	0	0	0	2	0	-	USP48
chr1:22073559-22079612	0	0	0	3	0	-	USP48
chr1:22073559-22084276	0	0	3	7	8	-	USP48
chr1:22077999-22084276	0	0	0	6	0	-	USP48
chr1:22079019-22084276	0	0	0	3	0	-	USP48
chr1:220964832-220978616	0	0	0	2	0	+	MARC1
chr1:220969984-220978616	0	0	0	0	2	+	MARC1
chr1:22165317-22166510	0	0	0	4	0	-	HSPG2
chr1:221879436-221879808	0	0	0	2	0	-	DUSP10
chr1:222794500-222806591	0	0	2	0	3	+	MIA3
chr1:222823633-222828135	0	0	0	3	0	+	MIA3
chr1:222827730-222832999	0	0	0	4	0	+	MIA3
chr1:222889025-222895856	0	0	0	7	2	+	BROX
chr1:222889025-222897506	0	0	0	3	0	+	BROX
chr1:222889025-222898897	0	0	0	5	4	+	BROX
chr1:222897433-222903519	0	0	0	9	0	+	BROX
chr1:222898791-222903519	0	0	0	4	0	+	BROX
chr1:223163966-223165452	0	0	0	3	0	+	DISP1
chr1:2234416-2236024	2	0	0	7	4	+	SKI
chr1:223991875-223994649	0	2	0	13	6	-	TP53BP2
chr1:22404921-22413359	0	2	4	80	25	+	CDC42
chr1:224377278-224378021	0	0	3	3	0	+	DEGS1
chr1:224437913-224455835	0	0	0	10	0	-	NVL
chr1:224481968-224491559	0	0	0	3	0	-	NVL
chr1:224495692-224499559	0	0	0	2	0	-	NVL
chr1:224553580-224559125	0	0	0	5	2	+	CNIH4
chr1:224585798-224586736	0	0	0	7	0	-	WDR26
chr1:224599128-224612356	0	0	0	2	0	-	WDR26
chr1:224605961-224612356	0	0	0	3	0	-	WDR26
chr1:225140371-225156576	0	4	2	19	13	+	DNAH14
chr1:225140371-225161855	0	13	14	85	73	+	DNAH14
chr1:225140371-225195246	0	4	0	37	43	+	DNAH14
chr1:225161792-225284941	0	0	0	2	0	+	DNAH14
chr1:225195114-225284941	0	0	0	0	2	+	DNAH14
chr1:225226395-225239497	0	0	0	0	2	+	DNAH14
chr1:225231445-225273491	0	0	0	3	0	+	DNAH14
chr1:225266908-225284941	0	0	0	9	5	+	DNAH14
chr1:225266908-225373127	0	0	3	0	3	+	DNAH14
chr1:225268080-225284941	0	0	0	0	2	+	DNAH14
chr1:225339706-225373127	0	0	0	5	0	+	DNAH14
chr1:225355640-225393881	0	0	0	6	0	+	DNAH14
chr1:225355640-225418853	0	0	0	3	0	+	DNAH14
chr1:225372992-225394922	0	0	0	6	4	+	DNAH14
chr1:225372992-225428524	0	0	2	3	0	+	DNAH14
chr1:225393672-225418853	0	0	0	2	0	+	DNAH14
chr1:225600155-225603034	0	0	0	13	0	-	LBR
chr1:225600155-225607500	0	0	0	9	0	-	LBR
chr1:225718255-225755116	0	0	0	0	2	-	ENAH
chr1:225742607-225755116	0	3	0	6	8	-	ENAH
chr1:226016425-226019660	0	0	0	9	0	+	EPHX1
chr1:226175596-226176089	0	0	0	14	10	-	SDE2
chr1:226346884-226353701	0	0	0	2	0	-	ACBD3
chr1:226453233-226475498	0	0	0	4	0	-	LIN9
chr1:226465475-226475498	0	0	0	5	0	-	LIN9
chr1:227073238-227076750	0	0	0	5	2	+	PSEN2
chr1:227149077-227153438	0	11	8	113	54	+	ADCK3
chr1:227192694-227223308	0	0	0	5	0	-	CDC42BPA
chr1:227203780-227213853	0	0	0	2	0	-	CDC42BPA
chr1:227203780-227223308	0	0	0	0	4	-	CDC42BPA
chr1:227203780-227235711	0	0	0	0	3	-	CDC42BPA
chr1:227213755-227235711	0	0	0	2	3	-	CDC42BPA
chr1:227216357-227223308	0	0	0	3	13	-	CDC42BPA
chr1:227257477-227262065	0	0	0	4	0	-	CDC42BPA
chr1:227300012-227316932	0	0	0	3	0	-	CDC42BPA
chr1:227330645-227335260	0	0	0	0	2	-	CDC42BPA
chr1:227348243-227441856	0	0	0	4	0	-	CDC42BPA
chr1:227834244-227842177	0	0	0	2	0	+	ZNF678
chr1:227935392-227935934	0	0	0	13	6	+	SNAP47
chr1:227935392-227947186	0	0	0	2	0	+	SNAP47
chr1:22816372-22818026	0	5	7	100	48	+	ZBTB40
chr1:229593907-229613507	0	0	0	6	9	-	NUP133
chr1:229596357-229599423	0	0	0	2	0	-	NUP133
chr1:229596357-229601266	0	2	0	11	3	-	NUP133
chr1:229596357-229634053	0	0	0	0	2	-	NUP133
chr1:229599289-229601266	0	3	0	3	0	-	NUP133
chr1:229602380-229634053	0	0	0	3	3	-	NUP133
chr1:229622117-229623360	0	0	0	0	3	-	NUP133
chr1:229622117-229634053	0	0	0	2	0	-	NUP133
chr1:229625701-229634053	0	0	0	13	4	-	NUP133
chr1:229631241-229634053	0	0	0	6	0	-	NUP133
chr1:229675202-229678118	0	0	0	9	0	-	ABCB10
chr1:229675202-229685181	0	0	0	6	0	-	ABCB10
chr1:230398318-230401113	0	2	0	0	0	+	GALNT2
chr1:230795209-230800333	0	0	0	4	0	+	COG2
chr1:230795209-230810870	0	0	0	3	0	+	COG2
chr1:230798886-230807386	0	3	3	38	10	+	COG2
chr1:230798886-230810870	0	0	0	27	13	+	COG2
chr1:230807261-230820982	0	0	0	2	0	+	COG2
chr1:230979099-230979642	0	0	0	2	0	-	C1orf198
chr1:231060586-231097049	0	0	0	3	0	-	TTC13
chr1:231079551-231097049	0	0	4	10	2	-	TTC13
chr1:231081134-231097049	0	0	0	11	0	-	TTC13
chr1:231090078-231097049	0	0	0	0	4	-	TTC13
chr1:231406503-231411942	0	0	0	0	5	+	GNPAT
chr1:231672958-231678357	0	0	0	10	0	+	TSNAX
chr1:231829571-231830551	0	0	0	3	3	+	TSNAX-DISC1
chr1:231829571-231837770	0	3	0	5	0	+	TSNAX-DISC1
chr1:231885671-231906816	0	0	0	3	0	+	TSNAX-DISC1
chr1:231930987-231954263	0	0	0	22	10	+	DISC1
chr1:23356961-23377013	0	20	12	205	51	+	KDM1A
chr1:23356961-23380332	0	0	0	5	0	+	KDM1A
chr1:23356961-23385660	0	8	10	64	34	+	KDM1A
chr1:23370919-23377013	0	0	0	2	0	+	KDM1A
chr1:23370919-23385660	0	0	3	0	0	+	KDM1A
chr1:23376879-23384058	0	0	0	0	3	+	KDM1A
chr1:23376879-23385660	0	0	0	24	21	+	KDM1A
chr1:23380253-23384058	0	0	0	2	0	+	KDM1A
chr1:23381561-23399896	0	0	0	2	0	+	KDM1A
chr1:23395031-23406160	0	0	0	2	2	+	KDM1A
chr1:23397717-23398690	0	0	0	10	2	+	KDM1A
chr1:234553829-234563512	0	0	0	9	0	-	TARBP1
chr1:234561418-234563512	0	0	0	4	0	-	TARBP1
chr1:234582548-234608557	0	0	0	15	13	-	TARBP1
chr1:234586173-234608557	0	5	4	21	6	-	TARBP1
chr1:234593412-234608557	0	0	0	16	9	-	TARBP1
chr1:234601401-234608557	0	0	0	3	0	-	TARBP1
chr1:235335932-235359430	0	0	0	0	2	-	ARID4B
chr1:235344899-235359430	0	0	0	0	3	-	ARID4B
chr1:235357327-235377341	0	0	0	5	3	-	ARID4B
chr1:235377083-235377341	0	0	0	6	0	-	ARID4B
chr1:235377083-235397807	0	0	0	0	2	-	ARID4B
chr1:235383107-235424067	0	0	0	2	0	-	ARID4B
chr1:235409734-235424067	0	0	0	14	7	-	ARID4B
chr1:235416044-235424067	0	0	0	5	2	-	ARID4B
chr1:235582731-235597595	0	0	0	7	0	+	TBCE
chr1:235582787-235597595	0	0	0	9	0	+	TBCE
chr1:235582787-235611755	0	2	0	0	0	+	TBCE
chr1:235590454-235600789	0	0	0	5	0	+	TBCE
chr1:235597518-235600789	0	3	0	7	4	+	TBCE
chr1:235599059-235600789	0	0	0	4	3	+	TBCE
chr1:235599700-235611755	0	0	0	2	0	+	TBCE
chr1:235602083-235606226	0	0	0	5	0	+	TBCE
chr1:235617467-235647831	0	0	0	4	2	-	B3GALNT2
chr1:235618870-235647831	0	0	0	2	4	-	B3GALNT2
chr1:235618870-235658138	0	0	0	2	0	-	B3GALNT2
chr1:235628952-235647831	0	0	0	11	3	-	B3GALNT2
chr1:235628952-235658138	0	0	0	20	12	-	B3GALNT2
chr1:235634163-235647831	0	0	2	8	3	-	B3GALNT2
chr1:235634163-235652573	0	0	0	2	0	-	B3GALNT2
chr1:235634163-235658138	0	0	3	13	13	-	B3GALNT2
chr1:235643369-235652573	0	0	0	4	0	-	B3GALNT2
chr1:235643369-235658138	0	0	12	116	39	-	B3GALNT2
chr1:236148678-236154358	0	0	0	14	0	-	NID1
chr1:236148678-236157172	0	0	0	3	0	-	NID1
chr1:236175220-236180573	0	0	0	7	0	-	NID1
chr1:236187369-236201553	0	0	0	6	5	-	NID1
chr1:236192849-236201553	0	0	2	0	0	-	NID1
chr1:236205209-236212289	0	0	0	7	3	-	NID1
chr1:23660010-23667510	0	0	0	7	3	-	HNRNPR
chr1:23664246-23667510	0	0	0	3	0	-	HNRNPR
chr1:236966727-236979843	0	0	0	11	0	+	MTR
chr1:236966727-237001899	0	0	0	2	0	+	MTR
chr1:236966727-237026854	0	0	0	0	3	+	MTR
chr1:236966727-237038146	0	0	0	0	2	+	MTR
chr1:236969443-236979843	0	0	9	85	16	+	MTR
chr1:236987418-236990196	0	0	0	10	0	+	MTR
chr1:236987418-237001899	0	0	0	9	2	+	MTR
chr1:236998846-237016388	0	0	0	7	5	+	MTR
chr1:236998846-237026854	0	0	0	0	4	+	MTR
chr1:237013643-237016388	0	0	0	11	0	+	MTR
chr1:237013643-237026854	0	0	0	3	0	+	MTR
chr1:237023132-237026854	0	0	0	16	7	+	MTR
chr1:23735156-23745632	0	3	3	13	11	-	TCEA3
chr1:23743741-23745632	0	0	0	7	2	-	TCEA3
chr1:24077334-24079008	0	0	0	0	5	+	TCEB3
chr1:24140679-24147083	0	0	0	20	8	-	HMGCL
chr1:242042050-242048809	0	0	0	3	0	+	EXO1
chr1:243349080-243388623	0	0	0	7	10	-	CEP170
chr1:243362361-243388623	0	0	0	6	0	-	CEP170
chr1:243385025-243388623	0	0	0	2	0	-	CEP170
chr1:243433406-243449699	0	2	0	2	0	+	SDCCAG8
chr1:243456392-243471479	0	0	0	11	9	+	SDCCAG8
chr1:243456392-243480195	0	0	0	5	0	+	SDCCAG8
chr1:243456392-243493994	0	0	0	6	0	+	SDCCAG8
chr1:243456392-243542165	0	0	0	2	2	+	SDCCAG8
chr1:243456392-243589860	0	0	0	3	0	+	SDCCAG8
chr1:243468014-243480195	0	0	0	21	6	+	SDCCAG8
chr1:243468014-243493994	0	0	0	12	2	+	SDCCAG8
chr1:243468014-243507633	0	0	0	4	3	+	SDCCAG8
chr1:243468014-243542165	0	0	0	5	2	+	SDCCAG8
chr1:243480056-243507633	0	0	0	3	0	+	SDCCAG8
chr1:243480056-243589860	0	0	0	3	0	+	SDCCAG8
chr1:243493841-243507633	0	0	0	3	0	+	SDCCAG8
chr1:243579003-243589860	0	0	0	17	7	+	SDCCAG8
chr1:24410957-24413317	0	0	0	3	0	-	MYOM3
chr1:244579282-244587689	0	0	0	2	0	-	ADSS
chr1:244715623-244724447	0	0	0	3	3	+	C1orf101
chr1:24495906-24507344	0	0	0	15	2	-	IFNLR1
chr1:245020899-245022676	0	0	0	12	3	-	HNRNPU
chr1:246021797-246027188	0	0	0	8	4	-	SMYD3
chr1:246021797-246093239	0	2	4	25	4	-	SMYD3
chr1:246078831-246093239	0	0	0	16	5	-	SMYD3
chr1:246490502-246498776	0	0	0	38	6	-	SMYD3
chr1:246490502-246518396	0	0	0	8	0	-	SMYD3
chr1:246707822-246720836	0	0	0	4	0	-	TFB2M
chr1:246754813-246755243	0	0	2	28	3	+	CNST
chr1:246784730-246797889	0	2	0	9	0	+	CNST
chr1:246890193-246903603	0	0	0	8	0	+	SCCPDH
chr1:246890193-246907427	0	0	0	18	4	+	SCCPDH
chr1:246899276-246923529	0	0	0	2	0	+	SCCPDH
chr1:247012916-247014744	0	0	0	0	4	-	AHCTF1
chr1:247028556-247031113	0	0	0	2	0	-	AHCTF1
chr1:247039338-247040604	0	0	0	26	3	-	AHCTF1
chr1:247162649-247163376	0	0	0	4	0	-	ZNF695
chr1:247322307-247323115	4	5	0	34	8	-	ZNF124
chr1:247471776-247473758	0	0	2	5	0	-	ZNF496
chr1:24766661-24771734	0	0	0	2	0	+	NIPAL3
chr1:24840803-24841057	0	4	5	63	9	+	RCAN3
chr1:24857707-24859744	0	0	0	10	2	+	RCAN3
chr1:24973157-24975520	0	0	0	6	2	+	SRRM1
chr1:24976461-24978103	0	0	0	0	2	+	SRRM1
chr1:24987209-24989295	0	0	0	2	0	+	SRRM1
chr1:24987209-24989715	0	0	0	3	0	+	SRRM1
chr1:25666964-25678184	0	0	0	6	0	+	TMEM50A
chr1:25666964-25679465	0	0	0	2	0	+	TMEM50A
chr1:25773252-25783322	0	0	0	2	0	+	TMEM57
chr1:25773252-25785383	0	0	0	6	5	+	TMEM57
chr1:25775298-25785383	0	0	0	2	0	+	TMEM57
chr1:26566252-26570809	0	0	0	3	0	+	CEP85
chr1:26566252-26586293	0	3	0	4	7	+	CEP85
chr1:26581661-26582356	0	0	0	18	9	+	CEP85
chr1:26581661-26586293	0	0	0	0	6	+	CEP85
chr1:26584087-26586293	0	4	6	90	21	+	CEP85
chr1:26594973-26596105	0	0	2	12	2	+	CEP85
chr1:26620695-26624553	0	0	0	3	0	-	UBXN11
chr1:26772806-26774151	0	0	0	43	9	+	DHDDS
chr1:26772806-26786635	0	2	0	11	0	+	DHDDS
chr1:27120603-27121725	0	0	0	2	0	+	PIGV
chr1:27267947-27268309	0	0	0	28	0	+	NUDC
chr1:27269150-27269556	2	12	8	162	34	+	NUDC
chr1:27741326-27755443	0	0	0	3	2	-	WASF2
chr1:28167524-28169841	0	0	2	7	0	+	PPP1R8
chr1:28304884-28330930	0	0	0	0	2	-	EYA3
chr1:28315045-28330930	0	0	0	16	13	-	EYA3
chr1:28354299-28369161	0	0	0	2	0	-	EYA3
chr1:28362054-28369161	0	0	0	13	0	-	EYA3
chr1:28362054-28374937	0	0	2	7	5	-	EYA3
chr1:28362054-28384605	0	4	0	36	12	-	EYA3
chr1:28785595-28792360	0	0	0	4	0	+	PHACTR4
chr1:28785595-28793279	0	0	0	14	10	+	PHACTR4
chr1:28800065-28800663	0	0	0	15	2	+	PHACTR4
chr1:28800065-28802803	0	0	0	15	5	+	PHACTR4
chr1:28800065-28807116	0	0	0	14	10	+	PHACTR4
chr1:28802618-28807116	0	0	0	3	0	+	PHACTR4
chr1:28815681-28819603	0	0	0	3	2	+	PHACTR4
chr1:28817462-28819603	0	0	0	14	0	+	PHACTR4
chr1:28939758-28948677	0	0	0	9	0	-	TAF12
chr1:29010094-29019557	0	0	0	3	0	+	GMEB1
chr1:29068914-29070498	0	0	0	36	64	+	YTHDF2
chr1:29313942-29314417	0	0	9	21	11	+	EPB41
chr1:29313942-29320054	0	0	0	4	0	+	EPB41
chr1:29313942-29323831	0	2	0	11	7	+	EPB41
chr1:29313959-29323831	0	0	0	3	0	+	EPB41
chr1:29319841-29323831	0	0	0	4	0	+	EPB41
chr1:29319841-29344954	0	0	0	7	0	+	EPB41
chr1:29362337-29365938	0	2	0	39	6	+	EPB41
chr1:29362337-29379824	0	0	0	8	3	+	EPB41
chr1:29362337-29391670	0	0	0	7	4	+	EPB41
chr1:29386933-29424447	0	0	0	5	0	+	EPB41
chr1:29424318-29442315	0	0	0	2	0	+	EPB41
chr1:29481207-29481422	0	3	3	29	5	-	SRSF4
chr1:29485885-29493424	0	0	0	10	4	-	SRSF4
chr1:29542516-29543324	0	0	0	3	0	-	MECR
chr1:29581786-29587415	0	0	0	6	8	+	PTPRU
chr1:29585016-29587415	0	0	0	7	3	+	PTPRU
chr1:29601959-29602268	0	0	0	6	0	+	PTPRU
chr1:29609187-29611381	0	0	0	3	0	+	PTPRU
chr1:31418192-31423108	0	0	0	4	0	-	PUM1
chr1:31437520-31454252	0	0	0	7	7	-	PUM1
chr1:31438828-31454252	0	0	0	10	0	-	PUM1
chr1:31447497-31454252	0	0	0	16	0	-	PUM1
chr1:31452908-31468067	0	0	0	6	0	-	PUM1
chr1:31465236-31468067	0	10	13	223	67	-	PUM1
chr1:31465236-31479949	0	0	5	74	29	-	PUM1
chr1:31478699-31479949	0	0	0	28	0	-	PUM1
chr1:31478699-31501711	0	0	0	3	0	-	PUM1
chr1:31501642-31532424	0	2	0	6	0	-	PUM1
chr1:31532050-31532424	0	0	2	33	15	-	PUM1
chr1:31740717-31764853	0	3	0	7	0	-	SNRNP40
chr1:31782890-31821821	0	0	0	3	0	+	ZCCHC17
chr1:31791013-31811895	0	0	0	2	0	+	ZCCHC17
chr1:31810021-31811895	0	0	0	18	0	+	ZCCHC17
chr1:31810021-31821821	0	0	0	46	9	+	ZCCHC17
chr1:31819486-31821821	0	0	0	2	0	+	ZCCHC17
chr1:31896539-31899670	0	0	0	2	3	+	SERINC2
chr1:32495898-32497241	0	0	0	2	0	+	KHDRBS1
chr1:32495898-32498935	0	4	0	23	5	+	KHDRBS1
chr1:32495898-32504220	0	0	0	8	3	+	KHDRBS1
chr1:32495898-32505174	0	0	0	3	0	+	KHDRBS1
chr1:32495898-32510991	0	0	0	4	3	+	KHDRBS1
chr1:32502510-32504220	2	0	0	16	6	+	KHDRBS1
chr1:32502510-32505174	0	0	0	8	0	+	KHDRBS1
chr1:32560384-32566163	0	0	0	4	2	+	TMEM39B
chr1:32620188-32623962	0	0	0	3	2	+	KPNA6
chr1:32620188-32625132	0	0	0	17	6	+	KPNA6
chr1:32620188-32632897	0	0	0	4	0	+	KPNA6
chr1:32627547-32632897	0	0	0	0	2	+	KPNA6
chr1:32650125-32653725	0	0	0	0	2	+	TXLNA
chr1:32653554-32655850	0	0	2	16	0	+	TXLNA
chr1:32657911-32658901	0	0	0	8	0	+	TXLNA
chr1:32689634-32690076	0	0	0	6	6	+	EIF3I
chr1:32689634-32692131	0	0	0	6	0	+	EIF3I
chr1:32691771-32692131	0	0	0	7	0	+	EIF3I
chr1:33058531-33059355	0	0	0	7	8	+	RP1-27O5.3
chr1:33058531-33060824	0	0	0	4	3	+	RP1-27O5.3
chr1:33097427-33100393	0	0	0	5	3	-	ZBTB8OS
chr1:33244982-33256855	0	0	0	0	2	-	YARS
chr1:33276191-33276658	0	0	0	7	0	-	YARS
chr1:33290913-33295668	0	0	0	32	28	+	S100PBP
chr1:33290913-33318767	0	0	0	2	2	+	S100PBP
chr1:33407852-33415375	0	0	0	7	0	-	RNF19B
chr1:33409619-33415375	0	0	0	8	6	-	RNF19B
chr1:33413822-33415375	0	4	3	74	10	-	RNF19B
chr1:33478807-33480195	0	0	0	4	0	-	AK2
chr1:33623853-33625545	0	0	0	3	0	-	TRIM62
chr1:33760537-33760906	0	3	0	71	12	+	ZNF362
chr1:35470732-35474525	0	0	0	2	0	-	ZMYM6
chr1:35559514-35576048	0	0	0	6	5	+	ZMYM1
chr1:35561419-35563167	0	0	0	3	0	+	ZMYM1
chr1:35562917-35570370	0	0	0	2	0	+	ZMYM1
chr1:35562917-35576048	0	0	0	10	4	+	ZMYM1
chr1:35824525-35827390	0	30	28	242	125	+	ZMYM4
chr1:35846859-35847359	0	0	0	40	0	+	ZMYM4
chr1:35846859-35854683	0	0	0	32	0	+	ZMYM4
chr1:35846859-35855699	0	0	0	11	0	+	ZMYM4
chr1:35851042-35855699	0	0	0	7	5	+	ZMYM4
chr1:35857812-35865177	0	0	0	4	4	+	ZMYM4
chr1:35870623-35873760	0	0	0	6	2	+	ZMYM4
chr1:35870623-35881315	0	0	0	4	0	+	ZMYM4
chr1:35879572-35881315	0	7	0	55	0	+	ZMYM4
chr1:35913773-35921842	0	2	0	0	0	-	KIAA0319L
chr1:35936463-35944813	0	2	0	16	0	-	KIAA0319L
chr1:35940405-35944813	0	2	0	13	2	-	KIAA0319L
chr1:35944566-35944813	0	0	0	9	0	-	KIAA0319L
chr1:35972212-35972736	0	0	0	4	0	-	KIAA0319L
chr1:36204736-36212593	0	3	0	13	11	-	CLSPN
chr1:36208741-36212593	0	0	0	15	0	-	CLSPN
chr1:36213507-36214205	0	0	2	17	4	-	CLSPN
chr1:36213507-36215412	0	0	0	5	0	-	CLSPN
chr1:36225942-36228922	0	0	0	2	0	-	CLSPN
chr1:36282482-36292436	0	0	0	2	0	+	AGO4
chr1:36282482-36301594	0	0	0	2	2	+	AGO4
chr1:36282482-36307351	0	0	0	0	3	+	AGO4
chr1:36297027-36301594	0	0	0	13	0	+	AGO4
chr1:36411292-36439112	0	0	0	9	3	+	AGO3
chr1:36432555-36439112	0	0	0	7	0	+	AGO3
chr1:36437624-36439112	0	0	0	2	0	+	AGO3
chr1:36469941-36475195	0	0	0	11	4	+	AGO3
chr1:36469941-36479649	0	0	2	22	11	+	AGO3
chr1:36469941-36492899	0	0	0	15	11	+	AGO3
chr1:36469941-36506042	0	0	0	0	2	+	AGO3
chr1:36469941-36509149	0	0	0	0	7	+	AGO3
chr1:3656796-3659754	0	0	0	2	0	-	TP73-AS1
chr1:3698075-3703874	0	0	0	0	2	-	LRRC47
chr1:3699224-3700675	0	0	0	0	3	-	LRRC47
chr1:38047823-38053096	0	0	0	9	0	-	GNL2
chr1:38329983-38334286	0	0	0	9	0	-	INPP5B
chr1:39321379-39322754	0	0	0	3	0	-	RRAGC
chr1:39816456-39824936	0	0	0	11	11	+	MACF1
chr1:40033422-40037021	0	0	0	3	0	-	PABPC4
chr1:40319641-40323089	0	0	0	7	0	-	TRIT1
chr1:40654726-40661436	0	0	3	24	0	+	RLF
chr1:40654726-40668286	0	4	13	73	33	+	RLF
chr1:40733457-40737707	0	0	0	20	7	+	ZMPSTE24
chr1:40878687-40882768	0	0	0	0	2	+	SMAP2
chr1:41204507-41218918	0	0	0	8	0	+	NFYC
chr1:41213205-41228718	0	0	0	2	0	+	NFYC
chr1:41215244-41223966	0	0	0	2	0	+	NFYC
chr1:41463065-41466789	0	0	0	0	3	+	CTPS1
chr1:41474465-41475926	0	0	0	11	0	+	CTPS1
chr1:41512078-41514562	0	0	0	7	0	-	SCMH1
chr1:41512078-41541123	0	0	0	13	4	-	SCMH1
chr1:41536266-41541123	0	24	22	385	74	-	SCMH1
chr1:41536266-41627104	0	0	0	0	2	-	SCMH1
chr1:41578954-41582682	0	0	0	28	9	-	SCMH1
chr1:41578954-41608784	0	4	2	49	16	-	SCMH1
chr1:41578954-41617356	0	0	0	3	2	-	SCMH1
chr1:41578954-41618413	0	0	0	5	4	-	SCMH1
chr1:41578954-41627104	0	4	3	29	12	-	SCMH1
chr1:41608549-41618413	0	0	0	11	0	-	SCMH1
chr1:41608549-41627104	0	0	0	5	0	-	SCMH1
chr1:42693553-42744343	0	0	0	3	0	-	FOXJ3
chr1:42693553-42776781	0	0	0	4	5	-	FOXJ3
chr1:42693553-42789498	0	0	0	6	0	-	FOXJ3
chr1:42730785-42744343	0	3	4	92	18	-	FOXJ3
chr1:42730785-42776781	0	0	3	71	20	-	FOXJ3
chr1:42730785-42789498	0	2	0	21	16	-	FOXJ3
chr1:42744018-42744343	0	0	0	3	0	-	FOXJ3
chr1:42744018-42776781	0	0	0	12	0	-	FOXJ3
chr1:43223453-43228146	0	0	0	2	0	-	LEPRE1
chr1:44131366-44137546	0	0	0	3	4	+	KDM4A
chr1:44160379-44163684	0	0	0	2	0	+	KDM4A
chr1:44290402-44303983	0	0	0	3	0	+	ST3GAL3
chr1:44360054-44365399	0	0	0	4	0	+	ST3GAL3
chr1:44386075-44386600	0	0	0	12	3	+	ST3GAL3
chr1:44467984-44468657	0	0	0	8	0	-	SLC6A9
chr1:44713610-44785416	0	0	0	2	0	-	ERI3
chr1:44750506-44785416	0	0	0	16	0	-	ERI3
chr1:44750506-44804994	0	0	0	16	4	-	ERI3
chr1:44773981-44804994	0	7	4	67	18	-	ERI3
chr1:44785299-44804994	0	0	0	15	0	-	ERI3
chr1:44804716-44804994	0	0	0	6	0	-	ERI3
chr1:45223227-45223812	0	0	0	24	0	+	KIF2C
chr1:45223227-45225020	0	0	0	6	0	+	KIF2C
chr1:45223227-45226374	0	0	0	0	2	+	KIF2C
chr1:45340349-45345680	0	0	0	3	0	-	EIF2B3
chr1:45340349-45363116	0	0	0	0	2	-	EIF2B3
chr1:45516745-45553909	0	0	0	6	5	-	ZSWIM5
chr1:45553552-45553909	0	4	2	69	11	-	ZSWIM5
chr1:45796187-45800183	0	0	0	3	0	-	MUTYH
chr1:46032240-46032692	0	3	0	22	5	+	AKR1A1
chr1:46096153-46099908	0	0	0	2	3	-	GPBP1L1
chr1:46096153-46106075	0	0	0	6	0	-	GPBP1L1
chr1:46099160-46108171	0	4	0	30	0	-	GPBP1L1
chr1:46105881-46108171	0	17	7	201	28	-	GPBP1L1
chr1:46105881-46124814	0	0	0	4	0	-	GPBP1L1
chr1:46120214-46120991	0	0	0	10	5	-	GPBP1L1
chr1:46120214-46126897	0	0	0	3	6	-	GPBP1L1
chr1:46124699-46126897	0	5	5	62	48	-	GPBP1L1
chr1:46125855-46126897	0	0	0	2	0	-	GPBP1L1
chr1:46193302-46195441	0	0	0	2	2	-	IPP
chr1:46290104-46295253	0	0	0	4	0	+	MAST2
chr1:46383010-46425149	0	0	0	7	3	+	MAST2
chr1:46521466-46531851	0	0	0	3	0	-	PIK3R3
chr1:46521466-46532763	0	0	0	2	0	-	PIK3R3
chr1:46521466-46546422	0	8	8	39	18	-	PIK3R3
chr1:46527600-46546422	0	3	0	9	0	-	PIK3R3
chr1:46543186-46546422	0	0	0	5	0	-	PIK3R3
chr1:46775568-46775988	0	0	0	8	5	+	UQCRH
chr1:47130927-47157609	0	0	0	2	0	-	EFCAB14
chr1:47725960-47726211	0	0	0	2	0	-	STIL
chr1:47725960-47735538	0	0	0	4	0	-	STIL
chr1:47725960-47737913	0	0	0	21	11	-	STIL
chr1:47728574-47737913	0	0	0	6	0	-	STIL
chr1:47728574-47767420	0	0	0	0	2	-	STIL
chr1:47735306-47737913	0	0	0	6	0	-	STIL
chr1:47737747-47748131	0	0	0	14	13	-	STIL
chr1:47737747-47765824	0	0	0	2	2	-	STIL
chr1:47737747-47767420	0	0	0	0	5	-	STIL
chr1:47745912-47748131	0	7	4	24	28	-	STIL
chr1:47753222-47761520	0	0	0	7	3	-	STIL
chr1:47753222-47765824	0	0	0	13	0	-	STIL
chr1:47753222-47767420	0	0	0	9	0	-	STIL
chr1:47755106-47765824	0	0	0	9	4	-	STIL
chr1:47761436-47765824	0	0	0	5	0	-	STIL
chr1:47761436-47767420	0	5	10	64	21	-	STIL
chr1:47761436-47770668	0	4	0	8	8	-	STIL
chr1:47765576-47767420	0	0	0	3	0	-	STIL
chr1:47767232-47776034	0	0	0	13	4	-	STIL
chr1:47834140-47840965	0	2	0	26	5	+	CMPK1
chr1:47840580-47840965	0	0	0	9	0	+	CMPK1
chr1:48821341-48825442	0	0	0	16	0	-	SPATA6
chr1:48821341-48869554	0	0	0	8	2	-	SPATA6
chr1:48825257-48869554	0	0	0	2	0	-	SPATA6
chr1:48850980-48869554	0	0	0	13	3	-	SPATA6
chr1:48860938-48869554	0	0	0	6	0	-	SPATA6
chr1:48860938-48878823	0	0	0	3	0	-	SPATA6
chr1:50956259-51001129	0	0	0	7	0	-	FAF1
chr1:51001040-51032903	0	0	0	5	0	-	FAF1
chr1:51001040-51061888	0	0	0	13	5	-	FAF1
chr1:51005263-51061888	0	0	2	10	0	-	FAF1
chr1:51032748-51061888	0	0	0	28	10	-	FAF1
chr1:51121113-51210447	0	0	0	0	5	-	FAF1
chr1:51204534-51267349	0	0	0	4	0	-	FAF1
chr1:51204534-51323669	0	0	0	3	0	-	FAF1
chr1:51253671-51267349	0	0	0	15	0	-	FAF1
chr1:51829537-51831701	0	0	0	4	2	-	EPS15
chr1:51860052-51875368	0	0	0	2	0	-	EPS15
chr1:51860052-51887530	0	0	0	4	0	-	EPS15
chr1:51860052-51912777	0	0	0	6	0	-	EPS15
chr1:51860052-51913807	0	0	0	9	9	-	EPS15
chr1:51868106-51874004	0	5	0	74	27	-	EPS15
chr1:51868106-51913807	0	0	0	3	0	-	EPS15
chr1:51869090-51874004	0	0	0	9	0	-	EPS15
chr1:51871576-51871780	0	0	0	2	0	-	EPS15
chr1:51873806-51875368	0	0	0	3	0	-	EPS15
chr1:51875206-51913807	0	0	0	5	0	-	EPS15
chr1:51887457-51913807	0	0	0	0	2	-	EPS15
chr1:51906018-51913807	0	2	0	12	0	-	EPS15
chr1:51926762-51930998	0	0	0	8	0	-	EPS15
chr1:52211207-52227643	0	0	0	5	0	+	OSBPL9
chr1:52211207-52231653	0	0	0	10	0	+	OSBPL9
chr1:52211207-52238395	0	2	0	0	4	+	OSBPL9
chr1:52215816-52227643	0	0	0	6	0	+	OSBPL9
chr1:52226361-52238395	0	0	0	5	0	+	OSBPL9
chr1:52237741-52238395	0	0	0	6	0	+	OSBPL9
chr1:52269485-52299842	0	0	0	3	4	-	NRD1
chr1:52279706-52299842	0	0	2	0	3	-	NRD1
chr1:52283737-52287227	0	0	0	2	0	-	NRD1
chr1:52285471-52299842	0	0	0	2	0	-	NRD1
chr1:52293467-52299842	0	3	0	14	10	-	NRD1
chr1:52299688-52306186	0	0	0	4	0	-	NRD1
chr1:52301802-52306186	0	0	0	3	0	-	NRD1
chr1:52729444-52747488	0	0	0	0	2	+	ZFYVE9
chr1:52861717-52863535	0	0	0	21	3	-	ORC1
chr1:52896684-52901137	0	0	0	4	2	-	ZCCHC11
chr1:52903891-52927441	0	0	0	0	3	-	ZCCHC11
chr1:52924007-52933939	0	0	0	3	4	-	ZCCHC11
chr1:52937623-52941207	0	0	0	4	0	-	ZCCHC11
chr1:52937623-52947595	0	0	0	4	0	-	ZCCHC11
chr1:52943379-52947595	0	0	2	42	15	-	ZCCHC11
chr1:52943379-52954707	0	0	0	11	4	-	ZCCHC11
chr1:52947094-52954707	0	0	0	2	0	-	ZCCHC11
chr1:52954580-52962855	0	0	0	4	0	-	ZCCHC11
chr1:52956403-52975384	0	0	0	12	0	-	ZCCHC11
chr1:52959282-52975384	0	7	9	74	5	-	ZCCHC11
chr1:52959282-52992045	0	0	0	0	2	-	ZCCHC11
chr1:52975267-52992045	0	4	0	7	9	-	ZCCHC11
chr1:52981562-52992045	0	8	11	29	26	-	ZCCHC11
chr1:52991234-52992045	0	3	0	9	4	-	ZCCHC11
chr1:53236691-53245665	0	0	0	2	2	+	ZYG11B
chr1:53416426-53427301	0	0	0	3	0	+	SCP2
chr1:54238001-54258952	0	0	0	2	0	-	NDC1
chr1:54252830-54262817	0	0	0	8	3	-	NDC1
chr1:54252830-54275419	0	0	0	3	0	-	NDC1
chr1:54254805-54262817	0	0	0	5	2	-	NDC1
chr1:54258901-54293846	0	0	0	0	3	-	NDC1
chr1:54262361-54266521	0	0	0	0	4	-	NDC1
chr1:54266365-54275419	0	0	0	2	0	-	NDC1
chr1:54266365-54293846	0	0	0	0	6	-	NDC1
chr1:54266365-54298264	0	3	0	0	7	-	NDC1
chr1:54269600-54298264	0	2	0	6	6	-	NDC1
chr1:54272097-54298264	0	0	0	3	0	-	NDC1
chr1:54284643-54298264	0	0	0	8	0	-	NDC1
chr1:54291470-54298264	0	0	0	0	2	-	NDC1
chr1:54331872-54344395	0	0	0	4	0	-	YIPF1
chr1:54502282-54509198	0	0	0	2	0	-	TMEM59
chr1:54506428-54509198	0	0	0	11	0	-	TMEM59
chr1:54506428-54513045	0	0	0	4	0	-	TMEM59
chr1:55330975-55340884	0	0	0	6	0	-	DHCR24
chr1:55330975-55341720	0	0	0	14	0	-	DHCR24
chr1:55330975-55349446	0	0	0	2	2	-	DHCR24
chr1:55337022-55341720	0	0	0	11	7	-	DHCR24
chr1:55555299-55559760	0	0	0	3	0	-	USP24
chr1:56977647-56990226	0	0	0	4	0	-	PPAP2B
chr1:56977647-57002784	0	0	0	3	7	-	PPAP2B
chr1:57140053-57161832	0	0	0	5	0	+	PRKAA2
chr1:57157066-57161832	0	0	0	10	0	+	PRKAA2
chr1:57252847-57258476	0	3	0	8	7	-	C1orf168
chr1:57347117-57351840	0	0	0	5	0	+	C8A
chr1:58971731-59002413	0	10	5	74	47	-	OMA1
chr1:58992932-59002413	0	0	0	18	9	-	OMA1
chr1:59137541-59150923	0	6	0	20	12	-	MYSM1
chr1:59139244-59150923	0	0	0	0	5	-	MYSM1
chr1:59141148-59150923	0	0	0	2	0	-	MYSM1
chr1:59141148-59155921	0	0	0	2	0	-	MYSM1
chr1:59147456-59148217	0	0	0	4	0	-	MYSM1
chr1:59147456-59150923	0	0	0	13	6	-	MYSM1
chr1:5933311-5940299	0	0	0	4	0	-	NPHP4
chr1:5964676-5965840	0	0	0	3	0	-	NPHP4
chr1:5964676-5965843	0	0	0	3	0	-	NPHP4
chr1:5964676-5969273	0	0	0	0	4	-	NPHP4
chr1:5964676-6046387	0	0	0	0	3	-	NPHP4
chr1:59787207-59812070	0	0	4	76	14	+	FGGY
chr1:59787207-59844509	0	0	0	45	14	+	FGGY
chr1:59805629-59812070	0	0	0	28	2	+	FGGY
chr1:59805629-59844509	0	0	3	40	11	+	FGGY
chr1:59811918-59844509	0	0	0	3	0	+	FGGY
chr1:5987708-5993389	0	0	0	13	5	-	NPHP4
chr1:5987708-6012896	0	0	0	8	4	-	NPHP4
chr1:5987708-6046387	0	2	0	3	6	-	NPHP4
chr1:6007163-6012896	0	4	0	23	0	-	NPHP4
chr1:6007163-6022009	0	0	0	26	0	-	NPHP4
chr1:6007163-6046387	0	0	0	4	0	-	NPHP4
chr1:6021853-6029319	0	0	0	5	0	-	NPHP4
chr1:6021853-6046387	0	0	2	23	8	-	NPHP4
chr1:60312716-60314855	0	0	0	2	0	+	HOOK1
chr1:60330303-60330917	0	0	0	4	0	+	HOOK1
chr1:60366636-60381772	0	0	0	2	2	-	CYP2J2
chr1:61743191-61849037	0	0	0	12	5	+	NFIA
chr1:61798183-61824946	0	0	0	3	0	+	NFIA
chr1:61818121-61824946	0	0	0	2	0	+	NFIA
chr1:61848908-61872399	0	0	0	9	3	+	NFIA
chr1:62160368-62175109	0	0	0	3	0	-	TM2D1
chr1:62228529-62232145	0	0	0	4	0	+	INADL
chr1:62228529-62241006	0	0	0	12	5	+	INADL
chr1:62257019-62274202	0	0	0	2	0	+	INADL
chr1:62262958-62271196	0	0	0	2	0	+	INADL
chr1:62288616-62299457	0	0	0	5	0	+	INADL
chr1:62365254-62367131	0	0	2	4	0	+	INADL
chr1:62365254-62380336	0	0	0	3	0	+	INADL
chr1:62365254-62393501	0	0	0	2	0	+	INADL
chr1:62713143-62734177	0	0	0	0	4	-	KANK4
chr1:62713143-62737261	0	0	0	4	5	-	KANK4
chr1:62905469-62908990	0	0	0	6	5	+	USP1
chr1:62905469-62911100	0	0	0	0	4	+	USP1
chr1:62907158-62907970	0	0	0	14	0	+	USP1
chr1:62907158-62908990	0	2	2	18	4	+	USP1
chr1:62907158-62911100	0	0	0	0	8	+	USP1
chr1:62908829-62911100	0	0	0	2	4	+	USP1
chr1:62908829-62913182	0	0	0	7	0	+	USP1
chr1:62908829-62914337	0	0	0	2	11	+	USP1
chr1:62910408-62911100	0	0	0	5	0	+	USP1
chr1:62910408-62913182	0	0	2	21	9	+	USP1
chr1:62910408-62914337	0	0	0	9	11	+	USP1
chr1:62913011-62914337	0	0	0	5	0	+	USP1
chr1:6291961-6292179	0	0	0	0	3	-	ICMT
chr1:6291961-6293703	0	0	0	37	11	-	ICMT
chr1:6291961-6295034	0	0	0	2	0	-	ICMT
chr1:62939652-62943505	0	0	0	9	0	-	DOCK7
chr1:62961251-62973729	0	0	0	4	0	-	DOCK7
chr1:62970300-62979569	0	0	2	4	0	-	DOCK7
chr1:63001163-63009416	0	0	0	4	5	-	DOCK7
chr1:63003561-63018572	0	0	0	8	3	-	DOCK7
chr1:63042932-63052295	0	0	0	13	0	-	DOCK7
chr1:63042932-63091072	0	3	0	14	14	-	DOCK7
chr1:63052177-63128801	0	0	3	0	0	-	DOCK7
chr1:63084376-63128801	0	0	0	5	13	-	DOCK7
chr1:63113361-63128801	0	0	0	11	2	-	DOCK7
chr1:63119395-63128801	0	0	3	0	2	-	DOCK7
chr1:63269389-63286880	0	0	2	8	8	+	ATG4C
chr1:63269389-63307218	0	0	0	7	5	+	ATG4C
chr1:6341161-6355040	0	0	0	2	0	-	ACOT7
chr1:63877596-63885111	0	0	0	8	0	+	ALG6
chr1:63944434-63974241	0	0	0	13	6	-	ITGB3BP
chr1:63991242-63999887	0	0	0	2	0	+	EFCAB7
chr1:63997490-63999887	0	0	0	2	0	+	EFCAB7
chr1:64021028-64036799	0	0	0	3	0	+	EFCAB7
chr1:64095095-64104471	0	0	0	2	0	+	PGM1
chr1:64515362-64516388	0	0	0	13	0	+	ROR1
chr1:65234338-65255197	0	4	0	9	2	+	RAVER2
chr1:65243305-65247254	0	0	0	8	0	+	RAVER2
chr1:65243305-65255197	0	0	0	25	10	+	RAVER2
chr1:65243305-65280523	0	0	0	0	9	+	RAVER2
chr1:65268658-65280523	0	0	0	8	13	+	RAVER2
chr1:65278420-65280523	0	0	0	8	0	+	RAVER2
chr1:65830317-65831879	0	0	0	26	0	+	DNAJC6
chr1:6592027-6592820	0	0	0	6	4	-	NOL9
chr1:6593339-6601987	0	0	0	3	0	-	NOL9
chr1:6593339-6609758	0	0	0	2	2	-	NOL9
chr1:6609630-6610675	0	0	0	3	0	-	NOL9
chr1:6676816-6680397	0	0	0	5	0	+	PHF13
chr1:6679862-6680397	0	0	0	2	3	+	PHF13
chr1:6727768-6741097	0	0	0	10	3	-	DNAJC11
chr1:67356836-67371058	0	0	0	11	0	-	WDR78
chr1:67405710-67428843	0	0	0	20	2	+	MIER1
chr1:67411832-67425426	0	3	3	3	2	+	MIER1
chr1:67411832-67428843	0	0	0	13	2	+	MIER1
chr1:67423741-67425426	0	0	0	13	0	+	MIER1
chr1:67423741-67428843	0	11	5	108	46	+	MIER1
chr1:67428770-67442405	0	0	0	3	0	+	MIER1
chr1:70650467-70654956	0	0	0	10	0	-	LRRC40
chr1:70687297-70694238	0	0	2	0	0	+	SRSF11
chr1:70694104-70703235	0	0	0	5	0	+	SRSF11
chr1:70694104-70705203	0	0	0	3	0	+	SRSF11
chr1:70697950-70705203	0	0	0	2	0	+	SRSF11
chr1:70736538-70781249	0	0	0	10	8	-	ANKRD13C
chr1:70740402-70781249	0	0	0	8	0	-	ANKRD13C
chr1:70742447-70781249	0	0	0	0	6	-	ANKRD13C
chr1:70758070-70766591	0	0	0	9	0	-	ANKRD13C
chr1:70758070-70771973	0	0	0	20	10	-	ANKRD13C
chr1:70758070-70781249	0	19	26	225	80	-	ANKRD13C
chr1:70761812-70781249	0	0	0	15	0	-	ANKRD13C
chr1:70766446-70781249	0	0	0	12	0	-	ANKRD13C
chr1:70790535-70801782	0	0	0	2	0	-	ANKRD13C
chr1:70881638-70890099	0	0	0	3	0	+	CTH
chr1:76194085-76216231	0	0	0	4	0	+	ACADM
chr1:76198328-76211599	0	0	0	3	0	+	ACADM
chr1:76198328-76216231	0	4	0	21	8	+	ACADM
chr1:76205664-76215244	0	0	0	2	0	+	ACADM
chr1:76205664-76216231	0	0	0	18	7	+	ACADM
chr1:76211490-76216231	0	0	2	21	5	+	ACADM
chr1:76253181-76255041	0	0	0	9	0	+	RABGGTB
chr1:78034016-78045313	0	0	0	2	0	-	ZZZ3
chr1:78041752-78050340	0	0	0	11	12	-	ZZZ3
chr1:78044458-78050340	0	0	0	4	0	-	ZZZ3
chr1:78097519-78107340	0	0	0	8	10	-	ZZZ3
chr1:78097534-78099090	0	0	0	11	6	-	ZZZ3
chr1:78097534-78107340	0	11	14	21	57	-	ZZZ3
chr1:78167053-78178966	0	0	0	3	0	-	USP33
chr1:78167053-78180468	0	0	0	3	0	-	USP33
chr1:78177431-78178966	0	0	0	3	0	-	USP33
chr1:78177431-78180468	0	0	0	11	0	-	USP33
chr1:78177431-78181553	0	0	0	43	5	-	USP33
chr1:78177431-78201843	0	0	0	0	2	-	USP33
chr1:78183551-78191447	0	0	0	24	20	-	USP33
chr1:78191306-78200101	0	0	0	9	0	-	USP33
chr1:78200031-78205102	0	0	0	6	0	-	USP33
chr1:78201740-78207433	0	0	0	8	4	-	USP33
chr1:78204949-78207433	0	0	0	4	0	-	USP33
chr1:78206561-78207433	0	0	0	3	0	-	USP33
chr1:78267015-78272786	0	0	0	9	0	+	FAM73A
chr1:78267015-78280916	0	0	0	32	11	+	FAM73A
chr1:78267015-78309092	0	0	0	8	0	+	FAM73A
chr1:78267015-78332076	0	0	0	2	0	+	FAM73A
chr1:78268954-78279552	0	0	0	5	0	+	FAM73A
chr1:78324622-78329713	0	0	0	9	4	+	FAM73A
chr1:78324622-78332076	0	0	0	3	0	+	FAM73A
chr1:7837219-7838229	6	6	6	59	10	+	VAMP3
chr1:78414839-78428615	0	0	0	2	2	-	FUBP1
chr1:78414839-78433887	0	0	0	0	3	-	FUBP1
chr1:7895821-7897209	0	0	0	5	0	+	PER3
chr1:82302569-82302742	0	5	0	0	0	+	LPHN2
chr1:82302569-82372915	0	0	5	40	8	+	LPHN2
chr1:84644859-84650865	0	0	0	2	0	+	PRKACB
chr1:84644859-84663507	0	0	0	3	0	+	PRKACB
chr1:84644859-84680000	0	0	0	7	4	+	PRKACB
chr1:85121514-85136991	0	2	3	13	22	-	SSX2IP
chr1:8525984-8601377	0	0	0	4	0	-	RERE
chr1:8555122-8601377	0	5	0	15	6	-	RERE
chr1:8555122-8617582	0	0	0	22	10	-	RERE
chr1:8555122-8674745	0	10	5	67	30	-	RERE
chr1:85655739-85656435	0	0	0	3	2	-	SYDE2
chr1:8568685-8617582	0	0	0	26	6	-	RERE
chr1:8568685-8674745	0	0	0	19	5	-	RERE
chr1:8568685-8684439	0	0	0	3	0	-	RERE
chr1:85816097-85817262	0	0	0	2	0	-	DDAH1
chr1:85816097-85824530	0	0	6	24	4	-	DDAH1
chr1:8601272-8617582	5	13	7	201	34	-	RERE
chr1:8601272-8674745	0	17	17	322	81	-	RERE
chr1:8601272-8684439	0	0	0	6	0	-	RERE
chr1:8616533-8674745	0	4	0	16	6	-	RERE
chr1:8616533-8684439	0	0	0	5	0	-	RERE
chr1:8674619-8684439	3	0	0	14	0	-	RERE
chr1:8684368-8716500	0	0	0	16	0	-	RERE
chr1:8716031-8716500	5	26	31	485	100	-	RERE
chr1:87181406-87190088	0	0	0	32	9	+	SH3GLB1
chr1:87181406-87200862	0	0	0	14	7	+	SH3GLB1
chr1:87185189-87190088	0	0	0	0	3	+	SH3GLB1
chr1:87538616-87549962	0	0	0	2	0	+	RP5-1052I5.2
chr1:87538616-87558352	0	0	2	17	3	+	RP5-1052I5.2
chr1:891302-892653	0	0	0	4	0	-	NOC2L
chr1:89206670-89206971	0	0	0	0	2	+	PKN2
chr1:89206670-89226059	0	0	0	13	3	+	PKN2
chr1:89206670-89237562	0	3	0	10	15	+	PKN2
chr1:89206670-89251896	0	0	4	19	16	+	PKN2
chr1:89236034-89237562	0	0	6	108	31	+	PKN2
chr1:89236034-89251896	0	6	5	36	19	+	PKN2
chr1:89251786-89271354	0	0	0	2	0	+	PKN2
chr1:89251786-89271700	0	0	0	9	0	+	PKN2
chr1:89251786-89279416	0	0	0	0	2	+	PKN2
chr1:8926337-8927309	0	0	0	2	0	-	ENO1
chr1:89272995-89287686	0	5	0	10	2	+	PKN2
chr1:90470691-90473309	0	0	5	7	0	+	ZNF326
chr1:91403041-91406866	0	7	3	0	5	-	ZNF644
chr1:91403041-91447927	5	20	24	8	40	-	ZNF644
chr1:91967210-91967388	0	0	0	8	5	+	CDC7
chr1:91967210-91973954	0	4	3	76	23	+	CDC7
chr1:91967210-91977480	0	0	0	0	3	+	CDC7
chr1:91973410-91977480	0	0	0	6	0	+	CDC7
chr1:92224169-92263028	0	0	0	3	0	-	TGFBR3
chr1:92327027-92327201	0	5	2	12	0	-	TGFBR3
chr1:92712618-92752149	0	0	0	0	2	-	GLMN
chr1:92728419-92737209	0	0	0	5	2	-	GLMN
chr1:92733661-92757094	0	0	0	5	2	-	GLMN
chr1:92752046-92757094	0	0	0	4	3	-	GLMN
chr1:92786155-92789932	0	0	0	12	8	+	RPAP2
chr1:92786155-92811471	0	0	0	11	11	+	RPAP2
chr1:92798947-92811471	0	0	0	5	2	+	RPAP2
chr1:92798947-92846430	0	0	3	100	31	+	RPAP2
chr1:93029198-93073284	0	0	0	7	2	-	EVI5
chr1:93029198-93101893	0	0	0	12	4	-	EVI5
chr1:9304983-9307142	0	0	0	6	0	+	H6PD
chr1:93070863-93091491	0	0	0	9	2	-	EVI5
chr1:93070863-93101893	0	0	4	33	6	-	EVI5
chr1:93070863-93170301	0	0	0	0	2	-	EVI5
chr1:93089732-93101893	0	0	0	21	2	-	EVI5
chr1:93128976-93170301	0	0	3	6	0	-	EVI5
chr1:93131495-93170301	0	0	0	0	19	-	EVI5
chr1:93142714-93170301	0	0	0	12	7	-	EVI5
chr1:93142714-93202184	0	0	0	2	0	-	EVI5
chr1:93159358-93170301	0	0	4	57	32	-	EVI5
chr1:93575786-93584958	0	0	0	0	2	+	MTF2
chr1:93586105-93599752	0	0	0	6	0	+	MTF2
chr1:93648916-93657663	0	0	0	4	0	+	CCDC18
chr1:93648916-93659301	0	0	3	7	8	+	CCDC18
chr1:93648916-93676483	0	0	0	3	10	+	CCDC18
chr1:93648916-93687493	0	0	0	0	3	+	CCDC18
chr1:93648916-93692006	0	0	0	0	6	+	CCDC18
chr1:93676358-93683426	0	0	0	3	0	+	CCDC18
chr1:93677657-93680523	0	0	0	4	0	+	CCDC18
chr1:93677657-93682303	0	0	0	11	0	+	CCDC18
chr1:93677657-93683426	0	2	0	2	0	+	CCDC18
chr1:93677657-93687493	0	0	0	3	0	+	CCDC18
chr1:93677657-93698150	0	0	0	5	7	+	CCDC18
chr1:93683294-93692006	0	0	0	10	2	+	CCDC18
chr1:93683294-93698150	0	0	0	7	0	+	CCDC18
chr1:93687165-93692006	0	0	0	3	2	+	CCDC18
chr1:93687165-93705453	0	0	0	0	2	+	CCDC18
chr1:93687165-93730458	0	3	2	2	2	+	CCDC18
chr1:94009663-94014983	0	0	0	7	0	+	FNBP1L
chr1:94032835-94033408	0	0	0	12	0	-	BCAR3
chr1:94054533-94057950	0	0	0	2	0	-	BCAR3
chr1:9415801-9416644	2	0	0	0	0	+	SPSB1
chr1:94341823-94343418	0	8	6	35	30	-	DNTTIP2
chr1:94360169-94363454	0	0	0	22	0	-	GCLM
chr1:94360169-94367225	0	5	7	95	24	-	GCLM
chr1:94362173-94370144	0	0	0	4	0	-	GCLM
chr1:94667275-94697199	0	3	4	10	3	-	ARHGAP29
chr1:94685813-94697199	0	0	0	9	3	-	ARHGAP29
chr1:94921288-94924199	0	0	0	3	2	+	ABCD3
chr1:94921288-94933563	0	0	2	17	6	+	ABCD3
chr1:94921288-94941293	0	0	0	6	5	+	ABCD3
chr1:94921288-94946162	0	3	5	21	13	+	ABCD3
chr1:94921288-94953539	0	0	0	5	0	+	ABCD3
chr1:94924162-94933563	0	0	0	11	0	+	ABCD3
chr1:94924162-94941293	0	0	0	6	0	+	ABCD3
chr1:94924162-94946162	3	10	10	119	82	+	ABCD3
chr1:94924162-94948795	0	14	17	110	80	+	ABCD3
chr1:94924162-94953539	0	0	0	4	4	+	ABCD3
chr1:94924162-94956803	3	4	3	28	33	+	ABCD3
chr1:94924162-94965170	0	3	0	0	0	+	ABCD3
chr1:94924162-94972198	0	0	0	0	6	+	ABCD3
chr1:94930330-94941293	0	3	0	10	5	+	ABCD3
chr1:94930330-94946162	0	0	0	0	9	+	ABCD3
chr1:94930330-94948795	0	3	0	4	0	+	ABCD3
chr1:94930330-94956803	0	0	2	0	3	+	ABCD3
chr1:94930330-94965170	0	0	0	2	0	+	ABCD3
chr1:94939321-94948795	0	0	0	3	0	+	ABCD3
chr1:94953097-94956803	2	15	11	202	43	+	ABCD3
chr1:94953097-94965170	0	0	0	2	0	+	ABCD3
chr1:94953097-94972198	0	2	0	16	14	+	ABCD3
chr1:94955280-94972198	0	0	0	4	3	+	ABCD3
chr1:94964157-94965170	0	6	3	76	23	+	ABCD3
chr1:94964157-94972198	0	3	7	42	17	+	ABCD3
chr1:95367224-95369080	0	0	0	7	2	-	CNN3
chr1:95609446-95616975	3	12	11	188	50	+	TMEM56
chr1:95609446-95639445	0	0	2	38	17	+	TMEM56
chr1:97216980-97250810	0	0	2	16	11	+	PTBP2
chr1:9809518-9815367	0	0	0	0	3	-	CLSTN1
chr1:99156630-99167459	0	0	0	4	0	+	SNX7
chr1:9931244-9938047	0	5	0	11	6	-	CTNNBIP1
chr1:9991948-9994918	0	8	8	101	11	-	LZIC
chr1:9991948-9995685	0	0	2	54	13	-	LZIC
chr1:9991948-9996685	0	0	0	0	2	-	LZIC
chr10:100189329-100191048	0	0	0	4	0	-	HPS1
chr10:101117268-101124759	0	0	0	3	0	+	CNNM1
chr10:101556853-101560320	0	0	0	16	8	+	ABCC2
chr10:101556853-101572901	0	0	0	16	11	+	ABCC2
chr10:101556853-101590190	0	0	0	0	2	+	ABCC2
chr10:101556853-101590608	0	0	0	8	7	+	ABCC2
chr10:101558963-101571359	0	0	0	4	5	+	ABCC2
chr10:101560142-101590608	0	0	0	0	3	+	ABCC2
chr10:101571292-101572901	0	0	0	8	0	+	ABCC2
chr10:101571292-101590608	0	0	0	4	4	+	ABCC2
chr10:101590063-101591888	0	0	0	8	6	+	ABCC2
chr10:101590063-101596047	0	0	0	4	0	+	ABCC2
chr10:101590063-101606884	0	0	0	9	7	+	ABCC2
chr10:101591367-101601850	0	0	0	6	3	+	ABCC2
chr10:101591367-101606884	0	0	2	23	33	+	ABCC2
chr10:101594136-101606884	0	0	0	2	0	+	ABCC2
chr10:101657842-101659823	0	0	0	2	0	-	DNMBP
chr10:101728871-101731891	0	0	0	4	0	-	DNMBP
chr10:102003454-102006692	0	0	0	6	0	-	CWF19L1
chr10:102003454-102010089	0	0	0	9	6	-	CWF19L1
chr10:102013177-102020076	0	0	0	2	6	-	CWF19L1
chr10:102013177-102021820	0	0	0	2	2	-	CWF19L1
chr10:102016018-102021820	0	0	0	0	6	-	CWF19L1
chr10:102019974-102021820	0	0	0	6	6	-	CWF19L1
chr10:102675755-102685776	0	5	5	6	17	+	FAM178A
chr10:102675755-102690835	0	0	0	4	4	+	FAM178A
chr10:102675755-102698493	0	0	0	0	3	+	FAM178A
chr10:102678140-102685776	0	0	0	3	0	+	FAM178A
chr10:102683731-102685776	0	24	26	196	138	+	FAM178A
chr10:102683731-102690835	0	0	0	4	3	+	FAM178A
chr10:102683731-102698493	0	0	0	0	3	+	FAM178A
chr10:102689073-102690835	0	0	0	2	0	+	FAM178A
chr10:102697158-102698493	0	0	0	7	0	+	FAM178A
chr10:102697158-102710510	0	0	0	14	0	+	FAM178A
chr10:102703782-102710510	0	0	0	5	3	+	FAM178A
chr10:102739604-102740986	0	0	0	24	12	+	SEMA4G
chr10:103344358-103345913	0	0	0	5	0	-	POLL
chr10:103384501-103436193	0	2	3	23	0	-	FBXW4
chr10:103427642-103433430	0	0	0	4	0	-	FBXW4
chr10:103427642-103436193	3	29	30	189	111	-	FBXW4
chr10:103432671-103436193	0	6	6	50	15	-	FBXW4
chr10:103552595-103570071	0	3	7	32	40	-	MGEA5
chr10:103552595-103573363	0	0	0	3	0	-	MGEA5
chr10:103557736-103573363	0	0	0	6	4	-	MGEA5
chr10:103558598-103560157	0	0	0	6	0	-	MGEA5
chr10:103558598-103570071	0	0	4	4	11	-	MGEA5
chr10:103558598-103573363	0	0	0	0	7	-	MGEA5
chr10:103649168-103717489	0	0	0	4	0	-	C10orf76
chr10:103699619-103717489	0	0	0	6	0	-	C10orf76
chr10:103716353-103717489	0	0	0	2	0	-	C10orf76
chr10:103734968-103755112	0	0	0	3	2	-	C10orf76
chr10:103766296-103789502	0	0	0	4	4	-	C10orf76
chr10:103783233-103785005	0	0	0	11	0	-	C10orf76
chr10:103783233-103789502	0	0	3	26	3	-	C10orf76
chr10:103789394-103799882	0	0	0	3	0	-	C10orf76
chr10:1038428-1046953	0	0	0	0	2	+	GTPBP4
chr10:103916775-103917971	0	14	7	104	35	+	NOLC1
chr10:104120778-104121669	0	0	0	3	0	+	GBF1
chr10:104122231-104123555	0	0	0	12	0	+	GBF1
chr10:104135115-104136885	0	0	0	18	8	+	GBF1
chr10:1043147-1060252	0	0	2	0	0	+	GTPBP4
chr10:104486368-104486914	0	0	0	3	0	+	SFXN2
chr10:104491479-104493360	0	0	0	2	0	+	SFXN2
chr10:104632204-104634418	0	0	0	10	3	+	AS3MT
chr10:104636710-104650435	0	0	0	5	6	+	AS3MT
chr10:1046616-1051847	0	0	0	2	0	+	GTPBP4
chr10:1046616-1053068	0	0	0	7	0	+	GTPBP4
chr10:104809463-104816721	0	0	0	7	0	+	CNNM2
chr10:104851320-104854212	0	0	0	18	4	-	NT5C2
chr10:105197771-105198565	0	0	0	10	0	+	PDCD11
chr10:105199502-105200607	0	0	2	36	19	+	PDCD11
chr10:105371337-105420872	0	0	0	7	12	-	SH3PXD2A
chr10:105376953-105420872	0	0	0	2	0	-	SH3PXD2A
chr10:105382226-105420872	2	7	8	142	16	-	SH3PXD2A
chr10:105767934-105778666	0	3	2	41	12	+	SLK
chr10:105777917-105778666	0	0	0	2	0	+	SLK
chr10:111667448-111674857	0	0	0	2	0	-	XPNPEP1
chr10:1118055-1126416	0	0	2	53	9	+	WDR37
chr10:1118055-1132297	0	0	0	12	5	+	WDR37
chr10:1118055-1142186	0	2	0	8	10	+	WDR37
chr10:1118055-1151207	0	0	0	3	0	+	WDR37
chr10:111883774-111890244	0	0	0	32	12	+	ADD3
chr10:112343940-112350890	0	0	0	2	0	+	SMC3
chr10:112349362-112352981	0	0	0	0	3	+	SMC3
chr10:112352830-112358048	0	0	0	4	2	+	SMC3
chr10:112356155-112358048	0	9	7	54	25	+	SMC3
chr10:1123846-1142186	0	0	0	4	0	+	WDR37
chr10:1125950-1126416	0	0	0	6	0	+	WDR37
chr10:112635723-112641293	0	0	0	2	0	+	PDCD4
chr10:112635723-112642855	0	0	0	3	0	+	PDCD4
chr10:112640990-112647644	0	0	0	10	0	+	PDCD4
chr10:112640990-112650428	0	0	0	7	7	+	PDCD4
chr10:112645010-112650428	0	0	0	10	2	+	PDCD4
chr10:112723882-112724819	0	3	4	23	10	+	SHOC2
chr10:112723882-112745523	2	19	17	160	153	+	SHOC2
chr10:1130342-1142186	3	2	9	56	12	+	WDR37
chr10:1130342-1151207	0	5	5	30	11	+	WDR37
chr10:113915621-113926273	0	0	0	8	7	-	GPAM
chr10:113915621-113942649	0	0	0	5	7	-	GPAM
chr10:113928069-113942649	0	0	2	0	8	-	GPAM
chr10:113940230-113942649	0	3	0	15	0	-	GPAM
chr10:114164268-114173065	0	0	0	2	0	+	ACSL5
chr10:114286845-114298089	2	0	0	5	0	+	VTI1A
chr10:114286845-114428757	0	0	0	12	3	+	VTI1A
chr10:1149538-1151207	0	0	3	13	7	+	WDR37
chr10:1149538-1170964	0	0	0	0	2	+	WDR37
chr10:1149541-1151207	0	0	0	12	0	+	WDR37
chr10:11523768-11527910	0	0	3	35	7	-	USP6NL
chr10:11523768-11569566	0	0	0	11	8	-	USP6NL
chr10:11531100-11569566	0	0	0	8	5	-	USP6NL
chr10:11560533-11639716	0	0	0	5	3	-	USP6NL
chr10:115636279-115644139	0	0	0	19	5	+	NHLRC2
chr10:116225456-116233715	0	0	0	5	0	-	ABLIM1
chr10:116247716-116251637	0	3	0	25	0	-	ABLIM1
chr10:116590610-116596005	0	0	0	9	2	+	FAM160B1
chr10:116590610-116608496	0	0	0	9	16	+	FAM160B1
chr10:116603499-116608496	0	0	2	13	10	+	FAM160B1
chr10:116605125-116608496	0	0	0	2	0	+	FAM160B1
chr10:116719484-116734144	0	0	0	7	0	+	TRUB1
chr10:116730126-116734144	0	0	0	17	0	+	TRUB1
chr10:1170157-1170964	0	0	0	2	0	+	WDR37
chr10:118451861-118466796	0	0	0	3	0	-	HSPA12A
chr10:118458145-118466796	0	0	0	3	0	-	HSPA12A
chr10:118704434-118708508	0	3	0	2	0	-	KIAA1598
chr10:118704434-118728223	0	0	0	3	0	-	KIAA1598
chr10:118708426-118719741	0	0	0	0	3	-	KIAA1598
chr10:118711419-118728223	0	0	0	4	0	-	KIAA1598
chr10:119078382-119100613	2	0	0	0	0	-	PDZD8
chr10:11971863-11978711	0	2	0	5	0	-	UPF2
chr10:11973639-11994248	0	0	0	0	2	-	UPF2
chr10:11978543-11985167	0	0	0	2	0	-	UPF2
chr10:11978543-11994248	0	2	0	5	0	-	UPF2
chr10:119798482-119800076	0	0	0	2	3	-	RAB11FIP2
chr10:11984663-11994248	0	0	0	7	0	-	UPF2
chr10:11990367-11994248	0	0	0	7	0	-	UPF2
chr10:11994064-12001355	0	0	0	6	0	-	UPF2
chr10:11994064-12056183	0	0	0	3	0	-	UPF2
chr10:11997230-12006124	0	0	0	4	2	-	UPF2
chr10:12021055-12056183	0	0	0	13	3	-	UPF2
chr10:12039670-12056183	3	7	5	99	39	-	UPF2
chr10:120445494-120467099	0	0	0	2	0	-	CACUL1
chr10:120450776-120489922	0	0	0	4	0	-	CACUL1
chr10:120460817-120489922	0	0	0	10	2	-	CACUL1
chr10:120467003-120489922	0	0	0	3	0	-	CACUL1
chr10:120488806-120489922	0	2	0	7	0	-	CACUL1
chr10:12070743-12071523	0	0	0	3	0	-	UPF2
chr10:120801505-120803654	0	0	0	6	0	-	EIF3A
chr10:120809312-120810833	0	0	0	2	0	-	EIF3A
chr10:120810710-120819230	0	0	0	2	0	-	EIF3A
chr10:120824910-120833449	0	0	0	0	4	-	EIF3A
chr10:120828957-120830597	0	0	0	2	0	-	EIF3A
chr10:120830397-120833449	0	0	0	5	0	-	EIF3A
chr10:120832401-120833449	0	3	4	31	9	-	EIF3A
chr10:120867459-120877179	0	0	0	6	0	+	FAM45A
chr10:120867459-120892121	0	0	0	5	4	+	FAM45A
chr10:121086027-121156284	2	0	0	10	0	+	GRK5
chr10:12123470-12126750	0	0	0	5	2	+	DHTKD1
chr10:12123470-12129728	0	0	0	6	0	+	DHTKD1
chr10:12123470-12131254	0	0	0	2	3	+	DHTKD1
chr10:12123470-12133683	0	0	0	25	18	+	DHTKD1
chr10:12123470-12136270	0	2	4	34	23	+	DHTKD1
chr10:12123470-12143180	0	0	0	10	7	+	DHTKD1
chr10:12123470-12155063	0	0	4	4	7	+	DHTKD1
chr10:12123470-12162266	0	3	0	0	7	+	DHTKD1
chr10:12126538-12133683	0	0	2	2	0	+	DHTKD1
chr10:121338237-121347760	0	0	2	20	8	-	TIAL1
chr10:121341433-121347760	0	0	0	2	0	-	TIAL1
chr10:121596407-121612684	0	0	0	0	2	-	MCMBP
chr10:12159671-12162266	0	0	0	11	0	+	DHTKD1
chr10:121598046-121602107	0	0	0	4	2	-	MCMBP
chr10:121602759-121609088	0	0	0	2	0	-	MCMBP
chr10:121602765-121612684	0	0	0	4	0	-	MCMBP
chr10:121607124-121619396	0	0	0	7	0	-	MCMBP
chr10:12160747-12162266	0	0	0	0	2	+	DHTKD1
chr10:121657938-121663789	0	0	0	2	3	+	SEC23IP
chr10:121662310-121663789	0	0	0	2	0	+	SEC23IP
chr10:121668552-121678023	0	0	0	0	2	+	SEC23IP
chr10:121685547-121693299	0	0	0	10	12	+	SEC23IP
chr10:121689840-121693299	0	0	0	8	0	+	SEC23IP
chr10:122618154-122633435	0	0	0	3	0	+	WDR11
chr10:122650227-122662744	0	0	0	2	0	+	WDR11
chr10:123274636-123279683	0	0	0	0	3	-	FGFR2
chr10:123549683-123629553	0	0	0	2	0	-	ATE1
chr10:123549683-123683844	0	0	0	4	8	-	ATE1
chr10:123596232-123629553	0	0	0	17	5	-	ATE1
chr10:123596232-123683844	0	0	2	11	12	-	ATE1
chr10:123629520-123683844	0	8	8	124	60	-	ATE1
chr10:123658355-123673408	0	0	0	8	2	-	ATE1
chr10:123658355-123683844	0	0	0	33	15	-	ATE1
chr10:123661905-123670666	0	0	0	4	0	-	ATE1
chr10:123661905-123673408	0	0	0	2	2	-	ATE1
chr10:123661905-123681926	0	0	0	2	3	-	ATE1
chr10:123661905-123683844	0	0	0	13	6	-	ATE1
chr10:123670420-123673408	0	0	0	5	2	-	ATE1
chr10:123670420-123683844	0	2	0	15	0	-	ATE1
chr10:123673304-123683844	3	0	0	0	0	-	ATE1
chr10:123722752-123724900	0	0	0	2	0	-	NSMCE4A
chr10:124151818-124159904	0	0	0	4	0	+	PLEKHA1
chr10:124151818-124172561	0	0	0	11	9	+	PLEKHA1
chr10:124151818-124177484	0	0	3	36	9	+	PLEKHA1
chr10:124151818-124184475	0	0	0	28	24	+	PLEKHA1
chr10:124151818-124186547	0	0	0	5	4	+	PLEKHA1
chr10:124152696-124184475	0	0	0	0	3	+	PLEKHA1
chr10:124166091-124177484	0	0	0	0	4	+	PLEKHA1
chr10:124166091-124184475	0	0	3	18	2	+	PLEKHA1
chr10:124172435-124177484	0	0	0	3	0	+	PLEKHA1
chr10:124172435-124184475	0	0	0	6	0	+	PLEKHA1
chr10:124793871-124802687	0	0	0	3	0	+	ACADSB
chr10:124793871-124804001	0	0	0	0	3	+	ACADSB
chr10:124793871-124806814	0	0	0	2	0	+	ACADSB
chr10:125798030-125806240	0	0	0	6	4	-	CHST15
chr10:126097110-126100769	0	0	2	14	5	-	OAT
chr10:126370175-126370948	0	13	16	129	72	-	RP11-12J10.3
chr10:126370175-126384781	0	4	5	30	9	-	RP11-12J10.3
chr10:126370175-126395456	0	8	0	16	21	-	RP11-12J10.3
chr10:126384726-126395456	0	3	0	6	3	-	RP11-12J10.3
chr10:126395204-126395456	4	0	0	18	5	-	RP11-12J10.3
chr10:126448954-126463351	0	0	0	3	0	-	RP11-12J10.3
chr10:126448954-126478907	0	0	0	7	9	-	RP11-12J10.3
chr10:126453960-126478907	0	0	0	4	0	-	METTL10
chr10:126463243-126478907	0	0	0	7	3	-	METTL10
chr10:126495399-126515354	0	0	0	5	0	+	FAM175B
chr10:126495399-126520032	0	0	0	2	0	+	FAM175B
chr10:126631025-126631876	6	41	26	362	194	+	ZRANB1
chr10:126631025-126655350	0	4	0	23	12	+	ZRANB1
chr10:126631025-126662285	0	0	0	2	0	+	ZRANB1
chr10:126631025-126662967	0	3	0	0	8	+	ZRANB1
chr10:126655162-126670398	0	0	0	2	0	+	ZRANB1
chr10:127431626-127438134	0	0	0	7	2	+	C10orf137
chr10:127431626-127442414	0	0	0	4	5	+	C10orf137
chr10:127495981-127505094	0	0	0	5	0	-	UROS
chr10:127500782-127505094	0	0	0	2	0	-	UROS
chr10:127569111-127569640	0	0	0	6	0	-	DHX32
chr10:128768965-128785881	0	0	0	4	0	+	DOCK1
chr10:128768965-128788867	0	18	6	112	24	+	DOCK1
chr10:128768965-128798571	0	9	5	87	62	+	DOCK1
chr10:128768965-128807068	0	2	0	6	5	+	DOCK1
chr10:128768965-128810638	0	2	0	5	6	+	DOCK1
chr10:128768965-128817099	0	0	0	6	0	+	DOCK1
chr10:128768965-128860040	0	0	0	2	0	+	DOCK1
chr10:128768965-128926028	0	0	5	0	0	+	DOCK1
chr10:128785784-128798571	0	0	0	2	0	+	DOCK1
chr10:128795011-128797699	0	0	0	5	0	+	DOCK1
chr10:128806995-128817099	0	0	0	3	0	+	DOCK1
chr10:128806995-128836080	0	0	0	5	0	+	DOCK1
chr10:128806995-128841428	0	0	0	0	4	+	DOCK1
chr10:128806995-128860040	0	0	0	0	2	+	DOCK1
chr10:128816973-128836080	0	0	0	3	0	+	DOCK1
chr10:128829913-128836080	0	0	0	12	6	+	DOCK1
chr10:128829913-128841428	0	0	0	10	0	+	DOCK1
chr10:128829913-128860040	0	0	0	3	2	+	DOCK1
chr10:128840888-128860040	0	0	0	8	0	+	DOCK1
chr10:128850944-128908618	0	0	0	3	0	+	DOCK1
chr10:128859931-128908618	0	0	2	0	0	+	DOCK1
chr10:128904494-129055693	0	0	0	0	2	+	DOCK1
chr10:129913191-129914271	0	0	0	3	0	-	MKI67
chr10:131943474-131959261	0	0	0	9	0	+	GLRX3
chr10:13214375-13214765	0	0	3	11	0	+	MCM10
chr10:13214375-13217681	0	0	0	7	0	+	MCM10
chr10:13214375-13225100	0	0	0	0	2	+	MCM10
chr10:13217509-13234568	0	0	0	2	0	+	MCM10
chr10:13230880-13234568	0	0	0	3	0	+	MCM10
chr10:13233298-13234568	0	0	0	23	6	+	MCM10
chr10:13233298-13240807	0	0	0	2	0	+	MCM10
chr10:13322975-13336596	0	0	0	0	2	-	PHYH
chr10:13322975-13337606	0	0	4	21	3	-	PHYH
chr10:13325689-13337606	0	0	0	2	0	-	PHYH
chr10:13330359-13337606	0	0	0	0	4	-	PHYH
chr10:13333830-13337606	0	0	0	13	0	-	PHYH
chr10:13333830-13340245	0	0	0	10	0	-	PHYH
chr10:133753534-133761295	0	0	0	7	8	+	PPP2R2D
chr10:133757471-133758963	0	2	0	10	4	+	PPP2R2D
chr10:134161487-134169390	0	0	0	3	0	+	LRRC27
chr10:134421418-134540409	0	0	0	7	0	+	INPP5A
chr10:134421418-134563349	0	0	0	0	5	+	INPP5A
chr10:134503895-134540409	0	0	0	2	0	+	INPP5A
chr10:135111455-135116484	0	0	0	3	0	-	TUBGCP2
chr10:135209216-135216277	0	4	2	12	9	+	RP11-108K14.8
chr10:13522898-13534876	0	0	0	6	0	-	BEND7
chr10:14890607-14897942	0	0	0	3	0	+	HSPA14
chr10:14938844-14939516	0	0	0	24	10	+	SUV39H2
chr10:14970014-14977563	0	0	2	0	2	-	DCLRE1C
chr10:15161341-15183556	0	0	0	2	0	-	NMT2
chr10:15170348-15183556	0	0	0	3	2	-	NMT2
chr10:15174815-15183556	0	0	0	4	2	-	NMT2
chr10:15182985-15183556	0	0	0	3	0	-	NMT2
chr10:15290637-15326104	0	0	0	0	2	-	FAM171A1
chr10:15317853-15326104	0	0	0	9	0	-	FAM171A1
chr10:15838098-15889942	0	0	0	3	6	-	FAM188A
chr10:15858833-15885271	0	0	0	6	4	-	FAM188A
chr10:15858833-15889942	0	7	4	49	20	-	FAM188A
chr10:15863654-15885271	0	0	0	13	3	-	FAM188A
chr10:15863654-15889942	0	3	0	13	5	-	FAM188A
chr10:15875628-15885271	0	0	0	4	0	-	FAM188A
chr10:15875628-15889942	0	6	6	58	23	-	FAM188A
chr10:15879202-15889942	0	0	0	2	0	-	FAM188A
chr10:16526335-16528616	0	0	0	8	4	+	PTER
chr10:16794537-16796988	0	0	0	3	0	-	RSU1
chr10:16794537-16806509	0	0	0	6	0	-	RSU1
chr10:16794537-16824083	0	0	0	19	0	-	RSU1
chr10:17730025-17738868	0	0	0	6	0	+	STAM
chr10:17742189-17747740	0	0	0	4	0	+	STAM
chr10:17746429-17747740	0	0	0	22	0	+	STAM
chr10:18874877-18905222	0	0	0	8	2	-	NSUN6
chr10:18955503-18957606	0	0	0	3	0	+	ARL5B
chr10:19780445-19787575	0	0	0	4	0	+	C10orf112
chr10:19780445-19884386	0	0	0	3	0	+	C10orf112
chr10:21875222-21940697	0	0	0	4	0	+	MLLT10
chr10:21875222-21959633	0	0	0	2	0	+	MLLT10
chr10:21959377-21971186	0	0	0	3	0	+	MLLT10
chr10:21970260-21971186	0	0	0	3	0	+	MLLT10
chr10:22002700-22016857	0	11	3	52	14	+	MLLT10
chr10:22002700-22024164	0	0	0	4	5	+	MLLT10
chr10:22019828-22024164	0	0	0	5	3	+	MLLT10
chr10:22094908-22218070	0	0	0	2	0	-	DNAJC1
chr10:22171210-22209892	0	0	0	22	10	-	DNAJC1
chr10:22193450-22209892	0	0	0	22	0	-	DNAJC1
chr10:22193450-22218070	0	0	0	7	0	-	DNAJC1
chr10:225933-255988	0	0	0	17	0	+	ZMYND11
chr10:225933-267296	0	7	9	174	35	+	ZMYND11
chr10:225933-295028	0	0	2	20	16	+	ZMYND11
chr10:22880557-22898646	0	0	0	12	5	-	PIP4K2A
chr10:24669797-24727408	0	0	0	2	0	+	KIAA1217
chr10:24762156-24762989	0	0	0	2	2	+	KIAA1217
chr10:24783428-24802363	0	0	0	2	0	+	KIAA1217
chr10:24816864-24825822	0	0	0	9	5	+	KIAA1217
chr10:24908401-24924032	0	0	0	0	2	-	ARHGAP21
chr10:255828-267296	0	0	0	4	0	+	ZMYND11
chr10:26993605-26998697	0	0	0	5	0	+	PDSS1
chr10:26994214-26998697	0	4	0	7	0	+	PDSS1
chr10:27054146-27059274	0	2	0	11	9	-	ABI1
chr10:27301810-27303640	0	0	0	15	0	-	ANKRD26
chr10:27301810-27306721	0	0	0	11	0	-	ANKRD26
chr10:27306430-27311616	0	0	0	2	0	-	ANKRD26
chr10:27311486-27322306	0	0	0	10	6	-	ANKRD26
chr10:27311486-27337908	0	3	0	4	10	-	ANKRD26
chr10:27326114-27337908	0	0	0	12	0	-	ANKRD26
chr10:27328893-27332496	0	0	0	6	0	-	ANKRD26
chr10:27349273-27355477	0	0	0	5	0	-	ANKRD26
chr10:27356085-27368090	0	0	0	5	0	-	ANKRD26
chr10:27356085-27381441	0	0	0	3	0	-	ANKRD26
chr10:27403449-27410377	0	0	0	11	0	-	YME1L1
chr10:27406504-27410377	0	0	0	16	6	-	YME1L1
chr10:27408222-27415715	0	0	0	2	0	-	YME1L1
chr10:27411769-27415715	0	0	0	4	0	-	YME1L1
chr10:27411769-27434519	0	0	3	3	0	-	YME1L1
chr10:27420787-27425314	0	3	0	19	6	-	YME1L1
chr10:27422967-27425314	0	0	0	3	0	-	YME1L1
chr10:27423759-27425314	0	0	0	2	0	-	YME1L1
chr10:27431315-27434519	0	0	3	9	0	-	YME1L1
chr10:27447477-27454468	0	0	0	2	0	+	MASTL
chr10:27453992-27454468	0	0	0	6	0	+	MASTL
chr10:27456030-27460012	0	0	0	9	5	+	MASTL
chr10:27456030-27462188	0	0	0	4	0	+	MASTL
chr10:27458872-27460012	0	0	3	34	17	+	MASTL
chr10:27458872-27462188	0	0	0	21	19	+	MASTL
chr10:27458872-27470510	0	2	0	10	16	+	MASTL
chr10:27462049-27470510	0	0	0	4	0	+	MASTL
chr10:27815756-27822923	0	0	0	2	0	+	RAB18
chr10:27821435-27822923	0	0	0	3	0	+	RAB18
chr10:28345408-28348672	0	0	0	3	2	-	MPP7
chr10:28408579-28420620	0	2	0	14	0	-	MPP7
chr10:28408579-28438988	0	0	0	6	4	-	MPP7
chr10:287960-295028	0	0	0	4	4	+	ZMYND11
chr10:28824490-28879761	0	0	0	4	0	+	WAC
chr10:28824490-28884970	0	0	0	0	2	+	WAC
chr10:28872327-28879761	0	0	0	16	0	+	WAC
chr10:28872327-28884970	0	4	9	47	23	+	WAC
chr10:28878664-28884970	0	0	0	4	3	+	WAC
chr10:30611319-30630569	0	2	0	10	5	-	MTPAP
chr10:30615352-30630569	0	0	0	4	0	-	MTPAP
chr10:30625731-30630569	0	0	0	6	3	-	MTPAP
chr10:30736710-30739448	0	0	0	4	0	+	MAP3K8
chr10:30736710-30740673	0	0	0	2	0	+	MAP3K8
chr10:31197861-31273355	0	0	0	3	0	-	ZNF438
chr10:31661946-31676195	0	7	0	88	14	+	ZEB1
chr10:31661946-31750166	0	0	9	53	13	+	ZEB1
chr10:31661946-31791437	0	0	0	30	12	+	ZEB1
chr10:31676052-31750166	0	0	0	9	0	+	ZEB1
chr10:31676052-31791437	0	0	0	2	0	+	ZEB1
chr10:31749965-31784767	0	0	0	3	0	+	ZEB1
chr10:31749965-31791437	0	0	0	68	10	+	ZEB1
chr10:31749965-31803636	0	0	0	2	3	+	ZEB1
chr10:3197782-3200345	0	0	0	3	0	-	PITRM1
chr10:3200231-3202522	0	0	0	4	0	-	PITRM1
chr10:3201105-3202522	0	0	0	13	2	-	PITRM1
chr10:3205916-3209234	0	0	0	8	0	-	PITRM1
chr10:32106715-32120728	0	0	0	2	0	-	ARHGAP12
chr10:32109314-32120728	0	0	0	2	0	-	ARHGAP12
chr10:32115231-32150586	0	0	0	5	4	-	ARHGAP12
chr10:32132388-32143134	0	0	0	2	0	-	ARHGAP12
chr10:32132388-32150586	0	0	0	11	5	-	ARHGAP12
chr10:32141444-32150586	0	0	0	0	4	-	ARHGAP12
chr10:32150322-32150586	0	0	0	2	0	-	ARHGAP12
chr10:32150322-32199491	0	0	0	18	12	-	ARHGAP12
chr10:32197099-32197854	0	0	0	12	3	-	ARHGAP12
chr10:32197099-32199491	14	237	199	2739	983	-	ARHGAP12
chr10:32306070-32308887	0	0	0	15	0	-	KIF5B
chr10:32308785-32310215	0	0	0	24	4	-	KIF5B
chr10:32309949-32310215	0	0	0	3	0	-	KIF5B
chr10:32311067-32324922	0	0	0	0	2	-	KIF5B
chr10:32317355-32322966	0	0	0	2	0	-	KIF5B
chr10:32317355-32326535	0	0	0	0	14	-	KIF5B
chr10:32323617-32326535	0	6	0	18	12	-	KIF5B
chr10:32326181-32326535	0	0	0	7	0	-	KIF5B
chr10:32580090-32582665	0	0	0	10	0	-	EPC1
chr10:32740519-32762951	0	0	0	5	6	+	CCDC7
chr10:32759991-32762951	0	0	0	5	0	+	CCDC7
chr10:33208812-33224486	0	0	0	5	0	-	ITGB1
chr10:34558584-34573173	0	12	8	106	31	-	PARD3
chr10:34620044-34630744	0	0	0	6	4	-	PARD3
chr10:34620044-34649187	0	0	4	8	0	-	PARD3
chr10:34636892-34649187	0	0	0	5	3	-	PARD3
chr10:34636892-34673182	0	0	0	2	6	-	PARD3
chr10:34648074-34649187	0	0	0	15	2	-	PARD3
chr10:34648074-34673182	0	0	0	22	10	-	PARD3
chr10:34661425-34673182	0	0	0	20	10	-	PARD3
chr10:34663801-34673182	0	2	0	8	4	-	PARD3
chr10:34666894-34688341	0	0	0	3	0	-	PARD3
chr10:34739244-34806087	0	0	0	10	7	-	PARD3
chr10:34759012-34806087	0	2	0	8	0	-	PARD3
chr10:35302626-35320547	0	0	0	20	0	-	CUL2
chr10:35305119-35320547	0	0	0	2	0	-	CUL2
chr10:35321362-35322201	0	0	0	2	0	-	CUL2
chr10:35321362-35328010	0	0	0	4	0	-	CUL2
chr10:35321362-35333796	0	0	0	5	0	-	CUL2
chr10:35321362-35338693	0	0	0	3	3	-	CUL2
chr10:35321362-35349896	0	0	0	3	0	-	CUL2
chr10:35333493-35343467	0	0	0	2	0	-	CUL2
chr10:35349801-35360267	0	0	0	14	6	-	CUL2
chr10:35772331-35790463	0	0	0	3	0	+	CCNY
chr10:35772331-35805551	0	0	0	2	0	+	CCNY
chr10:35772331-35819171	0	0	0	0	4	+	CCNY
chr10:35805450-35819171	2	4	3	38	5	+	CCNY
chr10:35805450-35842113	0	0	0	7	0	+	CCNY
chr10:38092760-38127039	0	0	0	8	2	-	ZNF248
chr10:38092760-38145265	0	0	0	3	0	-	ZNF248
chr10:38120159-38145265	0	0	0	17	0	-	ZNF248
chr10:412214-430086	2	0	0	11	0	-	DIP2C
chr10:43650344-43654379	0	0	0	15	9	+	CSGALNACT2
chr10:43650344-43662546	0	0	0	7	0	+	CSGALNACT2
chr10:43650344-43671480	0	0	2	10	0	+	CSGALNACT2
chr10:43654162-43662546	0	0	0	4	0	+	CSGALNACT2
chr10:43654162-43671480	0	0	0	5	0	+	CSGALNACT2
chr10:454865-461828	0	5	3	87	20	-	DIP2C
chr10:454865-468973	0	0	0	4	2	-	DIP2C
chr10:46121398-46122553	2	0	2	0	7	-	ZFAND4
chr10:46135263-46159290	0	0	0	14	6	-	ZFAND4
chr10:46158989-46159290	0	0	0	8	2	-	ZFAND4
chr10:49609654-49613024	0	0	3	15	0	+	MAPK8
chr10:49609654-49618211	0	3	0	51	11	+	MAPK8
chr10:49609654-49628363	0	0	0	3	0	+	MAPK8
chr10:5008105-5141641	0	0	0	2	0	+	NA
chr10:50701162-50714058	0	0	0	8	0	-	ERCC6
chr10:50708583-50714058	0	0	3	22	6	-	ERCC6
chr10:50732078-50736571	0	0	0	2	0	-	ERCC6-PGBD3
chr10:51579127-51581378	0	2	4	39	9	+	NCOA4
chr10:51579127-51586411	0	0	0	4	5	+	NCOA4
chr10:518378-532470	0	0	0	18	0	-	DIP2C
chr10:52103251-52104105	0	0	0	21	0	-	SGMS1
chr10:52193235-52226692	0	0	2	6	0	-	SGMS1
chr10:52193235-52279681	0	0	0	7	0	-	SGMS1
chr10:52193235-52350007	0	3	0	36	17	-	SGMS1
chr10:52220432-52350007	0	0	2	20	5	-	SGMS1
chr10:52587890-52619745	0	0	0	10	4	-	A1CF
chr10:52595833-52623840	0	0	0	3	0	-	A1CF
chr10:5762506-5766496	0	0	0	3	0	+	FAM208B
chr10:5762506-5769086	0	0	0	4	3	+	FAM208B
chr10:5768847-5773166	0	0	0	5	3	+	FAM208B
chr10:5768847-5777509	0	0	0	5	3	+	FAM208B
chr10:5772449-5773166	0	0	0	10	0	+	FAM208B
chr10:5784059-5791990	0	0	0	2	0	+	FAM208B
chr10:5808203-5842668	0	0	0	2	0	-	GDI2
chr10:5808456-5842668	0	0	0	2	0	-	GDI2
chr10:5810175-5842668	0	0	0	34	24	-	GDI2
chr10:5815804-5828013	0	0	0	14	3	-	GDI2
chr10:5815804-5842668	0	19	24	236	92	-	GDI2
chr10:5827104-5842668	0	23	25	390	98	-	GDI2
chr10:5827104-5853919	0	0	0	11	7	-	GDI2
chr10:5827814-5842668	0	3	0	8	0	-	GDI2
chr10:5836847-5842668	2	10	16	220	62	-	GDI2
chr10:5836847-5853919	0	0	0	3	0	-	GDI2
chr10:5838725-5842668	0	0	0	8	0	-	GDI2
chr10:5944982-5951257	0	0	0	3	5	+	FBXO18
chr10:5944982-5953091	0	2	0	4	5	+	FBXO18
chr10:5944982-5969504	0	0	0	0	5	+	FBXO18
chr10:5963220-5963532	0	0	0	2	0	+	FBXO18
chr10:60147949-60150620	0	0	0	3	0	+	TFAM
chr10:60994063-60996417	0	0	0	2	0	+	PHYHIPL
chr10:60994063-60998465	0	2	0	13	5	+	PHYHIPL
chr10:61592282-61612460	0	0	0	4	0	-	CCDC6
chr10:62645869-62652753	0	0	0	5	0	-	RHOBTB1
chr10:62645869-62671310	0	0	0	6	3	-	RHOBTB1
chr10:64936056-64944498	0	0	0	3	0	-	JMJD1C
chr10:65369946-65379560	0	0	0	7	0	+	REEP3
chr10:69647174-69648881	0	0	0	2	0	+	SIRT1
chr10:69647174-69651312	0	0	0	4	0	+	SIRT1
chr10:69648639-69651312	0	0	0	2	0	+	SIRT1
chr10:69692353-69714887	0	0	0	2	0	-	HERC4
chr10:69714351-69773943	0	0	0	0	4	-	HERC4
chr10:69726439-69773943	0	4	0	10	8	-	HERC4
chr10:69726439-69804320	0	0	0	4	0	-	HERC4
chr10:69748419-69773943	0	3	0	6	3	-	HERC4
chr10:69773782-69833443	0	0	0	5	0	-	HERC4
chr10:69785302-69797926	0	0	0	3	0	-	HERC4
chr10:69785302-69804320	0	0	4	24	12	-	HERC4
chr10:69792534-69804320	0	0	0	4	0	-	HERC4
chr10:70048239-70048776	0	0	0	5	0	-	PBLD
chr10:70096955-70101608	0	0	0	0	4	+	HNRNPH3
chr10:70098259-70101437	0	0	0	3	0	+	HNRNPH3
chr10:70100930-70101608	0	0	0	4	0	+	HNRNPH3
chr10:70105458-70164601	0	0	2	0	0	-	RUFY2
chr10:70105763-70164601	0	0	0	0	4	-	RUFY2
chr10:70115109-70145885	0	0	0	11	5	-	RUFY2
chr10:70115109-70164601	0	6	7	29	23	-	RUFY2
chr10:70123346-70164601	0	4	5	25	18	-	RUFY2
chr10:70123740-70164601	0	0	0	2	0	-	RUFY2
chr10:70136609-70145885	0	0	2	0	0	-	RUFY2
chr10:70140988-70145885	0	0	0	6	0	-	RUFY2
chr10:70140988-70152960	0	0	0	8	6	-	RUFY2
chr10:70140988-70164601	0	0	0	11	7	-	RUFY2
chr10:70152894-70154208	0	2	0	9	3	-	RUFY2
chr10:70152894-70156638	0	0	0	8	0	-	RUFY2
chr10:70152894-70161494	0	0	0	4	0	-	RUFY2
chr10:70152894-70164601	0	3	3	17	0	-	RUFY2
chr10:70153831-70161494	0	0	0	5	0	-	RUFY2
chr10:70153831-70164601	0	0	0	0	3	-	RUFY2
chr10:70156536-70164601	0	0	0	9	2	-	RUFY2
chr10:70161376-70164601	0	0	0	2	0	-	RUFY2
chr10:70164427-70164601	0	0	0	3	0	-	RUFY2
chr10:70181981-70182647	0	0	0	8	0	-	DNA2
chr10:70181981-70192267	0	0	0	0	2	-	DNA2
chr10:70181981-70229920	0	0	0	0	6	-	DNA2
chr10:70190192-70190417	0	0	0	4	3	-	DNA2
chr10:70190192-70229920	0	0	0	6	0	-	DNA2
chr10:70191613-70229920	0	0	0	2	3	-	DNA2
chr10:70191618-70196998	0	0	0	2	0	-	DNA2
chr10:70191618-70229920	0	0	0	0	2	-	DNA2
[truncated: 14,035 more rows]
