# Supplementary material for: Transcriptome-wide profiles of circular RNA and RNA-binding protein interactions reveal effects on circular RNA biogenesis and cancer pathway expression
Source: Genome Med. 2020 Dec 7;12:112. doi: 10.1186/s13073-020-00812-8 (PMC7722315; doi:10.1186/s13073-020-00812-8)
Supplement: Supplementary file 7 — Additional file 7: Table S5. Count matrix of backsplice junction reads supporting circRNAs in K562. [file 13073_2020_812_MOESM7_ESM.txt]

#Table S5. Count matrix of backsplice junction reads supporting circRNAs in K562
ENCSR000AEL	ENCSR000AEN	ENCSR000CPY	ENCSR000CPZ	ENCSR000CQA	ENCSR038WEK	ENCSR040YBR	ENCSR109IQO	ENCSR696YIB	ENCSR860DWK	ENCSR885DVH	strand	Gene
chr1:100185089-100195304	0	0	0	0	2	0	0	0	0	0	0	-	FRRS1
chr1:100206348-100214557	0	3	0	0	0	3	0	0	0	0	0	-	FRRS1
chr1:100212849-100214557	0	2	0	0	0	3	0	3	0	17	2	-	FRRS1
chr1:10032075-10035833	0	2	0	0	0	0	0	0	0	3	0	+	NMNAT1
chr1:10032075-10041228	8	16	0	0	2	21	0	16	0	50	0	+	NMNAT1
chr1:100459092-100464971	0	0	0	0	0	0	0	3	0	0	0	+	SLC35A3
chr1:100476920-100483371	0	0	0	0	0	0	0	0	0	2	0	+	SLC35A3
chr1:100515464-100527505	0	0	0	0	0	0	0	0	0	5	0	+	HIAT1
chr1:100515464-100534142	0	0	0	0	0	0	0	0	0	0	2	+	HIAT1
chr1:100515464-100535241	0	0	0	0	0	0	0	3	0	6	0	+	HIAT1
chr1:100568510-100576039	0	0	0	0	0	0	0	0	0	5	0	-	SASS6
chr1:100568510-100588845	0	0	0	0	0	0	0	3	0	0	0	-	SASS6
chr1:100843101-100856380	0	5	0	0	0	0	0	0	0	2	0	+	CDC14A
chr1:100843101-100889857	0	0	2	0	0	0	0	0	0	0	0	+	CDC14A
chr1:100856287-100908552	0	3	0	0	0	0	0	0	0	0	0	+	CDC14A
chr1:100889777-100908552	10	4	6	5	11	0	0	9	0	2	0	+	CDC14A
chr1:100889777-100921048	0	0	0	0	0	0	0	3	0	0	0	+	CDC14A
chr1:100889777-100950007	0	0	0	0	0	0	0	2	0	0	0	+	CDC14A
chr1:100905487-100928437	0	2	0	0	0	0	0	0	0	4	0	+	CDC14A
chr1:100949847-100960486	13	0	0	0	0	0	0	0	0	0	0	+	CDC14A
chr1:100960373-100964818	0	0	0	0	0	0	0	0	0	4	0	+	CDC14A
chr1:101372407-101379362	0	2	0	0	0	0	0	0	0	7	0	+	SLC30A7
chr1:101372407-101383683	0	0	0	0	0	0	0	0	0	3	0	+	SLC30A7
chr1:101372407-101387397	0	5	0	0	0	5	0	7	0	14	0	+	SLC30A7
chr1:101379218-101387397	0	3	0	0	3	0	0	0	0	5	2	+	SLC30A7
chr1:101460665-101479374	0	0	0	0	0	0	0	2	0	0	0	-	DPH5
chr1:10155518-10165802	9	11	0	0	3	14	0	11	0	43	0	+	UBE4B
chr1:10155518-10182134	0	0	0	0	0	0	0	0	0	5	0	+	UBE4B
chr1:10155518-10195244	0	0	0	0	0	2	0	0	0	0	0	+	UBE4B
chr1:10161165-10182134	0	0	0	0	0	0	0	0	0	2	0	+	UBE4B
chr1:10177516-10197263	2	0	0	0	0	0	0	0	0	0	0	+	UBE4B
chr1:10182019-10190871	2	0	0	0	0	0	0	0	0	0	0	+	UBE4B
chr1:10209241-10221344	0	0	0	0	0	0	0	0	0	9	0	+	UBE4B
chr1:10211383-10221344	0	0	0	0	0	0	0	0	0	3	0	+	UBE4B
chr1:10331559-10335561	0	2	0	0	0	0	0	0	0	0	0	+	KIF1B
chr1:10423340-10425706	0	0	0	0	0	0	0	0	0	4	0	+	KIF1B
chr1:10463127-10464336	0	0	0	0	2	0	0	4	0	4	0	+	PGD
chr1:10463127-10468197	0	0	0	0	0	0	0	0	0	5	0	+	PGD
chr1:10463127-10473308	0	2	0	0	0	0	0	2	0	0	0	+	PGD
chr1:10464217-10468197	2	2	0	5	0	0	0	0	0	0	0	+	PGD
chr1:10464217-10478982	0	0	0	0	0	0	0	0	0	2	0	+	PGD
chr1:10471474-10473308	0	0	3	0	0	0	0	0	0	5	0	+	PGD
chr1:10527246-10529395	0	2	0	0	0	0	0	2	0	5	0	-	DFFA
chr1:108686164-108703915	0	0	0	0	0	0	0	2	0	0	0	-	SLC25A24
chr1:108690900-108703915	0	3	0	0	0	3	0	5	0	11	0	-	SLC25A24
chr1:108697604-108728576	0	0	0	0	0	0	0	0	0	5	0	-	SLC25A24
chr1:109294878-109302707	0	3	0	0	0	0	0	4	0	0	0	+	STXBP3
chr1:109336203-109342927	6	0	0	0	0	0	0	0	0	9	0	+	STXBP3
chr1:109427896-109446876	2	0	0	0	0	5	0	0	2	0	0	+	GPSM2
chr1:109428128-109446876	0	2	0	0	0	0	0	0	0	0	0	+	GPSM2
chr1:109456959-109461411	0	2	0	0	0	0	0	0	0	0	0	+	GPSM2
chr1:109482257-109486679	0	2	0	0	0	0	0	0	0	2	0	-	CLCC1
chr1:109486096-109486679	0	0	0	0	0	2	0	0	0	4	3	-	CLCC1
chr1:109486096-109493070	0	0	0	0	0	3	0	0	0	0	0	-	CLCC1
chr1:109490232-109493070	0	2	0	0	0	0	0	0	0	0	0	-	CLCC1
chr1:109525230-109529302	0	0	0	0	0	0	0	0	0	2	0	-	WDR47
chr1:109553537-109554340	0	0	0	0	0	0	0	0	0	4	0	-	WDR47
chr1:109642814-109643234	0	0	0	4	0	0	0	0	0	0	0	+	SCARNA2
chr1:109766599-109772194	0	2	0	0	0	0	0	0	0	0	0	+	SARS
chr1:109773499-109774408	0	0	0	0	0	6	0	5	0	14	0	+	SARS
chr1:109865553-109870223	0	0	0	0	0	0	0	0	0	2	0	-	SORT1
chr1:109865553-109888500	0	0	0	0	0	0	0	2	0	3	0	-	SORT1
chr1:109878861-109888500	0	0	0	0	0	4	0	0	0	5	0	-	SORT1
chr1:109878861-109888503	0	2	0	0	0	0	0	2	0	6	0	-	SORT1
chr1:109883345-109888500	0	0	0	0	0	2	0	2	0	13	2	-	SORT1
chr1:109883345-109888503	0	4	0	0	0	3	0	0	0	23	5	-	SORT1
chr1:109883345-109912211	0	0	0	0	0	0	0	0	0	3	0	-	SORT1
chr1:109884635-109888500	0	4	0	0	0	0	0	4	0	13	0	-	SORT1
chr1:109884635-109888503	0	14	0	0	3	7	0	7	0	10	0	-	SORT1
chr1:109893550-109898091	0	0	0	0	0	2	0	0	0	0	0	-	SORT1
chr1:109952549-109957985	2	3	0	0	0	3	0	2	0	12	0	-	PSMA5
chr1:109952549-109964548	0	0	0	0	0	0	0	0	0	2	0	-	PSMA5
chr1:110116358-110116659	0	0	0	3	0	0	0	0	0	0	0	+	GNAI3
chr1:11128064-11137005	0	0	0	0	0	0	0	0	0	2	0	-	EXOSC10
chr1:11130956-11137005	0	5	2	0	0	0	0	4	0	12	0	-	EXOSC10
chr1:11133990-11137005	8	0	0	2	0	0	0	2	0	15	0	-	EXOSC10
chr1:11136898-11137708	3	0	0	0	0	0	0	0	0	0	0	-	EXOSC10
chr1:111434013-111435155	0	0	0	0	0	0	0	2	0	11	2	+	CD53
chr1:11150610-11151654	0	0	0	0	0	0	0	0	0	3	2	-	EXOSC10
chr1:111690263-111702149	0	0	0	0	0	0	0	0	0	5	0	+	CEPT1
chr1:111690263-111703918	0	4	0	0	0	5	0	5	0	6	3	+	CEPT1
chr1:11181302-11182183	0	2	0	0	0	0	0	4	0	5	0	-	MTOR
chr1:11184554-11193254	0	0	0	0	0	0	0	0	0	5	2	-	MTOR
chr1:111998707-112002258	0	4	0	0	0	0	0	0	0	14	5	+	ATP5F1
chr1:11204704-11206848	0	0	0	0	0	0	0	0	0	2	0	-	MTOR
chr1:11259314-11259760	0	0	0	0	0	0	0	5	0	0	0	-	MTOR
chr1:11288724-11294322	0	0	0	0	0	2	0	0	0	0	0	-	MTOR
chr1:113098489-113159517	0	0	0	0	0	2	0	2	0	0	0	-	ST7L
chr1:113119607-113134225	0	3	0	0	0	0	0	0	0	4	0	-	ST7L
chr1:113119607-113159517	0	0	0	0	0	0	0	0	0	3	0	-	ST7L
chr1:113124996-113159466	4	0	0	0	0	0	0	0	0	0	0	-	ST7L
chr1:113134146-113159517	0	2	0	0	0	0	0	0	0	0	0	-	ST7L
chr1:113196219-113197293	0	0	0	0	0	0	0	2	0	0	0	+	CAPZA1
chr1:113196219-113202401	9	12	4	4	4	9	0	9	0	101	8	+	CAPZA1
chr1:113196219-113209767	0	0	0	0	0	0	0	2	0	7	0	+	CAPZA1
chr1:113459799-113460666	0	3	0	0	0	4	0	0	0	0	0	-	SLC16A1
chr1:113459799-113471974	0	0	0	0	0	0	0	2	0	0	0	-	SLC16A1
chr1:113633939-113643110	0	0	0	0	0	0	0	2	0	0	0	+	LRIG2
chr1:113633939-113653184	0	2	0	0	0	0	0	0	0	0	0	+	LRIG2
chr1:113633939-113662145	0	0	0	0	0	0	0	3	0	0	0	+	LRIG2
chr1:113635827-113637377	0	0	0	0	0	0	0	2	0	0	0	+	LRIG2
chr1:113655100-113657498	7	0	0	0	0	0	0	0	0	0	0	+	LRIG2
chr1:113655100-113662145	0	0	0	0	0	9	0	0	0	0	3	+	LRIG2
chr1:114189107-114201887	0	0	0	0	0	0	0	0	0	3	0	+	MAGI3
chr1:114214355-114216087	0	0	0	0	0	0	0	0	0	3	0	+	MAGI3
chr1:114246702-114249344	0	0	0	0	0	0	0	0	0	2	0	-	PHTF1
chr1:114254561-114267515	0	0	0	0	0	0	0	0	0	4	0	-	PHTF1
chr1:114267380-114269196	0	0	0	2	0	0	0	3	0	4	0	-	PHTF1
chr1:114267380-114281421	0	0	0	0	0	0	0	0	0	4	0	-	PHTF1
chr1:114280731-114281421	0	0	0	0	0	0	0	3	0	2	0	-	PHTF1
chr1:114319831-114320430	0	3	0	0	0	0	0	2	0	6	0	-	RSBN1
chr1:114339984-114340658	0	0	0	0	0	0	0	0	0	5	0	-	RSBN1
chr1:114367763-114377061	0	0	0	0	0	0	0	0	0	6	0	-	PTPN22
chr1:114372213-114377061	0	0	0	0	0	0	0	4	0	12	0	-	PTPN22
chr1:114377531-114397671	0	0	0	0	0	0	0	2	0	6	0	-	PTPN22
chr1:114440461-114444507	0	0	0	0	0	3	0	0	0	0	0	-	AP4B1
chr1:114450630-114450813	0	0	0	2	0	0	0	2	0	2	0	+	DCLRE1B
chr1:114483003-114484081	3	3	0	0	0	0	0	6	0	0	0	+	HIPK1
chr1:114495387-114500913	0	0	0	0	0	2	0	0	0	0	0	+	HIPK1
chr1:115005725-115006178	0	3	0	0	2	0	0	0	0	0	0	-	TRIM33
chr1:115005725-115007010	21	33	0	0	5	30	0	22	0	91	11	-	TRIM33
chr1:115262199-115263338	11	2	0	0	0	4	0	0	0	14	0	-	CSDE1
chr1:115262199-115269711	0	0	0	0	0	0	0	2	0	0	0	-	CSDE1
chr1:115267841-115280693	0	0	0	0	0	0	0	0	0	0	2	-	CSDE1
chr1:115276352-115280693	0	0	0	0	0	0	0	0	0	4	0	-	CSDE1
chr1:1158623-1159348	73	42	84	124	78	54	14	94	0	200	33	-	SDF4
chr1:1158623-1164326	0	0	0	0	0	0	0	4	0	0	0	-	SDF4
chr1:116202261-116206889	2	0	0	0	0	7	0	6	2	6	3	+	VANGL1
chr1:1163847-1164326	0	0	0	0	0	0	0	2	0	0	0	-	SDF4
chr1:117086932-117087226	0	0	0	0	0	0	0	0	0	5	0	-	CD58
chr1:117631422-117633245	3	0	0	0	0	0	0	0	0	0	0	+	TTF2
chr1:117944807-117948267	46	87	0	0	0	69	0	96	0	266	33	+	MAN1A2
chr1:117944807-117957453	79	130	0	0	4	145	0	138	8	479	48	+	MAN1A2
chr1:117944807-117963271	143	316	0	0	2	562	11	403	21	1607	144	+	MAN1A2
chr1:117944807-117984947	82	71	0	0	0	181	2	108	5	514	69	+	MAN1A2
chr1:117944807-118009049	9	7	0	0	0	23	0	11	0	27	0	+	MAN1A2
chr1:117948170-117963271	0	0	0	0	0	0	0	0	0	4	0	+	MAN1A2
chr1:117957334-117984947	0	0	0	0	0	0	0	3	0	5	0	+	MAN1A2
chr1:117984852-118009049	0	3	0	0	0	0	0	0	0	6	0	+	MAN1A2
chr1:118003110-118009049	0	4	0	0	0	4	0	2	0	10	0	+	MAN1A2
chr1:118003110-118035884	0	0	0	0	0	0	0	0	0	4	0	+	MAN1A2
chr1:118003110-118045592	0	5	0	0	0	11	0	3	0	23	0	+	MAN1A2
chr1:118035768-118045592	0	0	0	0	0	4	0	0	0	8	0	+	MAN1A2
chr1:118449127-118461358	0	0	0	0	0	0	0	0	0	2	0	-	GDAP2
chr1:118454615-118461358	0	2	0	0	0	2	0	2	0	11	0	-	GDAP2
chr1:11860268-11861456	0	0	0	0	0	0	0	0	0	2	0	-	MTHFR
chr1:11883763-11887278	0	0	0	0	0	0	0	2	0	6	0	+	CLCN6
chr1:11883763-11889379	0	0	0	0	0	0	0	0	0	4	0	+	CLCN6
chr1:1191424-1192690	2	0	0	0	0	0	0	0	0	0	0	-	UBE2J2
chr1:1191424-1198766	0	0	0	0	0	0	0	2	0	3	2	-	UBE2J2
chr1:1191424-1203372	6	6	0	0	0	0	0	5	0	17	0	-	UBE2J2
chr1:1192371-1192690	43	12	2	15	8	4	4	7	0	36	0	-	UBE2J2
chr1:1192371-1198766	0	2	0	2	0	2	0	2	0	0	0	-	UBE2J2
chr1:1192371-1203372	0	0	0	3	0	0	0	0	0	25	0	-	UBE2J2
chr1:119466058-119474455	0	0	0	0	0	0	0	0	0	6	0	-	TBX15
chr1:1198725-1203372	0	2	0	5	0	0	0	0	0	0	0	-	UBE2J2
chr1:12008032-12010577	0	0	0	0	0	2	0	0	0	0	0	+	PLOD1
chr1:12016973-12018704	6	0	0	0	0	0	0	0	0	0	0	+	PLOD1
chr1:12049221-12052747	0	0	0	0	0	0	0	2	0	2	0	+	MFN2
chr1:12049221-12057478	3	0	0	0	0	0	0	0	0	0	0	+	MFN2
chr1:12061457-12062160	18	0	0	7	5	16	0	11	10	46	4	+	MFN2
chr1:121115831-121116815	0	0	0	0	0	0	0	0	0	6	0	+	SRGAP2C
chr1:12335881-12338095	3	8	0	0	0	22	2	8	3	10	8	+	VPS13D
chr1:12359258-12364785	0	0	0	0	0	0	0	0	0	15	0	+	VPS13D
chr1:12359258-12368698	12	8	0	0	0	16	0	9	0	42	9	+	VPS13D
chr1:12359258-12371982	0	0	0	0	0	0	0	0	0	4	0	+	VPS13D
chr1:12378128-12382803	0	0	0	0	0	2	0	0	0	0	0	+	VPS13D
chr1:12382592-12383837	0	0	0	0	0	0	0	2	0	0	0	+	VPS13D
chr1:12460237-12476880	0	3	0	0	0	0	0	0	0	8	0	+	VPS13D
chr1:12516053-12557685	0	2	0	0	0	0	0	0	0	3	0	+	VPS13D
chr1:12638745-12639440	16	4	3	8	6	6	0	16	0	49	4	-	DHRS3
chr1:12638745-12640694	11	2	0	0	0	0	0	2	0	14	0	-	DHRS3
chr1:14095612-14099683	0	2	0	0	0	0	0	0	0	8	0	+	PRDM2
chr1:14099572-14109326	18	16	0	0	0	3	0	9	2	0	0	+	PRDM2
chr1:14104912-14109326	0	0	0	2	0	6	0	7	3	3	0	+	PRDM2
chr1:1424583-1426051	0	0	0	0	0	0	0	0	0	3	0	+	ATAD3B
chr1:142805093-142816004	0	0	0	0	2	0	0	4	0	15	0	-	RP11-423O2.5
chr1:144879034-144882881	0	0	0	0	0	0	0	3	0	0	0	-	PDE4DIP
chr1:144909868-144912294	0	0	0	0	0	0	0	0	0	7	0	-	PDE4DIP
chr1:144909868-144923821	0	3	0	0	0	0	0	0	0	0	0	-	PDE4DIP
chr1:144921834-144922638	4	0	0	0	0	4	0	0	0	6	0	-	PDE4DIP
chr1:144946624-144994701	4	7	0	0	2	16	0	4	0	34	7	-	PDE4DIP
chr1:144952200-144994701	0	0	0	0	0	0	0	3	0	0	3	-	PDE4DIP
chr1:145594038-145595220	4	0	0	0	0	0	0	0	0	20	0	-	POLR3C
chr1:145608107-145609356	0	2	0	0	0	2	0	0	0	0	0	-	POLR3C
chr1:145646114-145663367	0	3	0	0	0	0	0	4	0	4	2	+	RNF115
chr1:146724277-146731572	0	6	0	0	0	9	0	0	0	53	0	+	CHD1L
chr1:146747016-146757164	4	6	0	0	0	17	0	12	0	59	3	+	CHD1L
chr1:146757974-146759412	8	3	4	3	2	0	0	6	0	13	0	+	CHD1L
chr1:149936146-149937803	0	0	0	0	0	0	0	0	0	3	0	-	OTUD7B
chr1:150064030-150082742	0	0	0	0	0	0	0	3	0	0	0	+	VPS45
chr1:150198939-150201570	0	0	0	0	0	0	0	3	0	0	0	-	ANP32E
chr1:150202905-150204264	0	6	0	0	0	0	0	4	0	6	0	-	ANP32E
chr1:150307405-150307712	2	2	2	0	0	0	0	0	0	0	0	+	PRPF3
chr1:150390071-150418877	0	0	0	0	0	5	0	0	0	8	0	+	RPRD2
chr1:150413398-150416853	0	0	0	0	0	0	0	0	0	2	0	+	RPRD2
chr1:150413398-150418877	0	4	0	0	0	2	0	0	0	19	0	+	RPRD2
chr1:150418701-150418877	0	3	0	0	0	0	0	0	0	0	0	+	RPRD2
chr1:150429763-150430046	0	0	0	0	0	0	0	2	0	0	0	+	RPRD2
chr1:150464886-150469384	0	10	0	0	2	0	0	8	0	19	0	+	TARS2
chr1:150524680-150526943	0	0	0	3	0	0	0	0	0	0	0	+	ADAMTSL4
chr1:150720252-150730456	0	0	0	0	0	0	0	0	0	3	0	-	CTSS
chr1:150790395-150799093	0	0	0	0	0	0	0	0	0	2	0	-	ARNT
chr1:150825237-150830936	0	0	0	0	0	0	0	0	0	3	0	-	ARNT
chr1:150900179-150902594	0	0	0	0	0	0	0	2	0	0	0	+	SETDB1
chr1:150902442-150913904	0	0	0	0	0	2	0	0	0	2	0	+	SETDB1
chr1:150919361-150922001	0	0	0	0	0	0	0	0	0	5	0	+	SETDB1
chr1:150997086-150998149	15	3	2	2	0	0	0	8	0	23	5	+	PRUNE
chr1:150997086-150999803	7	2	0	0	0	0	0	0	0	0	0	+	PRUNE
chr1:150997086-151001420	0	0	0	0	0	0	0	2	0	7	0	+	PRUNE
chr1:150999708-151001420	0	3	0	2	0	0	0	5	0	0	0	+	PRUNE
chr1:151060665-151070478	0	0	0	0	0	0	0	0	0	4	0	+	GABPB2
chr1:151060665-151079698	0	6	0	0	0	9	0	4	0	10	0	+	GABPB2
chr1:151139409-151139890	0	5	0	0	2	0	0	4	0	9	0	+	SCNM1
chr1:151150476-151156969	0	0	0	0	0	0	0	3	0	0	0	-	VPS72
chr1:151157981-151158426	2	0	0	0	0	0	0	0	0	0	0	-	VPS72
chr1:151206672-151212515	0	2	0	0	0	0	0	0	0	0	0	+	PIP5K1A
chr1:151234636-151236504	0	0	0	0	0	0	0	3	0	0	0	+	PSMD4
chr1:151276016-151278839	0	0	0	0	0	0	0	0	0	2	0	-	PI4KB
chr1:151278611-151278839	0	0	0	2	0	0	0	0	0	0	0	-	PI4KB
chr1:151288048-151288985	10	5	0	0	0	10	0	7	0	26	3	-	PI4KB
chr1:151380575-151381304	0	0	0	0	0	0	0	0	0	4	0	-	POGZ
chr1:151395872-151403317	0	0	0	0	0	0	0	2	0	0	0	-	POGZ
chr1:151611363-151611595	15	21	4	0	3	2	2	12	0	8	0	+	SNX27
chr1:151611363-151638487	0	0	0	0	0	0	0	0	0	2	0	+	SNX27
chr1:151611363-151641111	0	3	0	0	2	8	0	8	0	12	0	+	SNX27
chr1:151611363-151655921	0	2	0	0	0	2	0	0	0	3	0	+	SNX27
chr1:151611363-151665959	0	0	0	0	0	3	0	0	0	2	0	+	SNX27
chr1:151630710-151641111	0	0	0	0	0	0	0	0	0	4	0	+	SNX27
chr1:153598795-153604716	0	0	0	0	2	0	0	0	0	0	0	-	S100A13
chr1:15361244-15370655	0	0	0	0	0	2	0	0	0	0	0	+	KAZN
chr1:153635690-153636950	0	0	3	3	0	0	0	0	0	0	0	-	ILF2
chr1:153635690-153637812	0	0	0	0	0	3	0	0	0	2	0	-	ILF2
chr1:153637695-153641033	0	3	0	0	5	14	0	8	4	40	0	-	ILF2
chr1:153640030-153641033	0	2	0	0	0	0	0	2	0	0	0	-	ILF2
chr1:15370484-15370655	5	0	0	8	0	0	0	3	0	0	0	+	KAZN
chr1:153734045-153737539	0	0	0	0	0	0	0	2	0	8	0	+	INTS3
chr1:153784206-153785928	0	0	0	0	0	2	0	0	0	8	0	-	GATAD2B
chr1:153791266-153792211	0	7	0	0	0	0	0	0	0	0	3	-	GATAD2B
chr1:153907235-153913765	8	0	0	0	0	0	0	0	0	0	0	-	DENND4B
chr1:153909963-153910339	0	0	0	0	0	0	0	0	0	2	0	-	DENND4B
chr1:154145383-154145677	0	4	0	0	0	0	0	0	0	0	0	-	TPM3
chr1:154184795-154186422	3	3	0	0	0	0	0	0	0	0	0	-	C1orf43
chr1:154197559-154209087	0	0	0	0	0	0	0	0	0	0	3	+	UBAP2L
chr1:154197559-154209612	0	0	0	0	0	0	0	4	0	2	0	+	UBAP2L
chr1:154197559-154214041	0	0	0	0	0	0	0	2	0	0	0	+	UBAP2L
chr1:154207066-154207767	4	3	0	0	0	0	0	5	0	12	0	+	UBAP2L
chr1:154207066-154209612	0	0	0	0	0	0	0	2	0	0	0	+	UBAP2L
chr1:154213988-154218851	0	0	0	0	0	0	0	5	0	8	0	+	UBAP2L
chr1:154223516-154224129	0	3	0	0	0	0	0	5	0	9	0	+	UBAP2L
chr1:154226375-154228231	3	0	0	0	0	0	0	0	0	0	0	+	UBAP2L
chr1:154231452-154232505	6	0	7	17	4	0	0	4	0	0	0	+	UBAP2L
chr1:154233367-154239044	0	0	0	0	0	0	0	0	0	4	0	+	UBAP2L
chr1:155235650-155236686	0	0	0	0	0	0	0	3	0	0	0	-	CLK2
chr1:155316173-155317695	0	3	0	0	0	0	0	0	0	0	0	-	ASH1L
chr1:155317446-155319387	0	0	0	0	2	0	0	0	0	0	0	-	ASH1L
chr1:155327106-155327540	0	2	0	0	0	0	0	0	0	0	0	-	ASH1L
chr1:155330091-155340774	0	0	0	0	0	0	0	0	0	3	0	-	ASH1L
chr1:155340294-155340774	0	0	0	0	0	0	0	3	0	9	0	-	ASH1L
chr1:155340294-155365344	2	3	0	0	0	0	0	0	0	10	2	-	ASH1L
chr1:155348071-155349907	0	0	0	0	0	0	0	3	0	0	0	-	ASH1L
chr1:155348071-155365344	0	2	0	0	0	0	0	0	0	6	0	-	ASH1L
chr1:155365249-155385714	0	0	0	0	0	0	0	2	0	0	0	-	ASH1L
chr1:155365249-155408859	0	0	0	0	0	0	0	0	0	3	3	-	ASH1L
chr1:155365249-155429689	0	0	0	0	0	0	0	2	0	0	0	-	ASH1L
chr1:155385534-155385714	0	2	0	6	0	0	0	5	0	2	0	-	ASH1L
chr1:155385534-155408859	0	0	0	0	0	0	0	0	0	5	0	-	ASH1L
chr1:155385534-155429689	0	5	0	0	0	0	0	0	0	0	0	-	ASH1L
chr1:155408117-155408859	13	21	0	0	0	45	3	17	9	124	18	-	ASH1L
chr1:155408117-155429689	35	27	0	0	2	48	0	36	5	84	21	-	ASH1L
chr1:155408117-155452240	0	0	0	0	0	0	0	2	0	0	0	-	ASH1L
chr1:155447676-155452240	0	2	0	0	0	0	0	0	0	0	0	-	ASH1L
chr1:155447676-155491409	0	2	0	0	0	0	0	0	0	0	0	-	ASH1L
chr1:155490890-155491409	5	18	0	0	0	15	0	12	4	96	11	-	ASH1L
chr1:155640110-155642522	0	2	0	0	0	0	0	0	0	0	0	-	YY1AP1
chr1:155640110-155644887	0	0	0	0	0	0	0	3	0	2	0	-	YY1AP1
chr1:155644800-155649303	0	7	0	0	0	0	0	4	0	43	0	-	YY1AP1
chr1:155644800-155650247	11	0	0	0	0	3	0	2	0	13	0	-	YY1AP1
chr1:155646338-155649303	0	27	0	3	7	10	0	28	0	78	8	-	YY1AP1
chr1:155679563-155686919	0	0	2	2	0	0	0	3	0	0	0	+	DAP3
chr1:155686796-155695810	0	0	0	3	0	0	0	0	0	10	0	+	DAP3
chr1:155691307-155695810	3	7	0	2	3	2	0	8	0	30	0	+	DAP3
chr1:155695172-155695810	4	10	0	0	4	2	0	19	0	14	0	+	DAP3
chr1:155724165-155730432	0	2	0	0	0	0	0	0	0	0	0	-	GON4L
chr1:155742856-155747611	0	0	0	0	0	4	0	0	0	0	0	-	GON4L
chr1:155764840-155784240	0	0	0	0	0	2	0	0	0	0	0	-	GON4L
chr1:155764840-155796819	0	0	0	0	0	0	0	4	0	4	0	-	GON4L
chr1:155783424-155784240	0	2	0	0	0	0	0	0	0	0	0	-	GON4L
chr1:155790396-155796819	0	0	0	0	0	2	0	2	0	4	3	-	GON4L
chr1:155823066-155823597	25	29	0	0	4	46	0	44	3	147	10	-	GON4L
chr1:155874101-155874595	0	6	0	0	0	0	0	0	0	3	0	-	RIT1
chr1:155885663-155887463	0	0	0	0	0	0	0	0	0	2	0	-	KIAA0907
chr1:155891165-155891709	0	2	2	5	7	0	0	3	0	3	0	-	KIAA0907
chr1:155891165-155893478	0	0	0	0	2	0	0	0	0	6	0	-	KIAA0907
chr1:155891165-155895634	0	0	0	0	2	0	0	0	0	0	0	-	KIAA0907
chr1:155895422-155896947	0	0	0	0	0	3	0	0	0	4	0	-	KIAA0907
chr1:155896466-155896947	0	4	5	5	0	0	0	4	0	17	0	-	KIAA0907
chr1:155896466-155899631	0	0	0	0	0	0	0	0	0	3	0	-	KIAA0907
chr1:155899086-155899631	0	0	0	0	0	0	0	0	0	2	0	-	KIAA0907
chr1:155984751-155988159	0	0	2	0	0	0	0	0	0	6	0	-	SSR2
chr1:15598818-15616162	0	0	0	0	0	2	0	0	0	0	0	+	FHAD1
chr1:156169625-156170263	5	0	0	0	0	0	0	2	0	0	0	+	SLC25A44
chr1:156235571-156244477	0	0	0	0	0	3	0	0	0	0	0	-	SMG5
chr1:156242110-156244477	0	2	0	0	0	0	0	0	0	0	0	-	SMG5
chr1:156280348-156304709	0	0	0	0	0	0	0	2	0	0	0	-	CCT3
chr1:156286956-156287338	0	0	0	5	0	0	0	7	0	2	0	-	CCT3
chr1:156286956-156304709	0	2	0	0	0	0	0	0	2	3	0	-	CCT3
chr1:156286956-156305679	0	0	0	0	0	0	0	0	0	0	2	-	CCT3
chr1:156288658-156290816	0	0	0	0	0	0	0	3	0	0	0	-	CCT3
chr1:156290629-156304709	0	4	0	0	0	13	0	5	0	18	0	-	CCT3
chr1:156294762-156304709	3	10	0	2	3	0	0	0	0	11	4	-	CCT3
chr1:156294762-156305679	0	0	0	0	0	0	0	0	0	2	0	-	CCT3
chr1:156303337-156304709	25	34	14	23	20	4	0	25	0	16	2	-	CCT3
chr1:156303337-156305679	0	2	0	0	0	0	0	3	0	0	0	-	CCT3
chr1:156752073-156756966	0	0	0	0	0	0	0	0	0	5	0	+	PRCC
chr1:156834145-156844800	0	3	0	0	0	0	0	0	0	0	0	+	NTRK1
chr1:156848913-156849949	9	0	0	0	0	3	0	0	0	18	2	+	NTRK1
chr1:156946774-156955965	0	0	0	0	0	0	0	0	0	3	0	-	ARHGEF11
chr1:15820386-15821947	0	0	0	0	0	0	0	0	0	8	0	-	CASP9
chr1:15844604-15844890	0	0	0	0	0	0	0	0	0	8	0	-	CASP9
chr1:15855582-15863309	0	2	0	0	0	0	0	0	0	12	0	+	DNAJC16
chr1:15855582-15874923	0	0	0	0	0	3	0	0	0	0	0	+	DNAJC16
chr1:15860731-15863309	0	5	0	0	0	6	0	3	0	27	2	+	DNAJC16
chr1:15860731-15888820	0	0	0	0	0	0	0	0	0	2	0	+	DNAJC16
chr1:158651316-158655137	0	0	0	0	0	2	0	0	0	0	0	-	SPTA1
chr1:15953163-15970145	0	0	0	0	0	0	0	0	0	4	0	+	DDI2
chr1:15953163-15978390	0	0	0	0	0	0	0	0	0	3	0	+	DDI2
chr1:15956819-15970145	0	0	0	0	0	0	0	2	0	4	0	+	DDI2
chr1:15956819-15978390	0	5	0	0	0	5	0	0	0	0	0	+	DDI2
chr1:15964801-15970145	10	11	4	0	4	0	0	11	0	24	3	+	DDI2
chr1:15964801-15978390	2	0	0	0	0	0	0	2	0	19	0	+	DDI2
chr1:15970016-15976318	0	3	0	0	0	0	0	0	0	0	0	+	DDI2
chr1:15970016-15978390	0	0	0	0	0	0	0	0	0	3	0	+	DDI2
chr1:15976214-15978390	0	4	0	0	0	0	0	0	0	7	0	+	DDI2
chr1:15978200-15978390	0	0	0	0	2	0	0	0	0	0	0	+	DDI2
chr1:1601102-1601590	0	0	2	0	0	0	0	0	0	0	0	-	SLC35E2B
chr1:160201086-160213824	0	0	0	0	0	2	0	0	0	0	0	-	DCAF8
chr1:160201086-160231148	0	0	0	0	0	2	0	0	0	4	0	-	DCAF8
chr1:160206924-160210160	0	2	0	0	0	0	0	0	0	2	0	-	DCAF8
chr1:160275222-160283915	0	2	0	0	0	0	0	0	0	0	0	-	COPA
chr1:160281657-160282957	0	2	0	0	0	0	0	3	0	0	0	-	COPA
chr1:160281657-160295442	2	0	0	0	0	0	0	0	0	0	0	-	COPA
chr1:160293220-160295442	0	2	0	0	0	0	0	0	0	0	0	-	COPA
chr1:160293220-160302347	0	4	0	0	3	3	0	8	0	26	0	-	COPA
chr1:160318788-160320040	0	0	0	0	0	0	0	0	0	5	0	+	NCSTN
chr1:16044387-16047883	7	3	0	2	2	19	0	8	4	56	6	+	PLEKHM2
chr1:16046228-16047883	0	0	0	2	0	0	0	0	0	2	0	+	PLEKHM2
chr1:161071837-161072165	0	14	8	13	6	0	0	7	0	0	0	-	PFDN2
chr1:161748033-161753886	3	5	0	0	4	4	0	10	0	20	0	+	ATF6
chr1:161748033-161762117	0	0	0	0	0	0	0	3	0	0	0	+	ATF6
chr1:161748033-161772062	0	6	0	0	0	0	0	0	0	5	0	+	ATF6
chr1:161748033-161833102	0	0	0	0	0	2	0	0	0	0	0	+	ATF6
chr1:161761197-161762117	0	0	0	0	2	0	0	3	0	0	0	+	ATF6
chr1:161771841-161790951	0	0	0	0	0	0	0	0	0	8	0	+	ATF6
chr1:161816238-161833102	5	0	0	0	0	0	0	0	0	9	0	+	ATF6
chr1:161821511-161833102	0	0	0	0	0	0	0	0	0	2	0	+	ATF6
chr1:161821511-161882170	0	0	0	0	0	0	0	2	0	0	0	+	ATF6
chr1:16199310-16203173	12	6	0	0	0	14	0	6	0	15	9	+	SPEN
chr1:16235815-16235976	0	0	0	0	2	0	0	0	0	0	0	+	SPEN
chr1:16237595-16242774	0	4	0	0	0	0	0	2	0	0	0	+	SPEN
chr1:162469744-162473638	0	0	0	0	0	0	0	2	0	0	0	+	UHMK1
chr1:162535801-162536138	0	3	0	0	0	5	0	3	0	15	0	+	UAP1
chr1:162535801-162558623	0	0	0	0	0	0	0	3	0	0	0	+	UAP1
chr1:162535801-162560301	0	0	0	0	0	0	0	0	0	3	0	+	UAP1
chr1:162535801-162567648	2	3	0	0	0	0	0	0	0	0	0	+	UAP1
chr1:16528276-16529069	0	0	2	21	9	0	0	3	0	10	0	-	ARHGEF19
chr1:165648678-165652347	0	2	0	0	0	4	0	0	0	3	0	-	ALDH9A1
chr1:165712403-165723511	0	4	0	0	0	0	0	0	0	0	0	-	TMCO1
chr1:165712403-165728821	0	0	0	0	0	0	0	0	0	4	0	-	TMCO1
chr1:165859440-165860559	4	9	2	8	8	0	0	7	0	33	0	+	UCK2
chr1:165859440-165865569	2	0	0	2	0	0	0	2	0	0	0	+	UCK2
chr1:16621277-16641930	0	0	0	2	0	0	0	0	0	4	0	-	FBXO42
chr1:16632297-16641930	8	2	3	0	0	5	0	2	0	16	3	-	FBXO42
chr1:166831439-166833158	4	2	0	0	0	0	0	0	0	8	0	-	TADA1
chr1:167515337-167517358	0	2	0	0	0	0	0	5	0	0	0	-	CREG1
chr1:167734819-167742605	8	5	0	0	0	7	0	0	0	14	0	+	MPZL1
chr1:167734819-167745403	0	5	0	0	0	7	0	0	0	0	2	+	MPZL1
chr1:167741511-167742605	0	2	0	0	0	0	0	0	0	7	0	+	MPZL1
chr1:167741511-167745403	0	4	0	0	0	0	0	0	0	0	0	+	MPZL1
chr1:16774364-16778510	0	0	0	0	0	3	0	0	0	7	0	+	NECAP2
chr1:167921037-167944253	4	5	0	0	2	3	0	4	0	12	5	+	DCAF6
chr1:167935866-167944253	9	4	0	2	3	0	0	18	0	2	0	+	DCAF6
chr1:167944067-167974031	0	0	0	0	0	2	0	2	0	0	0	+	DCAF6
chr1:167971719-167974031	0	0	0	0	0	0	0	4	0	13	0	+	DCAF6
chr1:167992225-168014465	0	0	0	0	0	4	0	0	0	7	0	+	DCAF6
chr1:168007608-168014465	5	4	0	0	0	10	0	5	0	16	0	+	DCAF6
chr1:168007608-168037701	3	3	0	0	0	3	0	2	0	3	0	+	DCAF6
chr1:168012262-168037701	0	0	0	0	0	0	0	2	0	7	0	+	DCAF6
chr1:168032858-168037701	0	0	0	0	0	3	0	0	0	4	0	+	DCAF6
chr1:168034827-168037701	0	0	0	0	0	0	0	0	0	8	0	+	DCAF6
chr1:168153139-168154116	0	0	0	0	0	0	0	0	0	2	0	+	TIPRL
chr1:168200751-168201157	0	0	0	0	0	0	0	0	0	8	0	+	SFT2D2
chr1:168200751-168208398	0	4	0	0	0	6	0	0	0	6	0	+	SFT2D2
chr1:168260397-168278115	0	0	0	0	0	0	0	0	0	3	0	+	TBX19
chr1:168266961-168278115	0	0	0	0	0	0	0	0	0	4	0	+	TBX19
chr1:169199955-169256646	0	2	0	0	0	0	0	0	0	4	0	-	NME7
chr1:169292354-169293738	0	3	0	0	0	0	0	0	0	0	0	-	NME7
chr1:169446392-169446995	2	6	0	0	0	2	0	2	0	9	0	-	SLC19A2
chr1:169767997-169770112	0	5	0	0	2	0	0	0	0	0	0	+	C1orf112
chr1:171481170-171486953	0	0	0	0	0	0	0	0	0	4	0	+	PRRC2C
chr1:171481170-171494104	0	0	0	0	0	0	0	0	0	2	0	+	PRRC2C
chr1:171491315-171492661	0	2	0	0	0	0	0	3	0	3	0	+	PRRC2C
chr1:171492359-171494104	0	0	0	0	0	0	0	0	0	3	0	+	PRRC2C
chr1:171492359-171496983	0	3	0	0	0	7	0	4	0	39	0	+	PRRC2C
chr1:171492359-171502100	0	4	0	0	0	0	0	4	0	0	0	+	PRRC2C
chr1:171493959-171496983	0	0	0	0	0	0	0	2	0	0	0	+	PRRC2C
chr1:171493959-171506612	0	2	0	0	0	0	0	0	0	0	0	+	PRRC2C
chr1:171504566-171506612	0	0	0	0	0	0	0	0	0	5	0	+	PRRC2C
chr1:171535371-171537478	0	0	0	0	0	0	0	0	0	2	0	+	PRRC2C
chr1:171537385-171544267	0	0	0	0	0	0	0	2	0	11	3	+	PRRC2C
chr1:171751127-171763667	2	0	0	0	0	0	0	0	0	0	0	+	METTL13
chr1:1720491-1722035	0	0	0	0	0	2	0	0	0	4	0	-	GNB1
chr1:1721833-1722035	0	2	0	0	3	0	0	0	0	0	0	-	GNB1
chr1:172520651-172526934	17	10	0	0	0	16	0	8	0	43	3	+	SUCO
chr1:172520651-172548407	18	0	0	0	0	6	0	2	0	0	0	+	SUCO
chr1:172520651-172560211	9	7	0	0	0	4	0	4	0	8	6	+	SUCO
chr1:172525008-172526934	0	2	0	0	0	3	0	6	0	6	0	+	SUCO
chr1:172525008-172539870	0	0	0	0	0	5	0	0	0	8	0	+	SUCO
chr1:172525008-172548407	0	6	0	0	0	0	0	0	0	0	0	+	SUCO
chr1:172525008-172560211	0	4	0	0	0	3	0	0	0	0	2	+	SUCO
chr1:172569203-172571927	0	5	0	0	0	2	0	0	0	6	0	+	SUCO
chr1:17349102-17350569	10	9	4	10	4	3	0	3	0	5	0	-	SDHB
chr1:1735857-1737977	0	2	0	5	3	0	0	3	0	0	0	-	GNB1
chr1:1735857-1749314	0	0	0	3	3	2	0	3	0	12	0	-	GNB1
chr1:1735857-1756938	0	0	0	0	0	0	0	0	0	14	0	-	GNB1
chr1:1735857-1770677	8	5	0	0	3	4	0	0	0	2	0	-	GNB1
chr1:173702851-173703425	0	2	0	0	0	2	0	0	0	12	2	+	KLHL20
chr1:173720902-173726298	0	0	0	0	0	0	0	0	0	2	0	+	KLHL20
chr1:1737913-1770677	0	2	0	0	0	3	0	5	0	8	0	-	GNB1
chr1:173807327-173810111	0	2	0	0	2	0	0	0	0	0	0	+	DARS2
chr1:173807327-173814429	0	2	0	0	0	0	0	0	0	0	0	+	DARS2
chr1:173835665-173835934	0	4	6	15	17	0	0	0	0	0	0	-	GAS5
chr1:173933976-173934258	0	0	0	0	0	0	0	0	0	2	0	-	RC3H1
chr1:174188262-174190302	0	5	0	0	0	7	0	5	0	20	4	+	RABGAP1L
chr1:174188262-174200493	0	4	0	0	0	0	0	3	0	18	2	+	RABGAP1L
chr1:174219612-174247917	0	0	0	0	0	0	0	0	0	3	0	+	RABGAP1L
chr1:174241551-174247917	0	0	0	0	0	0	0	0	0	4	0	+	RABGAP1L
chr1:174241551-174274265	3	0	0	0	0	7	0	4	0	12	0	+	RABGAP1L
chr1:174241551-174340210	0	0	0	0	0	4	0	0	2	5	0	+	RABGAP1L
chr1:174241551-174363283	0	2	0	0	0	3	0	6	0	13	3	+	RABGAP1L
chr1:174244970-174274265	0	0	0	0	0	0	0	0	0	3	0	+	RABGAP1L
chr1:174244970-174363283	0	0	0	0	0	0	0	0	0	5	0	+	RABGAP1L
chr1:174274123-174340210	0	0	0	0	0	0	0	2	0	4	0	+	RABGAP1L
chr1:174340116-174363283	6	2	0	0	0	0	0	0	0	3	0	+	RABGAP1L
chr1:1747194-1749314	0	0	0	5	3	0	0	0	0	0	0	-	GNB1
chr1:1747194-1756938	11	10	0	6	4	0	0	9	0	34	3	-	GNB1
chr1:1747194-1770677	13	23	0	4	4	19	0	21	0	102	13	-	GNB1
chr1:1749275-1770677	0	0	0	0	0	0	0	2	0	2	0	-	GNB1
chr1:174938413-174952042	3	0	0	0	0	0	0	2	0	5	0	+	RABGAP1L
chr1:1756835-1770677	6	5	0	6	5	2	0	6	0	11	2	-	GNB1
chr1:175956078-175958615	0	5	0	0	0	0	0	9	0	21	0	-	RFWD2
chr1:175956078-175996824	0	0	0	0	0	4	0	0	0	12	0	-	RFWD2
chr1:175956078-176015460	7	0	0	0	0	0	0	0	0	0	0	-	RFWD2
chr1:175996707-176015460	0	0	0	0	2	3	0	3	0	10	0	-	RFWD2
chr1:175996707-176085817	0	0	0	0	0	0	0	0	0	4	0	-	RFWD2
chr1:175996707-176105683	0	0	0	0	0	0	0	0	0	2	0	-	RFWD2
chr1:176012321-176015460	2	0	0	0	0	6	0	8	0	22	0	-	RFWD2
chr1:176012321-176055026	0	0	0	0	0	3	0	2	0	0	0	-	RFWD2
chr1:176012321-176105683	0	3	0	0	0	0	0	0	0	0	0	-	RFWD2
chr1:176050287-176055026	0	3	0	0	0	0	0	3	0	0	0	-	RFWD2
chr1:176050287-176085817	0	3	0	0	0	0	0	0	0	3	0	-	RFWD2
chr1:176050287-176105683	0	10	0	0	3	14	0	2	0	42	0	-	RFWD2
chr1:176050287-176118210	0	0	0	0	0	0	0	0	0	3	0	-	RFWD2
chr1:176085759-176105683	9	12	3	8	7	0	0	13	0	33	0	-	RFWD2
chr1:176085759-176118210	0	0	0	2	0	0	0	6	0	10	0	-	RFWD2
chr1:176085759-176145143	0	0	0	0	0	0	0	0	0	5	0	-	RFWD2
chr1:176104145-176118210	0	3	0	0	0	0	0	2	0	0	0	-	RFWD2
chr1:176104145-176133027	0	0	0	0	0	4	0	2	0	9	0	-	RFWD2
chr1:176105623-176118210	6	0	0	0	0	0	0	0	0	0	0	-	RFWD2
chr1:176118141-176133027	0	6	0	0	2	0	0	0	0	0	0	-	RFWD2
chr1:176118141-176145143	0	3	0	0	0	0	0	5	0	6	2	-	RFWD2
chr1:176118141-176153828	0	8	2	0	0	0	0	4	0	0	0	-	RFWD2
chr1:176132004-176133027	0	4	0	0	0	0	0	3	0	2	0	-	RFWD2
chr1:176132004-176145143	0	0	0	0	0	0	0	4	0	0	0	-	RFWD2
chr1:176132004-176153828	0	6	0	0	0	0	0	9	0	0	6	-	RFWD2
chr1:176145045-176153828	0	0	0	2	2	0	0	0	0	0	0	-	RFWD2
chr1:176524542-176526377	5	2	0	0	0	7	0	0	0	3	0	+	PAPPA2
chr1:17738617-17747324	0	0	0	0	0	0	0	0	0	2	0	-	RCC2
chr1:17742975-17749332	0	0	0	0	0	0	0	0	0	2	0	-	RCC2
chr1:17752036-17755695	0	0	0	0	0	0	0	3	0	0	0	-	RCC2
chr1:179012849-179023773	4	5	0	0	2	7	0	0	0	29	0	+	FAM20B
chr1:179033061-179033631	0	2	0	4	0	0	0	3	0	10	0	+	FAM20B
chr1:179033061-179035994	5	0	0	0	0	0	0	0	0	3	0	+	FAM20B
chr1:179054762-179057224	0	0	0	0	0	7	0	0	0	10	0	+	TOR3A
chr1:179086466-179087899	0	0	0	0	0	0	0	0	0	2	0	-	ABL2
chr1:179089324-179091002	0	4	0	0	0	2	0	0	0	6	0	-	ABL2
chr1:179100445-179102509	5	12	0	4	0	3	0	12	0	7	0	-	ABL2
chr1:179271811-179307031	0	0	0	0	0	0	0	3	0	0	0	+	SOAT1
chr1:179306971-179310445	0	0	0	0	0	0	0	4	0	10	0	+	SOAT1
chr1:179316734-179318077	0	3	0	0	0	0	0	0	0	5	0	+	SOAT1
chr1:179316734-179319566	0	3	0	0	3	0	0	0	0	4	0	+	SOAT1
chr1:179869260-179877808	0	0	0	0	0	0	0	0	0	7	0	+	TOR1AIP1
chr1:179869260-179883189	0	0	0	0	0	0	0	0	0	3	0	+	TOR1AIP1
chr1:179955303-179961356	0	0	0	0	0	0	0	2	0	0	0	+	CEP350
chr1:179955303-179966310	3	5	0	0	0	8	0	5	0	7	0	+	CEP350
chr1:179955303-179975702	0	2	0	0	0	9	0	4	0	8	3	+	CEP350
chr1:179959641-179961356	0	4	0	0	2	0	0	0	0	0	0	+	CEP350
chr1:179959641-179966310	0	0	0	0	0	0	0	0	0	8	0	+	CEP350
chr1:179959641-179975702	0	0	0	0	0	0	0	3	0	0	0	+	CEP350
chr1:179965687-179966310	0	0	0	0	0	0	0	0	0	8	2	+	CEP350
chr1:179972308-179975702	0	15	0	0	0	0	2	15	0	16	0	+	CEP350
chr1:179972308-179993717	0	2	0	0	0	0	0	2	0	0	0	+	CEP350
chr1:179981063-179993717	0	0	0	0	0	0	0	3	0	0	0	+	CEP350
chr1:179984983-179990144	0	0	0	0	0	0	0	0	0	3	0	+	CEP350
chr1:179989083-179990144	0	0	0	0	0	0	0	0	0	2	0	+	CEP350
chr1:180010272-180017840	0	0	0	0	0	0	0	0	0	9	0	+	CEP350
chr1:180010272-180022301	0	3	0	0	0	0	0	2	0	0	0	+	CEP350
chr1:180031354-180034407	0	3	0	0	0	0	0	0	0	5	0	+	CEP350
chr1:180044156-180068120	0	0	0	0	0	0	0	2	0	0	0	+	CEP350
chr1:180047597-180049796	0	3	0	0	0	0	0	2	0	0	0	+	CEP350
chr1:180147928-180159715	0	0	0	0	0	0	0	2	0	0	0	+	QSOX1
chr1:180283826-180464660	0	0	0	0	0	0	0	0	0	4	0	-	ACBD6
chr1:180366650-180382606	2	7	0	0	3	3	0	15	0	3	0	-	ACBD6
chr1:180366650-180399397	6	2	0	0	0	4	0	3	0	18	0	-	ACBD6
chr1:180366650-180464660	0	0	0	0	0	0	0	0	0	8	0	-	ACBD6
chr1:180772523-180780624	0	0	0	0	0	4	0	0	0	12	0	+	XPR1
chr1:180793888-180794480	17	33	0	0	6	12	0	13	0	61	15	+	XPR1
chr1:180793888-180805852	0	0	0	0	0	3	0	0	0	0	0	+	XPR1
chr1:180804009-180833010	0	0	0	0	0	0	0	0	0	3	0	+	XPR1
chr1:180804009-180843078	0	0	0	0	0	0	0	5	0	0	0	+	XPR1
chr1:180953812-180957481	0	0	0	3	0	0	0	0	0	0	0	-	STX6
chr1:180953812-180962561	13	31	4	5	0	28	0	21	0	124	11	-	STX6
chr1:180953812-180974599	2	4	0	0	0	12	0	9	0	44	0	-	STX6
chr1:180971741-180974599	0	5	0	2	0	4	0	7	0	8	4	-	STX6
chr1:182772832-182794955	0	2	0	0	0	0	0	0	0	0	0	+	NPL
chr1:182811679-182812569	0	3	0	0	0	0	0	0	0	6	0	+	DHX9
chr1:182811679-182823313	3	0	0	0	0	0	0	0	0	0	0	+	DHX9
chr1:182811679-182829319	0	0	0	0	0	0	0	0	0	2	0	+	DHX9
chr1:182843988-182850782	0	0	0	0	0	0	0	2	0	0	0	+	DHX9
chr1:182853747-182853948	0	0	0	4	0	0	0	0	0	0	0	+	DHX9
chr1:183481971-183486955	0	0	0	0	0	0	0	0	0	3	2	+	SMG7
chr1:184671944-184718726	0	0	0	0	0	2	0	0	0	0	0	-	EDEM3
chr1:184675776-184681011	0	0	0	0	0	5	0	4	0	13	0	-	EDEM3
chr1:184681566-184702124	0	0	0	0	0	0	0	3	0	0	0	-	EDEM3
chr1:184701970-184718726	0	0	0	0	0	4	0	0	0	7	0	-	EDEM3
chr1:184703664-184718726	6	3	0	0	0	0	0	0	0	0	0	-	EDEM3
chr1:184853766-184868442	0	0	0	0	0	0	0	2	0	5	0	-	FAM129A
chr1:185056683-185060871	0	2	0	0	0	0	0	0	0	0	0	+	RNF2
chr1:185056683-185062408	0	0	0	0	0	3	0	3	0	7	0	+	RNF2
chr1:185094075-185106928	0	0	0	0	0	0	0	0	0	0	4	-	TRMT1L
chr1:185094075-185121067	0	0	0	0	0	0	0	2	0	0	0	-	TRMT1L
chr1:185106737-185121067	0	0	0	0	0	0	0	2	0	0	0	-	TRMT1L
chr1:185171785-185200840	0	0	0	0	0	0	0	3	0	0	2	+	SWT1
chr1:185183638-185200840	0	0	0	0	0	0	0	0	0	2	0	+	SWT1
chr1:185269568-185274775	0	0	0	0	3	0	0	0	0	2	0	-	IVNS1ABP
chr1:186287578-186287960	0	6	0	0	0	0	0	4	0	5	3	-	TPR
chr1:186304469-186306288	0	0	0	0	0	0	0	0	0	3	0	-	TPR
chr1:186310159-186313222	0	3	0	0	0	0	0	0	0	3	0	-	TPR
chr1:186359842-186360923	0	2	0	2	5	0	0	4	0	0	0	+	C1orf27
chr1:186375214-186375400	0	0	0	0	2	0	0	3	0	0	0	+	C1orf27
chr1:192990226-192993076	0	2	0	0	0	0	0	0	0	0	0	-	UCHL5
chr1:192990226-192998439	0	0	0	0	0	0	0	0	0	3	0	-	UCHL5
chr1:192990226-192998787	0	3	0	0	0	0	0	4	0	5	3	-	UCHL5
chr1:192997214-192998787	0	3	0	0	0	2	0	0	0	6	0	-	UCHL5
chr1:193038163-193046180	0	0	0	0	0	2	0	0	0	0	0	+	TROVE2
chr1:193044949-193046180	0	0	0	0	0	4	0	2	0	15	0	+	TROVE2
chr1:193099303-193111196	0	0	0	0	0	0	0	0	0	2	0	+	CDC73
chr1:193104520-193107303	0	0	0	0	4	0	0	0	0	4	0	+	CDC73
chr1:193104520-193121574	0	2	0	0	0	2	0	2	0	0	0	+	CDC73
chr1:193107214-193111196	0	0	0	0	0	2	0	2	0	0	0	+	CDC73
chr1:193110979-193121574	0	3	0	0	0	0	0	2	0	11	0	+	CDC73
chr1:193119433-193121574	0	0	0	2	3	0	0	0	0	0	0	+	CDC73
chr1:193172924-193181607	0	0	3	4	3	0	0	2	0	0	0	+	CDC73
chr1:193172924-193205486	2	0	0	0	0	0	0	0	0	4	0	+	CDC73
chr1:193202122-193205486	3	4	0	0	0	0	0	3	0	0	2	+	CDC73
chr1:193202122-193219001	0	2	0	0	0	0	0	0	0	0	0	+	CDC73
chr1:19499357-19501527	0	0	0	0	0	3	0	0	0	0	0	-	UBR4
chr1:19510304-19511780	0	2	0	0	0	0	0	2	0	13	0	-	UBR4
chr1:19510304-19514034	0	0	0	0	0	0	0	3	0	0	0	-	UBR4
chr1:19513033-19514034	0	3	0	0	0	3	0	0	0	5	0	-	UBR4
chr1:19518681-19519034	0	5	0	2	0	0	0	0	0	6	0	-	UBR4
chr1:19519926-19523759	0	4	4	0	5	0	0	0	0	4	0	-	UBR4
chr1:19561623-19570509	0	0	0	0	0	0	0	0	0	3	0	-	EMC1
chr1:19563635-19570509	0	0	0	0	0	0	0	0	0	2	0	-	EMC1
chr1:19570107-19570509	0	2	0	5	2	0	0	3	0	0	0	-	EMC1
chr1:19644093-19644335	0	0	0	3	0	0	0	0	0	0	0	+	PQLC2
chr1:196694250-196697652	0	0	0	0	0	0	0	0	0	2	0	+	CFH
chr1:19683128-19746244	0	0	0	0	0	0	0	0	0	2	0	-	CAPZB
chr1:197086918-197104372	0	0	0	0	0	0	0	2	0	0	0	-	ASPM
chr1:197141289-197161029	3	0	0	0	0	4	0	0	0	6	2	-	ZBTB41
chr1:197157421-197161029	0	2	0	0	0	0	0	0	0	4	0	-	ZBTB41
chr1:197509093-197522242	0	2	0	0	0	0	0	0	0	4	0	-	DENND1B
chr1:197552281-197581106	0	2	0	0	0	4	0	0	0	6	3	-	DENND1B
chr1:197552281-197586889	0	3	0	0	0	3	0	0	0	7	0	-	DENND1B
chr1:197564337-197586889	0	0	0	0	0	0	0	0	0	6	0	-	DENND1B
chr1:197586788-197627499	0	0	0	0	0	0	0	2	0	0	0	-	DENND1B
chr1:197611840-197627499	0	8	3	0	2	0	0	2	0	0	0	-	DENND1B
chr1:197611840-197643299	0	0	0	0	0	0	0	0	0	6	0	-	DENND1B
chr1:197611840-197684204	0	3	0	0	0	0	0	0	0	16	0	-	DENND1B
chr1:197611840-197742062	0	0	0	0	0	0	0	0	0	6	0	-	DENND1B
chr1:197621364-197627499	0	0	0	0	2	0	0	0	0	0	0	-	DENND1B
chr1:197621364-197643299	0	0	0	0	0	0	0	2	0	0	0	-	DENND1B
chr1:197621364-197684204	0	2	0	0	0	2	0	0	0	10	0	-	DENND1B
chr1:197641166-197643299	0	2	0	0	0	0	0	0	0	0	0	-	DENND1B
chr1:197641166-197684204	0	2	0	0	0	0	0	0	0	0	0	-	DENND1B
chr1:198201682-198233365	0	0	0	0	0	3	0	4	0	9	0	+	NEK7
chr1:198201682-198248191	9	0	0	0	0	0	0	2	0	3	0	+	NEK7
chr1:198201682-198266370	0	0	0	0	0	0	0	4	0	0	0	+	NEK7
chr1:198247090-198266370	3	3	0	0	0	2	0	2	0	8	0	+	NEK7
chr1:200550328-200561368	0	2	0	0	0	2	0	6	0	8	0	-	KIF14
chr1:200558344-200562897	0	0	0	0	0	0	0	0	0	3	0	-	KIF14
chr1:200583445-200584737	11	8	0	0	0	2	0	5	0	0	0	-	KIF14
chr1:200583445-200587966	0	0	0	0	0	0	0	2	0	0	0	-	KIF14
chr1:200617566-200619804	0	0	0	0	0	0	0	0	0	2	0	-	DDX59
chr1:200729966-200730226	0	3	0	0	0	0	0	0	0	4	0	+	CAMSAP2
chr1:200811121-200813997	4	0	0	0	0	0	0	0	0	0	0	+	CAMSAP2
chr1:201112947-201115976	0	2	0	0	0	0	0	0	0	0	0	-	TMEM9
chr1:201779073-201786413	0	0	0	0	0	3	0	0	0	0	0	+	NAV1
chr1:201816406-201816766	0	0	0	2	0	0	0	0	0	0	0	+	IPO9
chr1:201816406-201817722	0	8	0	0	0	0	0	5	0	9	0	+	IPO9
chr1:201821231-201826322	0	3	0	0	0	0	0	0	0	0	0	+	IPO9
chr1:201821231-201828122	0	10	0	0	2	5	0	9	0	0	2	+	IPO9
chr1:201822138-201826322	0	0	0	0	0	0	0	2	0	0	0	+	IPO9
chr1:201823722-201826322	0	0	0	0	0	0	0	0	0	4	0	+	IPO9
chr1:201823722-201828122	0	2	0	0	0	2	0	0	0	0	0	+	IPO9
chr1:201826223-201828122	0	0	0	2	3	4	0	0	0	9	0	+	IPO9
chr1:201965274-201969143	0	0	0	0	0	0	0	0	0	2	0	+	RNPEP
chr1:201970503-201970895	0	2	0	0	4	0	0	0	0	2	0	+	RNPEP
chr1:201970503-201972589	0	0	0	0	0	4	0	3	0	14	0	+	RNPEP
chr1:202119438-202121827	0	0	0	0	0	0	0	3	0	2	0	-	PTPN7
chr1:202126866-202127429	0	0	0	0	0	0	0	4	0	2	0	-	PTPN7
chr1:20216877-20220973	0	0	0	0	0	0	0	2	0	0	0	+	OTUD3
chr1:202385914-202391866	0	0	0	0	0	0	0	0	0	4	0	+	PPP1R12B
chr1:202385914-202398057	0	0	0	0	0	0	0	8	0	7	0	+	PPP1R12B
chr1:202397982-202403896	0	0	0	0	0	0	0	0	0	3	0	+	PPP1R12B
chr1:202406948-202409916	0	0	0	0	0	0	0	0	0	2	0	+	PPP1R12B
chr1:202409833-202418299	0	0	0	0	0	0	0	0	0	2	0	+	PPP1R12B
chr1:202711518-202733273	0	0	0	0	0	2	0	0	0	3	0	-	KDM5B
chr1:202724398-202727638	0	0	0	0	0	0	0	2	0	0	2	-	KDM5B
chr1:202724398-202729701	0	0	0	0	0	0	0	0	0	2	0	-	KDM5B
chr1:202724398-202733273	4	3	0	0	0	5	0	5	0	6	2	-	KDM5B
chr1:202724398-202736188	0	0	0	0	0	2	0	0	0	0	0	-	KDM5B
chr1:202725485-202733273	0	0	0	0	0	0	0	0	0	3	0	-	KDM5B
chr1:202729542-202742416	0	0	0	0	0	0	0	0	0	5	0	-	KDM5B
chr1:202742245-202746222	0	4	0	0	0	6	0	4	0	17	0	-	KDM5B
chr1:202920057-202923435	0	3	0	0	0	0	0	0	0	12	2	-	ADIPOR1
chr1:203672779-203691817	0	0	0	0	0	0	0	3	0	2	0	+	ATP2B4
chr1:203676136-203677232	0	5	0	0	0	5	2	0	0	29	0	+	ATP2B4
chr1:203816311-203816815	0	4	0	0	0	0	0	0	0	0	0	+	ZC3H11A
chr1:204494611-204501374	0	0	0	0	0	0	0	0	0	2	3	+	MDM4
chr1:205072984-205074296	3	4	0	0	0	0	0	0	0	6	0	-	RBBP5
chr1:205083916-205085011	0	2	0	0	0	0	0	0	0	4	0	-	RBBP5
chr1:205128674-205129398	0	0	0	0	0	0	0	2	0	0	0	-	DSTYK
chr1:205130385-205133083	0	0	0	0	0	0	0	2	0	0	0	-	DSTYK
chr1:205138290-205138960	0	2	0	0	0	2	0	0	0	0	0	-	DSTYK
chr1:205156545-205156934	0	6	0	0	0	0	0	0	0	15	0	-	DSTYK
chr1:205238077-205239012	0	0	0	0	0	4	0	0	0	5	0	+	TMCC2
chr1:205567582-205593019	0	4	0	0	0	0	0	0	0	0	0	-	NA
chr1:205585605-205588201	9	0	0	0	0	0	0	0	0	0	0	-	ELK4
chr1:205585605-205593019	61	55	0	0	0	33	0	37	9	11	0	-	ELK4
chr1:205693053-205698749	0	2	5	2	3	0	0	2	0	7	2	-	NUCKS1
chr1:205696827-205698749	0	0	0	2	2	0	0	0	0	0	0	-	NUCKS1
chr1:206658333-206666452	0	0	0	0	0	0	0	0	0	2	0	+	IKBKE
chr1:207200838-207201024	0	0	0	3	0	0	0	0	0	2	0	-	C1orf116
chr1:207867697-207891036	0	2	0	0	0	5	0	0	0	0	0	+	CR1L
chr1:207930358-207934791	0	0	0	0	0	2	0	2	0	6	0	+	CD46
chr1:207930358-207940540	0	3	0	0	0	8	0	5	0	29	7	+	CD46
chr1:207930358-207943707	0	2	0	0	0	4	0	4	0	10	4	+	CD46
chr1:207930358-207959027	0	0	0	0	0	0	0	0	0	2	0	+	CD46
chr1:207943665-207959027	0	3	0	0	0	0	0	0	0	0	0	+	CD46
chr1:207989273-207990759	9	3	0	0	0	3	0	7	0	21	0	-	C1orf132
chr1:210003452-210004388	0	0	0	0	0	2	0	0	0	6	0	+	DIEXF
chr1:21071236-21076375	0	0	0	0	0	0	0	0	0	5	0	-	HP1BP3
chr1:21071236-21097566	0	0	0	0	0	2	0	0	0	0	0	-	HP1BP3
chr1:21071236-21100103	9	2	0	0	0	17	0	2	0	15	4	-	HP1BP3
chr1:21071236-21107033	8	9	0	0	0	10	0	8	2	18	9	-	HP1BP3
chr1:21076215-21076375	0	0	2	0	0	0	0	0	0	0	0	-	HP1BP3
chr1:21076215-21076468	0	3	0	0	0	0	0	0	0	0	0	-	HP1BP3
chr1:21076215-21100103	7	11	0	0	0	24	0	11	0	52	8	-	HP1BP3
chr1:21083658-21097566	0	0	0	0	0	0	0	0	0	6	0	-	HP1BP3
chr1:21083658-21100103	0	16	0	0	0	24	0	20	0	94	6	-	HP1BP3
chr1:21083658-21103243	0	3	0	0	0	0	0	0	0	0	0	-	HP1BP3
chr1:21083658-21107033	7	11	0	0	0	0	0	6	0	18	0	-	HP1BP3
chr1:21091869-21100103	2	11	0	0	0	6	0	2	0	35	5	-	HP1BP3
chr1:21091869-21106404	0	0	0	0	0	0	0	0	0	2	0	-	HP1BP3
chr1:21091869-21107033	0	6	0	0	0	5	0	5	0	11	0	-	HP1BP3
chr1:21094076-21107033	0	0	0	0	0	3	0	0	0	2	0	-	HP1BP3
chr1:21097422-21100103	15	25	0	4	2	7	0	10	2	36	3	-	HP1BP3
chr1:21097422-21103243	0	0	0	0	0	0	0	0	0	0	2	-	HP1BP3
chr1:21097422-21107033	0	0	0	0	0	0	0	0	0	4	0	-	HP1BP3
chr1:21099943-21107033	0	0	0	0	0	0	0	0	0	3	0	-	HP1BP3
chr1:211433449-211462738	0	0	0	0	0	0	0	0	0	3	0	+	RCOR3
chr1:211433449-211477482	0	0	0	0	0	0	0	0	0	3	0	+	RCOR3
chr1:211526580-211527809	2	0	0	0	0	0	0	0	0	5	0	+	TRAF5
chr1:21167348-21191755	0	2	0	0	0	0	0	0	0	7	0	-	EIF4G3
chr1:21167348-21212864	0	3	0	0	0	0	0	0	0	0	0	-	EIF4G3
chr1:211952259-211966532	24	17	0	0	2	20	2	14	0	46	13	-	LPGAT1
chr1:211956570-211966532	0	0	0	0	0	0	0	0	0	6	0	-	LPGAT1
chr1:212139771-212142049	0	0	0	0	0	0	0	2	0	0	0	-	INTS7
chr1:212179980-212194554	0	2	0	0	0	6	0	3	0	11	5	-	INTS7
chr1:212190227-212194554	0	0	0	0	0	0	0	2	0	0	0	-	INTS7
chr1:21219111-21221994	0	0	0	0	0	0	0	0	0	3	0	-	EIF4G3
chr1:212193463-212194554	0	0	0	0	0	0	0	0	0	2	0	-	INTS7
chr1:21220009-21221994	0	0	0	0	0	0	0	2	0	0	0	-	EIF4G3
chr1:21220009-21231464	0	0	0	0	0	0	0	2	0	3	0	-	EIF4G3
chr1:212216334-212220759	0	3	0	0	0	0	0	0	0	2	0	+	DTL
chr1:212218001-212220759	7	18	2	0	4	14	2	29	0	34	5	+	DTL
chr1:212220492-212220759	0	2	0	0	0	0	0	0	0	0	0	+	DTL
chr1:212238258-212254092	0	0	0	0	0	0	0	0	0	3	0	+	DTL
chr1:212240153-212242045	0	0	0	0	0	0	0	0	0	3	0	+	DTL
chr1:212245442-212254092	0	2	0	0	0	0	0	0	0	2	0	+	DTL
chr1:212502476-212506940	0	7	0	0	0	6	0	8	0	37	0	+	PPP2R5A
chr1:21267983-21276601	0	0	0	0	0	0	0	0	0	2	0	-	EIF4G3
chr1:212957704-212960979	0	2	0	0	0	0	0	0	0	0	0	-	NSL1
chr1:21295966-21307720	8	4	0	0	0	0	0	6	0	12	0	-	EIF4G3
chr1:21295966-21329301	0	4	0	0	0	0	0	2	0	3	0	-	EIF4G3
chr1:213037066-213046160	2	3	0	0	0	0	0	3	0	7	0	+	FLVCR1
chr1:213037066-213058738	0	5	0	0	0	5	0	3	0	7	0	+	FLVCR1
chr1:213037066-213062599	0	0	0	0	0	0	0	3	0	5	0	+	FLVCR1
chr1:213046019-213058738	0	2	0	0	0	0	0	0	0	0	0	+	FLVCR1
chr1:213046019-213062599	0	4	0	0	0	0	0	5	0	4	0	+	FLVCR1
chr1:21306826-21307720	4	3	0	0	0	0	0	3	0	7	0	-	EIF4G3
chr1:21306826-21329301	0	0	0	0	0	0	0	2	0	0	0	-	EIF4G3
chr1:21306826-21437876	11	0	0	0	0	0	0	0	0	0	0	-	EIF4G3
chr1:213244347-213277911	0	0	0	0	0	0	0	3	0	0	0	+	RPS6KC1
chr1:213244347-213290752	0	0	0	0	0	0	0	0	0	12	0	+	RPS6KC1
chr1:213251037-213290752	5	12	0	0	5	0	0	10	0	14	4	+	RPS6KC1
chr1:213251037-213303232	8	4	0	0	0	2	0	2	0	6	2	+	RPS6KC1
chr1:213277795-213290752	0	0	0	0	0	0	0	0	0	2	0	+	RPS6KC1
chr1:213277795-213303232	0	0	0	0	0	0	0	0	0	8	0	+	RPS6KC1
chr1:213290658-213303232	13	0	0	0	0	13	0	0	2	72	7	+	RPS6KC1
chr1:213290658-213341316	0	0	0	0	0	2	0	0	0	0	0	+	RPS6KC1
chr1:213290658-213349835	0	0	0	0	0	3	0	0	0	0	0	+	RPS6KC1
chr1:21329205-21377487	0	2	0	0	0	0	0	0	0	0	0	-	EIF4G3
chr1:21329205-21437876	0	9	0	0	0	4	0	6	0	13	0	-	EIF4G3
chr1:213302869-213303232	3	2	0	0	0	0	0	0	0	0	0	+	RPS6KC1
chr1:213302869-213341316	0	4	0	0	0	0	0	0	0	7	0	+	RPS6KC1
chr1:213302869-213349835	5	9	0	0	0	13	0	3	0	23	0	+	RPS6KC1
chr1:213341200-213349835	0	23	8	7	4	5	0	13	0	24	2	+	RPS6KC1
chr1:213341200-213405598	0	0	0	0	0	0	0	2	0	4	0	+	RPS6KC1
chr1:213403839-213405598	0	7	0	7	0	2	0	2	0	0	0	+	RPS6KC1
chr1:213403839-213416001	0	3	0	0	0	0	0	0	0	0	0	+	RPS6KC1
chr1:213403839-213436159	0	0	0	0	0	0	0	0	2	0	2	+	RPS6KC1
chr1:213415911-213436159	0	0	0	0	0	0	0	2	0	0	0	+	RPS6KC1
chr1:21377358-21415706	0	4	0	0	0	0	0	6	0	4	0	-	EIF4G3
chr1:21377358-21437876	14	12	2	2	8	8	0	13	0	24	0	-	EIF4G3
chr1:21415630-21437876	6	6	11	18	13	8	0	9	0	26	0	-	EIF4G3
chr1:214478529-214492326	0	0	0	0	0	0	0	2	0	0	0	+	SMYD2
chr1:214478529-214501067	0	0	0	0	0	0	0	0	0	2	0	+	SMYD2
chr1:214478529-214503621	0	0	0	0	0	2	0	0	0	0	0	+	SMYD2
chr1:214488104-214492326	0	3	0	0	0	0	0	0	0	3	0	+	SMYD2
chr1:214488104-214498051	0	0	0	0	0	0	0	0	0	2	0	+	SMYD2
chr1:214787056-214795624	0	2	0	0	0	0	0	0	0	0	0	+	CENPF
chr1:214813263-214816667	0	3	0	0	0	0	0	0	0	0	0	+	CENPF
chr1:215259710-215260021	0	0	0	0	0	0	0	0	0	6	0	+	KCNK2
chr1:21573713-21585332	0	0	0	0	0	0	0	2	0	2	0	-	ECE1
chr1:215747128-215753342	0	0	0	0	0	0	0	0	0	6	0	+	KCTD3
chr1:215749243-215752480	0	2	0	0	0	0	0	4	0	4	0	+	KCTD3
chr1:215759837-215768813	0	2	0	0	0	0	0	0	0	18	3	+	KCTD3
chr1:21599191-21599404	0	0	0	0	0	0	0	0	0	6	0	-	ECE1
chr1:21599191-21605825	2	0	0	0	0	0	0	0	0	3	0	-	ECE1
chr1:21599191-21616649	10	2	0	4	3	7	2	5	0	51	5	-	ECE1
chr1:21934705-21945565	4	0	0	0	0	0	0	0	0	0	0	-	RAP1GAP
chr1:21943798-21946543	0	0	0	0	0	0	0	2	0	0	0	-	RAP1GAP
chr1:22007300-22021714	0	3	0	0	0	2	0	7	0	12	0	-	USP48
chr1:22007300-22050588	0	2	0	0	0	2	0	0	0	0	0	-	USP48
chr1:220145410-220152061	0	0	0	0	0	0	0	0	0	2	0	-	EPRS
chr1:220152759-220180680	0	0	0	0	0	0	0	2	0	0	0	-	EPRS
chr1:220170324-220180680	0	2	0	0	0	0	0	3	0	7	0	-	EPRS
chr1:220178589-220180680	9	2	0	0	0	0	0	2	0	16	0	-	EPRS
chr1:220179447-220180680	8	7	0	0	3	7	0	8	0	16	0	-	EPRS
chr1:220205728-220213611	0	2	0	0	0	0	0	0	0	0	0	-	EPRS
chr1:22027990-22030111	7	0	0	0	0	0	0	5	0	6	0	-	USP48
chr1:220355598-220356273	0	0	0	0	0	0	0	0	0	8	0	-	RAB3GAP2
chr1:220363718-220379348	0	2	0	0	0	0	0	0	0	0	0	-	RAB3GAP2
chr1:220386228-220387321	19	14	0	0	6	0	0	6	0	7	0	-	RAB3GAP2
chr1:22041881-22047659	0	2	0	0	0	0	0	2	0	3	0	-	USP48
chr1:22041881-22048257	15	18	0	0	0	0	0	31	0	44	0	-	USP48
chr1:22041881-22050588	9	13	0	0	0	3	0	8	0	26	0	-	USP48
chr1:22041881-22056325	0	5	0	0	0	4	0	7	0	2	0	-	USP48
chr1:22041881-22079612	0	0	0	0	0	3	0	0	0	0	0	-	USP48
chr1:22047528-22048257	6	7	0	0	0	3	0	2	0	11	3	-	USP48
chr1:22047528-22056325	0	0	0	0	0	2	0	2	0	3	0	-	USP48
chr1:22047528-22078108	0	0	0	0	0	0	0	0	0	3	0	-	USP48
chr1:22047528-22079612	0	3	0	0	0	0	0	0	0	0	0	-	USP48
chr1:22073559-22084276	0	5	0	0	0	2	0	3	0	13	4	-	USP48
chr1:22074630-22078108	22	15	0	0	2	8	0	11	0	18	4	-	USP48
chr1:22074630-22079612	0	2	0	0	0	4	0	4	0	22	2	-	USP48
chr1:22077999-22084276	3	0	0	0	0	3	0	2	0	0	0	-	USP48
chr1:22079019-22084276	0	0	0	0	0	0	0	0	0	2	0	-	USP48
chr1:22157474-22159099	15	0	0	0	0	0	0	0	0	0	0	-	HSPG2
chr1:22165317-22165578	0	0	0	0	0	0	0	0	0	3	0	-	HSPG2
chr1:22172600-22173092	0	0	0	0	0	2	0	0	0	0	0	-	HSPG2
chr1:22173846-22175524	0	0	0	0	0	3	0	0	0	0	0	-	HSPG2
chr1:222805506-222819027	0	0	0	0	0	0	0	4	0	0	0	+	MIA3
chr1:222823633-222828135	0	0	0	0	0	0	0	0	0	2	0	+	MIA3
chr1:222825318-222825674	0	0	0	0	2	0	0	0	0	0	0	+	MIA3
chr1:222889025-222895856	0	0	0	0	0	2	0	0	0	0	0	+	BROX
chr1:222889025-222898897	0	0	0	0	0	0	0	0	0	3	0	+	BROX
chr1:222897433-222898897	0	7	0	0	0	0	0	2	0	0	0	+	BROX
chr1:222897433-222903519	0	6	0	0	0	0	0	0	0	0	0	+	BROX
chr1:2234416-2236024	0	0	0	0	0	0	0	2	0	4	0	+	SKI
chr1:223946971-223959941	0	0	0	0	0	0	0	0	0	4	0	+	CAPN2
chr1:223987600-223988512	0	0	0	0	0	0	0	0	0	4	0	-	TP53BP2
chr1:223991875-223994649	10	9	0	0	0	3	0	3	0	14	2	-	TP53BP2
chr1:22404921-22413359	9	20	0	0	3	16	0	17	0	62	5	+	CDC42
chr1:224377278-224378021	0	4	0	0	0	0	0	0	0	0	0	+	DEGS1
chr1:224418927-224455835	0	0	0	0	0	0	0	0	0	0	2	-	NVL
chr1:224420902-224455835	0	0	0	0	0	3	0	0	0	0	0	-	NVL
chr1:224424207-224455835	0	0	0	0	0	2	0	2	0	0	0	-	NVL
chr1:224437913-224455835	0	4	0	0	0	0	0	0	0	6	0	-	NVL
chr1:224455735-224491559	0	0	0	0	0	0	0	2	0	0	0	-	NVL
chr1:224473727-224477435	0	0	0	0	0	0	0	0	0	3	0	-	NVL
chr1:224481968-224488365	0	3	0	0	0	0	0	0	0	0	0	-	NVL
chr1:224505395-224505632	0	0	0	0	0	0	0	3	0	0	0	-	NVL
chr1:224553580-224559125	0	6	0	0	0	0	0	2	0	3	0	+	CNIH4
chr1:224581529-224586736	0	0	0	0	0	3	0	0	0	0	0	-	WDR26
chr1:224581529-224599267	0	0	0	0	0	0	0	2	0	0	0	-	WDR26
chr1:224585798-224586736	0	0	0	0	0	0	0	0	0	2	0	-	WDR26
chr1:224585798-224599267	0	0	0	0	0	0	0	0	0	4	0	-	WDR26
chr1:224599128-224601037	0	0	0	0	0	0	0	3	0	0	0	-	WDR26
chr1:224599128-224607317	0	0	0	0	0	2	0	0	0	4	0	-	WDR26
chr1:225140371-225155216	0	0	0	0	0	3	0	0	0	0	0	+	DNAH14
chr1:225140371-225155285	2	5	0	0	0	0	0	2	0	5	0	+	DNAH14
chr1:225140371-225156576	27	60	0	0	0	34	0	48	0	58	17	+	DNAH14
chr1:225140371-225161855	26	61	0	0	0	45	0	86	5	81	13	+	DNAH14
chr1:225140371-225195246	42	36	0	0	0	46	0	62	0	89	15	+	DNAH14
chr1:225140371-225211567	0	8	0	0	0	4	0	8	0	8	0	+	DNAH14
chr1:225140371-225231685	0	0	0	0	0	0	0	2	0	0	0	+	DNAH14
chr1:225140371-225239497	2	0	0	0	0	0	0	0	0	0	0	+	DNAH14
chr1:225140371-225284941	0	0	0	0	0	0	0	3	0	0	0	+	DNAH14
chr1:225190484-225231491	0	0	0	0	0	0	0	3	0	0	0	+	DNAH14
chr1:225190484-225239497	6	3	0	0	0	0	0	0	0	0	0	+	DNAH14
chr1:225190484-225284941	0	0	0	0	0	0	0	2	0	0	0	+	DNAH14
chr1:225195114-225231685	0	0	0	0	0	0	0	2	0	0	0	+	DNAH14
chr1:225195114-225239497	0	0	0	0	0	0	0	0	0	3	0	+	DNAH14
chr1:225195114-225284941	0	4	0	0	0	0	0	2	0	0	0	+	DNAH14
chr1:225211316-225211567	0	0	0	0	0	0	0	2	0	0	0	+	DNAH14
chr1:225226395-225231685	0	0	0	0	0	0	0	4	0	0	0	+	DNAH14
chr1:225226395-225284941	0	4	0	0	0	0	0	3	0	0	0	+	DNAH14
chr1:225226395-225288586	0	0	0	0	0	0	0	2	0	0	0	+	DNAH14
chr1:225270250-225284941	0	0	0	0	0	0	0	0	0	3	0	+	DNAH14
chr1:225270250-225373127	16	0	0	0	0	0	0	0	0	0	0	+	DNAH14
chr1:225339706-225373127	0	0	0	0	0	0	0	3	0	0	0	+	DNAH14
chr1:225355640-225394922	0	0	0	0	0	0	0	0	0	2	0	+	DNAH14
chr1:225355640-225418853	0	2	0	0	0	0	0	0	0	0	0	+	DNAH14
chr1:225372992-225380613	0	2	0	0	0	0	0	0	0	0	0	+	DNAH14
chr1:225600155-225603034	2	6	0	3	0	5	0	4	0	11	0	-	LBR
chr1:225600155-225607500	0	0	0	0	0	0	0	0	2	5	0	-	LBR
chr1:225605685-225611791	0	2	0	0	0	4	0	0	0	4	0	-	LBR
chr1:226175596-226176089	0	4	0	0	0	0	0	2	0	9	5	-	SDE2
chr1:226349231-226353701	0	0	0	0	0	0	0	0	0	2	0	-	ACBD3
chr1:226352489-226353701	0	2	0	0	0	0	0	0	0	0	0	-	ACBD3
chr1:226426671-226438620	4	0	0	0	0	0	0	0	0	0	0	-	LIN9
chr1:226438539-226465633	0	0	0	0	0	3	0	0	0	0	0	-	LIN9
chr1:226438539-226488906	0	0	0	0	0	0	0	0	0	2	0	-	LIN9
chr1:226453233-226454033	0	0	0	0	0	0	0	3	0	0	0	-	LIN9
chr1:226453233-226475498	0	3	0	0	0	8	0	2	0	6	0	-	LIN9
chr1:226453913-226475498	0	0	0	0	0	0	0	0	0	3	0	-	LIN9
chr1:226465475-226475498	0	0	0	0	0	0	0	2	0	0	0	-	LIN9
chr1:227073238-227076750	0	0	0	0	0	0	0	0	0	3	0	+	PSEN2
chr1:227075791-227076750	0	0	0	0	0	0	0	0	0	6	0	+	PSEN2
chr1:227149077-227153111	2	0	0	0	0	0	0	0	0	0	0	+	ADCK3
chr1:227149077-227153438	9	0	0	0	0	3	0	0	0	17	2	+	ADCK3
chr1:227192694-227204751	0	2	0	0	0	3	0	4	0	23	0	-	CDC42BPA
chr1:227192694-227223308	0	2	0	0	2	0	0	0	0	0	0	-	CDC42BPA
chr1:227203780-227213853	0	0	0	0	0	0	0	0	0	3	0	-	CDC42BPA
chr1:227203780-227223308	0	2	0	0	0	0	0	4	0	5	0	-	CDC42BPA
chr1:227203780-227235711	0	4	0	0	0	5	0	2	0	0	0	-	CDC42BPA
chr1:227210963-227223308	0	0	0	0	0	0	0	2	0	0	0	-	CDC42BPA
chr1:227213755-227223308	0	0	0	0	0	0	0	2	0	2	0	-	CDC42BPA
chr1:227216357-227223308	0	3	0	0	0	6	0	3	0	10	0	-	CDC42BPA
chr1:227218108-227223308	0	0	0	0	0	0	0	0	0	6	0	-	CDC42BPA
chr1:227221034-227257554	2	0	0	0	0	0	0	0	0	0	0	-	CDC42BPA
chr1:227257477-227261713	0	0	0	0	0	2	0	0	0	0	0	-	CDC42BPA
chr1:227257477-227262065	0	0	0	0	0	0	0	0	0	2	0	-	CDC42BPA
chr1:227257477-227268718	0	0	0	0	0	0	0	0	0	3	0	-	CDC42BPA
chr1:227300012-227300614	0	3	0	0	0	0	0	0	0	13	0	-	CDC42BPA
chr1:227300012-227307638	0	0	0	0	0	0	0	0	0	5	0	-	CDC42BPA
chr1:227300012-227316932	0	0	0	0	0	0	0	0	0	6	0	-	CDC42BPA
chr1:227300012-227335260	0	0	0	0	0	0	0	0	0	7	0	-	CDC42BPA
chr1:227300012-227400920	0	0	0	0	0	0	0	0	0	6	0	-	CDC42BPA
chr1:227307504-227335260	0	0	0	0	0	3	0	0	0	0	0	-	CDC42BPA
chr1:227327276-227335260	0	8	0	0	0	21	0	7	2	98	15	-	CDC42BPA
chr1:227327276-227400920	0	0	0	0	0	0	0	2	0	0	0	-	CDC42BPA
chr1:227327276-227441856	0	0	0	0	0	0	0	0	0	4	0	-	CDC42BPA
chr1:227330645-227335260	0	0	0	0	0	0	0	0	0	12	0	-	CDC42BPA
chr1:227348243-227400920	0	0	0	0	0	0	0	0	0	5	0	-	CDC42BPA
chr1:227381486-227400920	0	0	0	0	0	3	0	3	0	9	2	-	CDC42BPA
chr1:227381486-227441856	0	0	0	0	0	3	0	2	0	12	2	-	CDC42BPA
chr1:227935392-227935934	4	0	0	0	0	0	0	0	0	9	2	+	SNAP47
chr1:227946695-227947186	0	0	0	0	0	0	0	0	0	3	0	+	SNAP47
chr1:22816372-22818026	14	5	0	0	0	14	0	7	0	28	6	+	ZBTB40
chr1:228401141-228402799	0	0	0	0	0	0	0	0	0	4	0	+	OBSCN
chr1:228401141-228437941	0	0	0	0	0	0	0	2	0	0	0	+	OBSCN
chr1:229580660-229601266	0	0	0	0	0	0	0	0	0	5	0	-	NUP133
chr1:229586271-229601266	0	0	0	0	0	0	0	0	0	3	0	-	NUP133
chr1:229593907-229601266	3	0	0	0	0	2	0	0	0	0	0	-	NUP133
chr1:229596357-229599423	0	0	0	0	0	0	0	0	0	3	0	-	NUP133
chr1:229596357-229601266	0	0	0	0	0	0	0	0	0	5	0	-	NUP133
chr1:229599289-229601266	14	2	0	0	0	0	0	0	0	9	0	-	NUP133
chr1:229602380-229623360	0	2	0	0	0	4	0	0	0	8	0	-	NUP133
chr1:229622117-229623360	0	2	0	0	0	0	0	3	0	0	0	-	NUP133
chr1:229625701-229634053	0	3	0	0	0	0	0	0	0	0	0	-	NUP133
chr1:229631241-229634053	0	0	0	0	0	0	0	0	0	3	0	-	NUP133
chr1:229661682-229685181	0	0	0	0	0	4	0	0	0	0	0	-	ABCB10
chr1:229665945-229667478	0	0	0	0	0	0	0	0	0	4	0	-	ABCB10
chr1:229675202-229678118	0	0	0	0	0	0	0	0	0	10	0	-	ABCB10
chr1:229675202-229685181	0	2	0	0	0	0	0	0	0	0	0	-	ABCB10
chr1:229677983-229683448	0	0	0	0	0	0	0	0	0	2	0	-	ABCB10
chr1:230313963-230339036	13	3	0	3	0	0	0	6	0	7	2	+	GALNT2
chr1:230398318-230401113	0	0	0	0	0	0	0	2	0	2	0	+	GALNT2
chr1:230798886-230800333	0	7	0	0	3	0	0	0	0	0	0	+	COG2
chr1:230798886-230807386	0	2	0	0	0	4	0	2	0	16	0	+	COG2
chr1:230798886-230810870	0	4	0	0	0	5	0	3	0	9	0	+	COG2
chr1:231079551-231097049	0	0	0	0	0	4	0	0	0	12	0	-	TTC13
chr1:231081134-231097049	0	4	0	0	0	0	0	0	0	6	0	-	TTC13
chr1:231090078-231097049	4	8	0	3	2	0	0	8	0	16	0	-	TTC13
chr1:231506307-231509845	0	3	5	0	8	0	0	4	0	6	0	-	EGLN1
chr1:231665000-231678357	0	2	0	0	0	0	0	0	0	6	0	+	TSNAX
chr1:231672958-231678357	6	18	3	2	4	0	0	25	0	8	0	+	TSNAX
chr1:2327222-2330953	0	0	0	0	0	2	0	0	0	3	0	+	RER1
chr1:2327222-2332374	0	6	0	0	0	0	0	3	0	8	0	+	RER1
chr1:2327222-2333781	0	2	0	0	0	4	0	0	0	0	0	+	RER1
chr1:23356961-23370979	7	3	2	2	2	0	0	5	0	4	0	+	KDM1A
chr1:23356961-23377013	31	27	0	2	0	37	2	37	0	157	14	+	KDM1A
chr1:23356961-23385660	9	4	0	0	0	24	0	11	0	39	0	+	KDM1A
chr1:23370919-23377013	0	0	0	3	2	0	0	0	0	0	0	+	KDM1A
chr1:23370919-23385660	0	2	0	0	0	0	0	0	0	4	0	+	KDM1A
chr1:23376879-23385660	0	2	0	0	0	0	0	5	0	14	0	+	KDM1A
chr1:23381561-23384058	0	3	0	0	0	0	0	0	0	0	0	+	KDM1A
chr1:23381561-23395644	0	2	0	0	0	2	0	0	0	7	0	+	KDM1A
chr1:23397717-23398690	11	3	0	3	3	0	0	7	0	8	0	+	KDM1A
chr1:234573020-234608557	0	2	0	0	0	0	0	0	0	0	0	-	TARBP1
chr1:234582548-234608557	0	0	0	0	0	3	0	0	0	7	0	-	TARBP1
chr1:234586173-234608557	0	2	0	0	0	0	0	0	0	4	0	-	TARBP1
chr1:234593412-234608557	0	3	0	0	0	0	0	2	0	4	0	-	TARBP1
chr1:235311718-235318427	0	0	0	0	0	0	0	0	0	3	0	-	RBM34
chr1:235316020-235318427	7	2	0	0	0	2	0	4	0	6	0	-	RBM34
chr1:235357327-235377341	0	0	0	0	0	0	0	0	0	3	0	-	ARID4B
chr1:235386480-235394504	0	0	0	0	0	0	0	0	0	2	0	-	ARID4B
chr1:235392545-235392700	0	0	0	0	2	0	0	0	0	0	0	-	ARID4B
chr1:235403627-235424067	0	0	0	0	0	0	0	0	0	4	0	-	ARID4B
chr1:235409734-235424067	0	0	0	0	0	0	0	0	0	8	0	-	ARID4B
chr1:235416044-235424067	0	2	0	0	0	0	0	0	0	3	0	-	ARID4B
chr1:235582731-235597595	4	3	3	0	0	3	0	0	0	9	0	+	TBCE
chr1:235582787-235590554	0	0	0	2	2	0	0	2	0	0	0	+	TBCE
chr1:235582787-235597595	0	0	0	0	0	5	0	0	0	19	2	+	TBCE
chr1:235597518-235600789	0	0	0	0	0	2	0	0	0	12	0	+	TBCE
chr1:235599059-235599923	0	2	0	0	0	0	0	4	0	0	0	+	TBCE
chr1:235599059-235600789	0	0	0	0	0	2	0	0	0	4	0	+	TBCE
chr1:235600636-235602237	0	0	0	0	0	3	0	3	0	3	0	+	TBCE
chr1:235600636-235605197	6	0	0	0	0	0	0	0	0	7	0	+	TBCE
chr1:235600636-235606226	9	0	0	0	0	3	0	4	0	12	0	+	TBCE
chr1:235617467-235618996	0	0	0	0	0	0	0	0	0	4	0	-	B3GALNT2
chr1:235617467-235647831	0	0	0	0	0	0	0	0	0	2	0	-	B3GALNT2
chr1:235618870-235647831	0	3	0	0	0	3	0	0	0	0	0	-	B3GALNT2
chr1:235628952-235634274	0	2	0	0	0	5	0	2	0	0	0	-	B3GALNT2
chr1:235628952-235647831	0	0	0	0	0	0	0	0	0	5	0	-	B3GALNT2
chr1:235628952-235658138	0	2	0	0	0	0	0	0	0	0	0	-	B3GALNT2
chr1:235634163-235647831	0	4	0	0	0	0	0	2	0	5	0	-	B3GALNT2
chr1:235634163-235658138	0	0	0	0	0	0	0	0	0	24	0	-	B3GALNT2
chr1:235643369-235652573	0	0	0	0	0	0	0	0	0	5	0	-	B3GALNT2
chr1:235643369-235658138	2	11	0	0	3	16	0	7	0	53	0	-	B3GALNT2
chr1:236332005-236347206	0	0	0	0	0	2	0	0	0	0	0	+	GPR137B
chr1:23650048-23665101	0	0	0	0	0	0	0	0	0	2	0	-	HNRNPR
chr1:23660010-23667510	0	0	0	0	0	0	0	0	0	7	0	-	HNRNPR
chr1:236757311-236760276	0	0	0	0	0	0	0	4	0	0	0	-	HEATR1
chr1:236900421-236920932	0	0	0	0	0	0	0	2	0	0	0	+	ACTN2
chr1:236966727-236969533	6	0	0	0	0	0	0	2	0	0	0	+	MTR
chr1:236966727-236979843	4	0	0	0	0	0	0	2	0	7	0	+	MTR
chr1:236966727-237001899	0	2	0	0	0	2	0	2	0	3	0	+	MTR
chr1:236966727-237038146	3	0	0	0	0	0	0	0	0	0	0	+	MTR
chr1:236969443-236979843	4	21	0	2	0	0	0	16	3	48	7	+	MTR
chr1:236972003-237001899	0	3	0	0	0	0	0	0	0	0	0	+	MTR
chr1:236987418-236990196	0	3	0	0	0	0	0	0	0	0	0	+	MTR
chr1:236998846-237016388	0	0	0	0	0	0	0	0	0	3	0	+	MTR
chr1:237013643-237016388	0	0	0	0	0	0	0	0	0	15	2	+	MTR
chr1:237013643-237026854	0	0	0	0	0	2	0	0	0	0	0	+	MTR
chr1:237023132-237026854	0	0	0	0	0	5	0	5	0	11	0	+	MTR
chr1:23743741-23745632	0	0	0	0	0	0	0	3	0	0	0	-	TCEA3
chr1:24075510-24076438	0	0	0	0	0	0	0	2	0	0	0	+	TCEB3
chr1:24077334-24079008	0	0	0	0	0	7	0	0	0	0	3	+	TCEB3
chr1:24112164-24112913	0	4	0	0	0	0	0	0	0	4	0	+	PITHD1
chr1:24143164-24147083	0	3	0	0	0	0	0	4	0	3	0	-	HMGCL
chr1:241669302-241672085	0	0	0	2	0	0	0	0	0	0	0	-	FH
chr1:242020646-242024804	0	2	0	0	0	0	0	3	0	2	0	+	EXO1
chr1:242023818-242048809	6	0	0	0	0	0	0	0	0	0	0	+	EXO1
chr1:243385025-243388623	0	3	4	2	3	0	0	2	0	0	0	-	CEP170
chr1:243433406-243449699	0	0	0	0	0	0	0	0	0	8	2	+	SDCCAG8
chr1:243433406-243471479	0	2	0	0	0	0	0	3	0	2	0	+	SDCCAG8
chr1:243433406-243480195	0	0	0	0	0	2	0	0	0	0	0	+	SDCCAG8
chr1:243456392-243471479	0	2	0	0	0	2	0	0	0	0	0	+	SDCCAG8
chr1:243456392-243493994	0	0	0	0	0	2	0	0	0	4	0	+	SDCCAG8
chr1:243456392-243507633	0	0	0	0	0	3	0	0	0	3	0	+	SDCCAG8
chr1:243456392-243542165	0	0	0	0	0	0	0	5	0	6	0	+	SDCCAG8
chr1:243456392-243589860	0	0	0	0	0	4	0	4	0	5	0	+	SDCCAG8
chr1:243468014-243480195	4	0	0	0	0	4	0	7	0	14	0	+	SDCCAG8
chr1:243468014-243493994	0	0	0	0	0	4	0	4	0	11	3	+	SDCCAG8
chr1:243468014-243507633	0	0	0	0	0	0	0	2	0	4	2	+	SDCCAG8
chr1:243468014-243542165	0	0	0	0	0	0	0	0	0	6	0	+	SDCCAG8
chr1:243468014-243589860	0	0	0	0	0	2	0	0	0	0	0	+	SDCCAG8
chr1:243480056-243507633	0	3	0	0	0	0	0	0	0	0	0	+	SDCCAG8
chr1:243480056-243542165	0	0	0	0	0	0	0	0	0	5	0	+	SDCCAG8
chr1:243480056-243589860	0	0	0	0	0	0	0	2	0	0	0	+	SDCCAG8
chr1:243542022-243589860	0	0	0	0	0	0	0	0	0	3	0	+	SDCCAG8
chr1:243579003-243589860	3	0	0	0	0	9	0	11	0	33	5	+	SDCCAG8
chr1:244579282-244587689	3	2	0	0	0	3	0	0	0	0	0	-	ADSS
chr1:245018274-245026032	0	0	0	0	0	0	0	0	0	2	0	-	HNRNPU
chr1:245018725-245026032	0	2	0	0	0	0	0	0	0	0	0	-	HNRNPU
chr1:245020899-245022676	5	0	0	0	0	4	0	0	0	3	0	-	HNRNPU
chr1:245165422-245180628	2	16	2	0	2	0	0	19	0	20	2	+	EFCAB2
chr1:245165422-245222760	0	2	0	0	0	0	0	3	0	6	0	+	EFCAB2
chr1:246021797-246027188	31	10	0	12	10	11	0	21	0	32	12	-	SMYD3
chr1:246021797-246078942	7	4	0	0	0	0	0	4	0	27	2	-	SMYD3
chr1:246021797-246093239	7	3	3	3	3	25	0	7	3	50	9	-	SMYD3
chr1:246078831-246093239	8	22	31	48	23	13	3	9	8	83	5	-	SMYD3
chr1:246091232-246093239	6	5	7	16	9	0	0	8	0	8	0	-	SMYD3
chr1:246490502-246498776	0	0	0	0	0	2	0	7	0	23	0	-	SMYD3
chr1:246707822-246720023	0	0	0	0	0	0	0	0	0	2	0	-	TFB2M
chr1:246711846-246720023	0	3	0	0	0	0	0	0	0	5	0	-	TFB2M
chr1:246714514-246720836	0	2	0	0	0	0	0	0	0	0	0	-	TFB2M
chr1:246719874-246720836	0	0	0	0	2	0	0	0	0	0	0	-	TFB2M
chr1:246754813-246755243	0	13	7	2	3	7	0	4	0	39	5	+	CNST
chr1:246784730-246797889	10	7	0	0	0	0	0	2	0	35	0	+	CNST
chr1:246795195-246797889	0	2	3	0	0	2	0	2	0	4	0	+	CNST
chr1:246899276-246907427	0	0	0	0	0	0	0	0	0	3	0	+	SCCPDH
chr1:246921527-246923529	0	0	0	0	0	0	0	0	0	3	0	+	SCCPDH
chr1:247039338-247040604	0	3	0	0	0	0	0	0	0	14	0	-	AHCTF1
chr1:247076533-247081679	0	2	0	0	0	0	0	0	0	0	0	-	AHCTF1
chr1:247322307-247323115	23	37	8	13	12	2	2	38	0	32	6	-	ZNF124
chr1:24745780-24746130	0	0	0	3	0	0	0	0	0	0	0	+	NIPAL3
chr1:247471776-247473758	10	4	0	3	2	2	0	0	0	16	2	-	ZNF496
chr1:24766661-24771734	0	0	0	0	0	0	0	0	0	6	0	+	NIPAL3
chr1:248023918-248028237	0	0	0	0	0	0	0	0	0	3	0	+	TRIM58
chr1:248023918-248031365	0	0	0	0	0	0	0	0	0	6	0	+	TRIM58
chr1:24976461-24978103	0	2	0	0	0	0	0	0	0	4	0	+	SRRM1
chr1:24987209-24987887	0	0	0	0	3	0	0	0	0	0	0	+	SRRM1
chr1:25553932-25554726	0	2	0	0	0	0	0	2	0	5	0	-	SYF2
chr1:25627436-25629950	0	0	0	0	0	0	0	0	0	3	0	+	RHD
chr1:25666964-25669564	0	0	0	0	4	0	0	0	0	0	0	+	TMEM50A
chr1:25666964-25678184	3	4	2	0	0	0	0	2	0	9	0	+	TMEM50A
chr1:25678116-25679465	0	2	0	0	0	0	0	0	0	0	0	+	TMEM50A
chr1:25678116-25683344	0	2	0	0	0	0	0	5	0	2	0	+	TMEM50A
chr1:25775298-25780873	0	3	0	0	0	0	0	0	0	0	0	+	TMEM57
chr1:25775298-25783322	0	0	0	0	0	0	0	2	0	2	0	+	TMEM57
chr1:25784881-25785383	0	0	0	0	0	0	0	2	0	0	0	+	TMEM57
chr1:25880412-25883758	0	0	0	0	0	0	0	3	0	8	3	+	LDLRAP1
chr1:26230131-26231229	2	0	0	0	0	0	0	0	0	0	0	-	STMN1
chr1:26314721-26317354	0	0	0	0	0	0	0	0	0	3	0	-	PAFAH2
chr1:26566252-26570809	0	2	0	2	0	0	0	0	0	11	0	+	CEP85
chr1:26566252-26586293	8	3	0	0	0	9	0	3	0	6	0	+	CEP85
chr1:26570656-26586293	0	0	0	0	0	2	0	0	0	0	0	+	CEP85
chr1:26581661-26582356	6	3	0	0	0	6	0	2	0	15	0	+	CEP85
chr1:26581661-26586293	6	4	0	2	2	10	0	4	0	0	2	+	CEP85
chr1:26584087-26586293	32	31	0	5	6	27	0	24	0	162	11	+	CEP85
chr1:26594973-26596105	0	4	0	0	0	6	0	2	0	19	2	+	CEP85
chr1:26594973-26601562	0	0	0	0	0	0	0	2	0	0	0	+	CEP85
chr1:26759381-26786635	0	0	0	3	0	2	0	0	0	0	0	+	DHDDS
chr1:26772806-26774151	8	21	10	27	19	7	0	18	0	46	5	+	DHDDS
chr1:26772806-26786635	4	4	0	0	5	2	0	0	0	7	0	+	DHDDS
chr1:26774049-26786635	2	4	0	0	3	2	0	4	0	4	0	+	DHDDS
chr1:26784281-26786635	5	7	0	7	4	0	0	0	0	0	0	+	DHDDS
chr1:27056141-27059283	0	5	0	0	2	0	0	12	0	0	0	+	ARID1A
chr1:27087346-27089776	0	3	0	0	3	6	0	2	0	0	0	+	ARID1A
chr1:27267947-27268309	14	2	0	0	2	0	0	2	0	10	0	+	NUDC
chr1:27269150-27269556	152	49	3	3	14	30	0	99	0	153	24	+	NUDC
chr1:27440316-27440777	0	0	0	0	0	0	0	0	0	4	0	-	SLC9A1
chr1:27741326-27755443	0	0	0	0	0	2	0	2	0	0	0	-	WASF2
chr1:27884815-27885394	0	0	0	0	0	0	0	2	0	2	0	-	AHDC1
chr1:28075578-28081841	0	2	0	0	0	0	0	0	0	0	0	+	FAM76A
chr1:28116072-28120143	5	5	0	2	2	0	0	3	0	0	0	+	STX12
chr1:28165209-28167745	2	0	0	0	0	0	0	0	0	0	0	+	PPP1R8
chr1:28165209-28169841	0	0	0	0	3	0	0	2	0	0	0	+	PPP1R8
chr1:28167524-28169841	0	0	0	0	0	0	0	0	0	4	0	+	PPP1R8
chr1:28233438-28233793	0	2	0	0	0	0	0	3	0	0	0	-	RPA2
chr1:28304884-28316322	0	0	0	0	0	0	0	0	0	2	0	-	EYA3
chr1:28315045-28330930	0	2	0	0	0	3	0	2	0	11	0	-	EYA3
chr1:28315045-28343750	0	0	0	0	0	2	0	0	0	0	0	-	EYA3
chr1:28337457-28343750	0	5	0	0	0	7	0	3	0	18	0	-	EYA3
chr1:28354299-28369161	0	0	0	0	0	0	0	2	0	2	0	-	EYA3
chr1:28354299-28374937	0	0	0	0	0	0	0	2	0	0	0	-	EYA3
chr1:28362054-28369161	0	4	0	0	2	0	0	0	0	8	0	-	EYA3
chr1:28362054-28374937	4	9	0	0	9	2	0	4	0	32	0	-	EYA3
chr1:28362054-28384605	0	5	0	0	2	16	0	5	0	47	4	-	EYA3
chr1:28365349-28369161	0	2	0	3	3	0	0	0	0	0	0	-	EYA3
chr1:28601335-28605752	0	0	0	0	0	0	0	0	0	4	0	+	SESN2
chr1:28785595-28793279	0	0	0	0	0	0	0	0	0	0	2	+	PHACTR4
chr1:28800065-28800663	0	0	0	0	0	2	0	3	0	0	0	+	PHACTR4
chr1:28800065-28802803	0	5	0	0	0	2	0	0	0	5	0	+	PHACTR4
chr1:28800065-28807116	0	0	0	0	0	2	0	0	0	3	0	+	PHACTR4
chr1:28802618-28807116	0	0	0	0	0	0	0	2	0	0	0	+	PHACTR4
chr1:28817462-28819603	0	0	0	0	0	0	0	0	0	2	0	+	PHACTR4
chr1:28907071-28907741	39	52	7	18	15	36	6	61	0	162	7	-	SNHG12
chr1:28931883-28948677	0	4	0	0	0	8	0	0	0	12	5	-	TAF12
chr1:28939758-28948677	0	0	0	0	0	4	0	4	0	17	0	-	TAF12
chr1:28944464-28948677	0	4	0	0	0	0	0	0	0	10	0	-	TAF12
chr1:29010094-29023596	16	0	0	0	0	0	0	3	0	7	0	+	GMEB1
chr1:29010094-29037154	0	0	0	0	0	0	0	0	0	2	0	+	GMEB1
chr1:29016585-29030841	0	0	0	0	0	0	0	0	0	3	0	+	GMEB1
chr1:29068914-29070498	40	20	0	2	4	25	0	36	7	18	0	+	YTHDF2
chr1:29313942-29314417	5	3	0	0	2	4	0	3	0	16	0	+	EPB41
chr1:29313942-29323831	11	3	0	0	0	12	0	3	0	7	0	+	EPB41
chr1:29313942-29342279	0	0	0	0	0	0	0	0	0	4	0	+	EPB41
chr1:29313942-29344954	0	0	0	0	0	2	0	0	0	0	0	+	EPB41
chr1:29313942-29379824	0	2	0	0	0	0	0	0	0	0	0	+	EPB41
chr1:29313959-29323831	0	0	0	0	0	2	0	0	0	5	0	+	EPB41
chr1:29313959-29344954	0	0	0	0	0	2	0	0	0	0	0	+	EPB41
chr1:29313959-29365938	0	0	0	0	0	0	0	4	0	3	0	+	EPB41
chr1:29319841-29320054	0	0	0	0	0	0	0	2	0	0	0	+	EPB41
chr1:29319841-29323831	4	3	0	0	0	0	0	3	0	10	0	+	EPB41
chr1:29319841-29344954	0	2	0	0	0	0	0	3	3	21	0	+	EPB41
chr1:29319841-29365938	0	0	0	0	0	0	0	0	0	4	0	+	EPB41
chr1:29319841-29379824	0	0	0	0	0	0	0	0	0	0	2	+	EPB41
chr1:29362337-29365938	17	11	4	2	2	8	0	10	0	52	0	+	EPB41
chr1:29362337-29379824	0	0	0	2	2	0	0	3	0	10	0	+	EPB41
chr1:29362337-29391670	0	0	0	0	0	0	0	0	0	4	0	+	EPB41
chr1:29386933-29424447	0	0	0	0	0	0	0	0	0	2	0	+	EPB41
chr1:29424318-29442315	0	0	0	0	0	0	0	0	0	4	0	+	EPB41
chr1:29481207-29481422	89	35	11	8	18	9	4	57	0	30	4	-	SRSF4
chr1:29481207-29487029	0	0	0	0	0	0	0	0	0	0	3	-	SRSF4
chr1:29492401-29495150	0	0	0	0	0	0	0	0	0	4	0	-	SRSF4
chr1:29542516-29543197	0	0	0	4	0	0	0	0	0	2	0	-	MECR
chr1:29542516-29543324	0	0	0	0	0	0	0	3	0	2	0	-	MECR
chr1:31413997-31414970	5	0	0	0	0	0	0	0	0	3	0	-	PUM1
chr1:31413997-31418330	0	0	0	0	0	2	0	0	0	0	0	-	PUM1
chr1:31418192-31423108	0	0	0	0	0	0	0	0	0	2	0	-	PUM1
chr1:31447497-31454252	5	2	0	2	0	0	0	0	0	14	0	-	PUM1
chr1:31447497-31468067	0	0	0	0	0	3	0	0	0	2	0	-	PUM1
chr1:31452908-31454252	3	0	0	0	0	0	0	0	0	0	0	-	PUM1
chr1:31452908-31468067	0	0	0	0	0	0	0	3	0	0	0	-	PUM1
chr1:31452908-31479949	0	0	0	0	0	3	0	0	0	0	0	-	PUM1
chr1:31465236-31468067	28	33	2	3	0	34	0	41	6	170	23	-	PUM1
chr1:31465236-31479949	0	14	0	0	0	23	0	10	0	51	0	-	PUM1
chr1:31478699-31479949	9	16	0	2	4	0	0	8	0	37	6	-	PUM1
chr1:31478699-31501711	0	0	0	0	0	0	0	0	0	3	0	-	PUM1
chr1:31501642-31532424	0	0	0	0	0	0	0	0	0	7	0	-	PUM1
chr1:31532050-31532424	4	3	0	3	0	5	0	4	0	24	0	-	PUM1
chr1:31734375-31740779	0	0	0	2	0	0	0	0	0	0	0	-	SNRNP40
chr1:31740717-31764853	0	2	0	0	0	0	0	4	0	6	0	-	SNRNP40
chr1:31782890-31811895	2	0	0	0	0	0	0	0	0	4	0	+	ZCCHC17
chr1:31782890-31821821	0	0	0	0	0	0	0	2	0	2	0	+	ZCCHC17
chr1:31810021-31811895	0	14	0	2	0	0	0	13	0	9	0	+	ZCCHC17
chr1:31810021-31821821	9	8	0	0	0	4	0	6	0	33	6	+	ZCCHC17
chr1:31819486-31821821	0	5	0	0	0	3	0	3	0	0	0	+	ZCCHC17
chr1:32375638-32377427	0	4	0	0	0	0	0	0	0	0	0	-	PTP4A2
chr1:32375638-32385259	10	0	0	0	0	0	0	0	0	0	0	-	PTP4A2
chr1:32377296-32385259	0	2	0	0	0	2	0	0	0	0	0	-	PTP4A2
chr1:32381495-32385259	76	106	2	7	19	0	0	89	0	0	0	-	PTP4A2
chr1:32384570-32385259	0	4	0	0	0	0	0	0	0	0	0	-	PTP4A2
chr1:32495898-32497241	0	3	0	0	0	0	0	2	0	12	0	+	KHDRBS1
chr1:32495898-32498935	12	13	0	0	0	11	0	8	0	41	5	+	KHDRBS1
chr1:32495898-32504220	3	3	0	0	0	0	0	2	0	6	0	+	KHDRBS1
chr1:32495898-32508320	0	2	0	0	0	0	0	0	0	0	0	+	KHDRBS1
chr1:32495898-32510991	13	3	0	0	0	9	0	3	2	11	0	+	KHDRBS1
chr1:32502510-32504220	11	4	0	0	2	5	0	5	2	23	0	+	KHDRBS1
chr1:32502510-32505174	5	2	2	0	0	3	0	2	0	23	4	+	KHDRBS1
chr1:32502510-32510991	0	0	0	0	0	0	0	0	0	3	0	+	KHDRBS1
chr1:32503435-32505174	0	0	0	0	3	0	0	0	0	0	0	+	KHDRBS1
chr1:32557275-32566163	0	0	0	0	0	0	0	0	0	2	0	+	TMEM39B
chr1:32560384-32566163	0	0	0	0	0	2	0	0	0	6	0	+	TMEM39B
chr1:32620188-32623962	0	3	0	0	0	2	0	0	0	8	0	+	KPNA6
chr1:32620188-32625132	0	2	0	0	0	0	0	0	0	5	0	+	KPNA6
chr1:32628835-32632897	0	0	0	0	0	0	0	0	0	3	0	+	KPNA6
chr1:32653554-32653725	0	0	3	0	0	0	0	0	0	0	0	+	TXLNA
chr1:32653554-32655850	3	3	0	5	0	0	0	0	0	14	3	+	TXLNA
chr1:32657911-32658901	0	0	0	0	0	0	0	0	0	10	0	+	TXLNA
chr1:32689634-32690076	0	8	6	14	11	0	0	4	0	7	0	+	EIF3I
chr1:32689634-32692131	4	0	0	0	0	0	0	0	0	3	0	+	EIF3I
chr1:32691771-32692131	3	4	0	2	0	0	0	0	0	14	0	+	EIF3I
chr1:32792539-32793278	0	4	0	4	0	0	0	2	0	0	0	+	HDAC1
chr1:33097427-33100393	0	4	0	0	0	0	0	3	0	5	3	-	ZBTB8OS
chr1:33244982-33246746	0	0	0	0	0	0	0	0	0	2	0	-	YARS
chr1:33251962-33256855	0	2	2	0	0	2	0	0	0	0	0	-	YARS
chr1:33272082-33276658	32	0	11	0	0	0	0	6	0	7	0	-	YARS
chr1:33276191-33276658	5	5	0	0	3	0	0	5	0	17	3	-	YARS
chr1:33290913-33295668	20	11	0	2	0	12	0	7	0	30	0	+	S100PBP
chr1:33290913-33318767	0	4	0	0	0	3	0	2	0	6	0	+	S100PBP
chr1:33291698-33295668	0	2	0	0	0	0	0	0	0	0	0	+	S100PBP
chr1:33409619-33411229	0	0	0	0	0	0	0	0	0	3	0	-	RNF19B
chr1:33413822-33415375	4	8	0	2	8	5	0	11	0	26	5	-	RNF19B
chr1:33478807-33480195	0	4	0	0	3	0	0	0	0	7	0	-	AK2
chr1:35457834-35457988	0	3	0	2	5	0	0	0	0	0	0	-	ZMYM6
chr1:35824525-35827390	43	38	0	0	0	76	4	52	5	129	30	+	ZMYM4
chr1:35824525-35836228	0	0	0	0	0	7	0	0	0	2	0	+	ZMYM4
chr1:35846859-35847359	3	5	0	0	0	0	0	3	0	10	0	+	ZMYM4
chr1:35846859-35854683	18	23	0	0	2	14	0	39	0	0	0	+	ZMYM4
chr1:35846859-35855699	0	20	0	0	0	17	0	29	0	8	0	+	ZMYM4
chr1:35846859-35865177	0	2	0	0	0	0	0	4	0	0	0	+	ZMYM4
chr1:35846859-35871069	4	2	0	0	0	0	0	2	0	0	0	+	ZMYM4
chr1:35846859-35873760	0	3	0	0	0	3	0	2	0	0	0	+	ZMYM4
chr1:35851042-35854683	0	0	0	0	0	3	0	0	0	0	0	+	ZMYM4
chr1:35851042-35855699	0	0	0	0	0	0	0	0	0	5	0	+	ZMYM4
chr1:35870623-35873760	0	0	0	0	0	0	0	2	0	3	0	+	ZMYM4
chr1:35870623-35881315	0	0	0	0	0	2	0	0	0	3	0	+	ZMYM4
chr1:35879572-35881315	0	4	0	0	0	4	0	6	0	31	0	+	ZMYM4
chr1:35936463-35944813	0	3	0	0	0	0	0	0	0	19	3	-	KIAA0319L
chr1:35940405-35944813	0	0	0	0	0	0	0	7	0	7	0	-	KIAA0319L
chr1:35944566-35944813	0	3	0	0	0	2	0	4	0	12	0	-	KIAA0319L
chr1:35972212-35972736	0	2	0	0	0	0	0	0	0	0	0	-	KIAA0319L
chr1:36070833-36075009	0	2	0	0	0	0	0	0	0	0	0	-	PSMB2
chr1:36074846-36096945	0	0	2	0	0	0	0	0	0	0	0	-	PSMB2
chr1:36204736-36212593	0	3	0	0	0	3	0	3	0	10	0	-	CLSPN
chr1:36208741-36212593	0	3	0	0	0	0	0	0	0	8	0	-	CLSPN
chr1:36211051-36212593	0	2	0	2	0	0	0	3	0	8	0	-	CLSPN
chr1:36213507-36214205	0	7	0	0	4	0	0	2	0	31	5	-	CLSPN
chr1:36213507-36219537	0	2	0	0	0	0	0	0	0	0	3	-	CLSPN
chr1:36282482-36307351	0	2	0	0	0	0	0	0	0	4	0	+	AGO4
chr1:36297027-36301594	0	0	0	0	0	0	0	0	0	3	0	+	AGO4
chr1:36367074-36367938	0	0	0	0	0	3	0	0	0	7	0	+	AGO1
chr1:36367548-36367938	15	0	0	4	0	0	0	0	0	0	0	+	AGO1
chr1:36411292-36439112	0	10	0	0	0	0	0	0	0	22	2	+	AGO3
chr1:36432555-36439112	2	3	0	0	0	4	0	5	0	15	3	+	AGO3
chr1:36437624-36439112	0	0	0	0	2	0	0	4	0	10	2	+	AGO3
chr1:36437624-36492899	0	0	0	0	0	0	0	0	0	3	0	+	AGO3
chr1:36469941-36475195	0	0	0	0	0	2	0	0	0	3	0	+	AGO3
chr1:36469941-36479649	0	3	0	0	0	4	0	2	0	21	0	+	AGO3
chr1:36469941-36492899	0	5	0	0	0	6	0	0	0	3	0	+	AGO3
chr1:36469941-36509149	0	0	0	0	0	2	0	0	0	2	0	+	AGO3
chr1:36505390-36509149	0	0	0	0	0	0	0	0	0	0	2	+	AGO3
chr1:36636571-36639079	0	0	0	0	0	5	0	0	0	5	0	+	MAP7D1
chr1:36823839-36824423	9	0	0	3	0	0	0	0	0	6	0	-	STK40
chr1:36823839-36826941	3	0	0	0	0	3	0	0	0	0	0	-	STK40
chr1:3698075-3703874	0	0	0	0	0	2	0	2	0	0	0	-	LRRC47
chr1:3699224-3700675	0	0	0	0	0	0	0	0	0	5	0	-	LRRC47
chr1:3761470-3761915	0	0	3	0	2	0	0	0	0	0	0	-	CEP104
chr1:3784537-3789136	0	0	0	0	0	0	0	0	0	3	0	+	DFFB
chr1:37974878-37975143	0	0	0	3	0	0	0	0	0	0	0	-	MEAF6
chr1:38034451-38034903	0	0	0	0	0	2	0	0	0	0	0	-	GNL2
chr1:38047823-38053096	0	2	0	0	0	0	0	0	0	0	0	-	GNL2
chr1:38148990-38155555	3	0	0	0	0	0	0	0	0	0	0	-	C1orf109
chr1:38161581-38164649	2	0	0	0	0	0	0	0	0	0	0	+	CDCA8
chr1:38300750-38301416	0	0	0	0	4	0	0	0	0	0	0	-	MTF1
chr1:38331432-38334286	6	0	0	0	0	0	0	0	0	4	0	-	INPP5B
chr1:38446257-38447483	0	0	0	0	2	0	0	0	0	0	0	-	SF3A3
chr1:38453244-38453508	0	3	0	0	0	0	0	2	0	0	0	-	SF3A3
chr1:39463842-39466778	0	3	0	0	0	0	0	2	0	0	0	+	AKIRIN1
chr1:39463842-39469090	0	0	0	0	0	0	0	3	0	0	0	+	AKIRIN1
chr1:39696853-39723700	0	0	0	0	0	0	0	0	0	3	0	+	MACF1
chr1:39747879-39753234	0	0	0	0	0	0	0	0	0	5	0	+	MACF1
chr1:39747879-39758515	0	0	0	0	0	0	0	0	0	2	0	+	MACF1
chr1:39747879-39793025	0	0	0	0	0	0	0	2	0	0	0	+	MACF1
chr1:39781184-39818903	0	0	0	0	0	0	0	0	0	0	2	+	MACF1
chr1:39806173-39806625	0	3	0	0	0	0	0	0	0	0	0	+	MACF1
chr1:39815149-39854330	0	2	0	0	0	0	0	3	0	0	2	+	MACF1
chr1:39816456-39824936	0	0	0	0	0	5	0	5	0	6	3	+	MACF1
chr1:39823046-39838268	0	0	0	0	0	0	0	3	0	0	0	+	MACF1
chr1:39835701-39838268	0	0	0	0	0	0	0	0	0	5	0	+	MACF1
chr1:39904945-39905172	0	2	0	0	0	0	0	0	0	0	0	+	MACF1
chr1:39916723-39926466	0	0	0	0	0	0	0	2	0	0	0	+	MACF1
chr1:40033422-40037021	0	4	0	0	0	3	0	2	0	0	0	-	PABPC4
chr1:40033422-40038258	0	2	0	0	0	0	0	3	0	0	0	-	PABPC4
chr1:40319641-40323089	3	12	0	4	7	3	0	13	0	10	0	-	TRIT1
chr1:40529898-40530231	3	0	0	0	0	0	0	0	0	0	0	+	CAP1
chr1:40654726-40661436	0	2	0	0	0	0	0	0	0	14	0	+	RLF
chr1:40654726-40668286	0	15	0	0	0	0	0	3	0	29	9	+	RLF
chr1:40654726-40688382	0	2	0	0	0	0	0	0	0	3	0	+	RLF
chr1:40656443-40661436	0	5	0	0	0	0	0	0	0	0	0	+	RLF
chr1:40656443-40668286	0	0	0	0	0	0	0	0	0	13	3	+	RLF
chr1:40733457-40737707	0	4	0	0	0	7	0	4	0	28	0	+	ZMPSTE24
chr1:40733457-40751701	0	0	0	0	0	0	0	0	0	5	0	+	ZMPSTE24
chr1:40872407-40875507	5	2	0	0	0	0	0	0	0	6	0	+	SMAP2
chr1:40872407-40882768	6	0	0	0	0	0	0	0	0	0	3	+	SMAP2
chr1:40878687-40882768	0	2	0	0	0	0	0	0	0	6	0	+	SMAP2
chr1:41204507-41218918	0	2	0	0	0	4	0	0	0	6	0	+	NFYC
chr1:41204507-41228718	0	0	0	0	0	3	0	2	0	0	0	+	NFYC
chr1:41448949-41463198	0	0	0	0	0	2	0	0	0	0	0	+	CTPS1
chr1:41461588-41463198	0	0	0	0	0	0	0	0	0	3	0	+	CTPS1
chr1:41463065-41467926	0	0	0	0	0	0	0	0	0	3	0	+	CTPS1
chr1:41474465-41475926	0	0	0	0	0	0	0	0	0	4	0	+	CTPS1
chr1:41512078-41541123	7	2	0	0	0	0	0	2	0	3	0	-	SCMH1
chr1:41536266-41541123	23	19	0	0	7	25	0	34	2	120	16	-	SCMH1
chr1:41578954-41582682	4	9	0	0	0	4	2	4	0	38	0	-	SCMH1
chr1:41578954-41608784	0	2	0	0	0	7	0	7	0	22	3	-	SCMH1
chr1:41578954-41617356	0	0	0	0	0	4	0	0	0	0	0	-	SCMH1
chr1:41578954-41627104	0	2	0	0	0	0	0	2	0	5	0	-	SCMH1
chr1:41578954-41651922	0	0	0	0	0	2	0	0	0	0	0	-	SCMH1
chr1:41608549-41608784	0	0	0	0	2	0	0	0	0	0	0	-	SCMH1
chr1:41608549-41651922	0	2	0	0	0	0	0	2	0	0	0	-	SCMH1
chr1:41625396-41651922	0	2	0	0	0	0	0	0	0	0	0	-	SCMH1
chr1:42660560-42789498	0	0	0	0	0	0	0	0	0	0	2	-	FOXJ3
chr1:42693553-42744343	0	3	0	0	0	0	0	0	0	10	2	-	FOXJ3
chr1:42693553-42789498	0	0	0	0	0	7	0	0	0	4	3	-	FOXJ3
chr1:42730785-42744343	6	12	0	2	2	11	2	4	2	44	6	-	FOXJ3
chr1:42730785-42776781	0	13	0	0	0	13	0	0	0	11	0	-	FOXJ3
chr1:42730785-42789498	0	5	0	0	0	6	0	0	0	22	5	-	FOXJ3
chr1:42744018-42744343	0	5	0	0	0	0	0	2	0	2	0	-	FOXJ3
chr1:42744018-42776781	0	3	0	0	0	0	0	0	0	5	0	-	FOXJ3
chr1:42744018-42789498	0	0	0	0	0	0	0	0	0	5	0	-	FOXJ3
chr1:42776720-42789498	0	4	0	0	4	0	0	0	0	0	0	-	FOXJ3
chr1:43898659-43898861	6	0	0	0	0	0	0	0	0	0	0	+	SZT2
chr1:44131366-44137546	0	0	0	0	0	3	0	0	0	0	0	+	KDM4A
chr1:44137175-44149475	0	0	0	0	0	0	0	0	0	3	0	+	KDM4A
chr1:44257772-44303983	0	0	0	0	0	0	0	0	0	3	0	+	ST3GAL3
chr1:44290402-44303983	0	0	0	0	0	0	0	4	0	6	0	+	ST3GAL3
chr1:44363906-44365399	0	0	0	0	0	0	0	0	0	7	0	+	ST3GAL3
chr1:44386075-44386600	5	5	0	15	4	4	0	6	0	29	0	+	ST3GAL3
chr1:44467984-44468657	0	0	0	0	0	3	0	0	0	0	2	-	SLC6A9
chr1:44474024-44474295	3	0	0	0	3	0	0	0	0	4	0	-	SLC6A9
chr1:44713610-44785416	0	0	0	0	0	0	0	0	0	3	0	-	ERI3
chr1:44713610-44804994	0	2	0	0	0	0	0	0	0	0	0	-	ERI3
chr1:44713610-44818597	0	2	0	0	0	2	0	0	0	6	0	-	ERI3
chr1:44750506-44785416	5	2	0	0	0	5	0	3	0	19	0	-	ERI3
chr1:44750506-44804994	8	2	0	0	0	4	0	5	0	18	0	-	ERI3
chr1:44773981-44785416	11	5	0	2	0	5	0	6	0	14	3	-	ERI3
chr1:44773981-44804994	8	13	0	0	4	18	0	12	2	72	7	-	ERI3
chr1:44785299-44804994	0	0	0	0	0	0	0	0	0	11	0	-	ERI3
chr1:44804716-44804994	10	9	0	8	3	0	0	8	0	8	0	-	ERI3
chr1:45219404-45228330	4	0	0	0	0	0	0	3	0	3	0	+	KIF2C
chr1:45221600-45228330	0	0	0	0	0	0	0	2	0	0	0	+	KIF2C
chr1:45223227-45223812	21	34	28	57	41	0	2	31	0	56	6	+	KIF2C
chr1:45223227-45225020	0	5	0	0	0	0	0	0	0	8	0	+	KIF2C
chr1:45340349-45345680	0	0	0	0	0	0	0	0	0	6	0	-	EIF2B3
chr1:45340349-45347411	0	0	0	0	0	4	0	2	0	0	0	-	EIF2B3
chr1:45340349-45363116	0	3	0	0	0	4	0	3	0	0	0	-	EIF2B3
chr1:45345489-45345680	0	0	0	0	0	0	0	0	0	3	0	-	EIF2B3
chr1:45347283-45363116	3	0	0	0	0	0	0	0	0	0	0	-	EIF2B3
chr1:45443986-45444132	0	0	2	4	2	0	0	0	0	0	0	-	EIF2B3
chr1:46032240-46032692	22	7	2	7	7	0	0	10	0	17	0	+	AKR1A1
chr1:46056894-46070688	0	0	0	0	0	2	0	0	0	0	0	+	NASP
chr1:46066056-46068037	0	5	0	0	4	0	0	0	0	0	0	+	NASP
chr1:46067926-46070688	0	3	0	0	0	0	0	0	0	7	0	+	NASP
chr1:46067926-46072263	0	0	0	0	0	0	0	2	0	6	0	+	NASP
chr1:46079767-46082065	0	7	0	0	0	3	0	4	0	12	0	+	NASP
chr1:46080684-46082065	0	3	0	0	0	0	0	0	0	0	0	+	NASP
chr1:46096153-46099908	0	4	0	0	2	0	0	0	0	3	0	-	GPBP1L1
chr1:46096153-46106075	0	0	0	0	0	0	0	0	0	7	3	-	GPBP1L1
chr1:46099160-46108171	0	0	0	0	0	0	0	2	0	8	0	-	GPBP1L1
chr1:46105881-46108171	24	17	0	2	8	17	0	15	0	94	6	-	GPBP1L1
chr1:46105881-46124814	0	2	0	0	0	0	0	0	0	0	0	-	GPBP1L1
chr1:46108098-46120991	0	0	0	0	0	0	0	0	0	4	0	-	GPBP1L1
chr1:46108098-46124814	0	0	0	0	0	0	0	0	0	2	0	-	GPBP1L1
chr1:46120214-46120991	0	2	0	0	0	0	0	3	0	0	0	-	GPBP1L1
chr1:46120214-46124814	0	0	0	0	0	0	0	3	0	0	0	-	GPBP1L1
chr1:46124699-46126897	13	3	0	0	0	10	0	4	0	8	3	-	GPBP1L1
chr1:46193302-46195441	0	0	0	0	0	0	0	0	0	4	0	-	IPP
chr1:46290104-46295253	0	2	0	0	0	0	0	0	0	4	0	+	MAST2
chr1:46383010-46425149	0	0	0	0	0	0	0	0	0	6	0	+	MAST2
chr1:46521466-46546422	0	8	0	0	0	10	0	4	0	28	3	-	PIK3R3
chr1:46527600-46546422	0	0	0	0	0	0	0	0	0	4	0	-	PIK3R3
chr1:46543186-46546422	2	5	0	0	4	0	0	0	0	0	0	-	PIK3R3
chr1:46763234-46764042	0	0	2	0	0	0	0	0	0	0	0	-	LRRC41
chr1:46774772-46775988	5	6	0	0	2	0	0	4	0	0	0	+	UQCRH
chr1:46775568-46775988	0	0	0	0	0	0	0	0	0	3	0	+	UQCRH
chr1:47028320-47037839	0	0	0	0	0	0	0	2	0	0	0	-	MKNK1
chr1:47148971-47157609	0	2	0	0	0	0	0	0	0	9	0	-	EFCAB14
chr1:47154024-47154216	0	0	0	0	3	0	0	0	0	0	0	-	EFCAB14
chr1:47725960-47726211	0	0	0	0	0	0	0	3	0	0	3	-	STIL
chr1:47725960-47728785	0	0	0	0	0	0	0	0	0	2	0	-	STIL
chr1:47725960-47737913	9	0	0	0	0	0	0	6	0	9	2	-	STIL
chr1:47735306-47737913	0	0	0	0	0	0	0	0	0	5	0	-	STIL
chr1:47737747-47748131	0	0	0	0	0	8	0	5	0	11	3	-	STIL
chr1:47737747-47765824	0	3	0	0	0	0	0	0	0	0	0	-	STIL
chr1:47737747-47767420	0	0	0	0	0	0	0	3	0	0	0	-	STIL
chr1:47745912-47748131	41	38	3	0	6	14	0	26	5	10	0	-	STIL
chr1:47753222-47761520	0	3	0	0	0	0	0	3	0	8	0	-	STIL
chr1:47753222-47765824	0	0	0	0	0	0	0	4	0	16	2	-	STIL
chr1:47753222-47767420	0	2	0	0	0	0	0	0	0	5	0	-	STIL
chr1:47759129-47765824	0	0	0	0	0	0	0	0	0	2	0	-	STIL
chr1:47761436-47767420	10	19	0	0	6	0	0	6	0	31	3	-	STIL
chr1:47761436-47770668	0	0	0	0	2	0	0	0	0	8	4	-	STIL
chr1:47765576-47767420	0	0	0	0	0	0	0	0	0	2	0	-	STIL
chr1:47767232-47776034	0	3	0	0	0	0	0	0	0	5	0	-	STIL
chr1:47834140-47838779	0	5	0	0	0	0	0	0	0	7	0	+	CMPK1
chr1:47834140-47840965	19	9	0	0	0	6	0	4	0	39	4	+	CMPK1
chr1:47840580-47840965	0	0	0	0	0	0	0	7	0	4	0	+	CMPK1
chr1:50956259-50957473	4	0	0	0	0	0	0	2	0	0	0	-	FAF1
chr1:50956259-51001129	3	2	0	0	0	0	0	2	0	7	0	-	FAF1
chr1:50956259-51061888	0	2	0	0	0	0	0	0	0	3	0	-	FAF1
chr1:51001040-51032903	0	0	0	0	0	0	0	0	0	3	0	-	FAF1
chr1:51001040-51050483	0	2	0	0	0	4	0	4	0	8	0	-	FAF1
chr1:51001040-51061888	3	9	3	0	0	9	0	4	0	28	4	-	FAF1
chr1:51005263-51061888	0	0	0	0	0	4	0	0	0	12	0	-	FAF1
chr1:51032748-51050483	0	2	0	0	0	0	0	0	0	4	0	-	FAF1
chr1:51032748-51061888	20	20	3	0	2	16	0	20	2	81	10	-	FAF1
chr1:51032748-51171563	0	2	0	0	0	0	0	0	0	0	0	-	FAF1
chr1:51048289-51061888	0	2	0	0	0	0	0	4	0	2	0	-	FAF1
chr1:51121113-51171563	0	3	2	0	0	0	0	0	0	0	0	-	FAF1
chr1:51121113-51210447	16	5	0	0	0	0	0	6	0	21	0	-	FAF1
chr1:51171457-51210447	0	0	0	2	0	0	0	0	0	0	0	-	FAF1
chr1:51204534-51210447	0	2	0	4	2	0	0	0	0	3	0	-	FAF1
chr1:51204534-51267349	0	0	0	0	0	0	0	0	0	5	0	-	FAF1
chr1:51204534-51323669	0	0	0	0	0	0	0	0	0	2	0	-	FAF1
chr1:51253671-51267349	5	15	5	10	5	0	0	5	0	10	0	-	FAF1
chr1:51253671-51323669	0	2	0	3	0	0	0	5	0	7	0	-	FAF1
chr1:51860052-51875368	0	0	0	0	0	0	0	0	0	2	0	-	EPS15
chr1:51860052-51887530	7	0	0	0	0	2	0	0	0	7	0	-	EPS15
chr1:51860052-51912777	0	2	0	0	0	0	0	2	0	11	0	-	EPS15
chr1:51860052-51913807	0	3	0	0	0	8	0	0	0	12	3	-	EPS15
chr1:51860052-51930998	0	0	0	0	0	4	0	0	0	0	0	-	EPS15
chr1:51868106-51874004	4	9	0	0	0	29	0	17	0	53	9	-	EPS15
chr1:51871576-51874004	0	3	0	0	0	0	0	0	0	17	0	-	EPS15
chr1:51887457-51913807	0	0	0	0	0	3	0	0	0	4	0	-	EPS15
chr1:51906018-51913807	0	0	0	0	0	2	0	2	0	25	0	-	EPS15
chr1:51926762-51930998	3	13	0	2	5	0	0	7	0	13	0	-	EPS15
chr1:52205814-52215867	0	0	0	0	0	0	0	2	0	0	0	+	OSBPL9
chr1:52211207-52215867	0	2	0	0	0	0	0	2	0	0	0	+	OSBPL9
chr1:52211207-52227643	0	0	0	0	0	0	0	0	0	2	0	+	OSBPL9
chr1:52211207-52231653	0	0	0	0	0	5	0	0	0	0	3	+	OSBPL9
chr1:52214040-52231653	0	2	0	0	0	0	0	0	0	5	0	+	OSBPL9
chr1:52214040-52237854	0	2	0	0	0	0	0	0	0	0	0	+	OSBPL9
chr1:52215816-52227643	0	0	0	0	0	0	0	3	0	0	0	+	OSBPL9
chr1:52215816-52231653	0	0	0	0	3	3	0	3	0	0	0	+	OSBPL9
chr1:52237741-52238395	0	7	0	0	8	0	0	0	0	0	0	+	OSBPL9
chr1:52269485-52275073	0	0	0	0	0	2	0	0	0	0	0	-	NRD1
chr1:52269485-52299842	3	0	0	0	0	0	0	0	0	0	0	-	NRD1
chr1:52275952-52282061	0	0	0	0	0	0	0	0	0	2	0	-	NRD1
chr1:52279706-52299842	0	3	0	2	0	3	0	0	0	2	0	-	NRD1
chr1:52283737-52287227	0	2	0	0	0	2	0	0	0	0	0	-	NRD1
chr1:52285471-52299842	0	2	0	0	0	0	0	0	0	4	0	-	NRD1
chr1:52289335-52293541	0	0	0	0	0	0	0	0	0	2	0	-	NRD1
chr1:52289335-52299842	0	8	0	0	0	2	0	0	0	17	8	-	NRD1
chr1:52293467-52299842	12	22	0	2	0	0	0	13	0	8	0	-	NRD1
chr1:52299688-52306186	0	3	0	0	0	0	0	4	0	5	2	-	NRD1
chr1:52301802-52306186	0	2	0	0	0	0	0	0	0	0	0	-	NRD1
chr1:52305897-52306186	0	0	0	0	0	0	0	3	0	0	0	-	NRD1
chr1:52489162-52494302	0	5	0	0	0	0	0	0	0	0	0	-	TXNDC12
chr1:52698842-52705267	0	2	0	0	0	0	0	0	0	0	0	+	ZFYVE9
chr1:52747332-52769597	0	0	0	0	0	0	0	0	0	4	0	+	ZFYVE9
chr1:52861717-52863535	0	3	0	0	0	7	0	0	0	25	2	-	ORC1
chr1:52903891-52927441	0	2	0	0	0	0	0	0	0	0	0	-	ZCCHC11
chr1:52937623-52941207	0	2	0	0	0	0	0	0	0	0	0	-	ZCCHC11
chr1:52937623-52975384	0	0	0	0	0	0	0	2	0	0	0	-	ZCCHC11
chr1:52943379-52947595	0	4	0	0	0	0	0	0	0	7	4	-	ZCCHC11
chr1:52943379-52954707	0	0	0	0	0	0	0	2	0	4	0	-	ZCCHC11
chr1:52959282-52975384	0	10	0	0	2	0	0	17	0	16	0	-	ZCCHC11
chr1:52975267-52992045	0	5	0	0	0	4	0	0	0	0	6	-	ZCCHC11
chr1:52981562-52992045	0	9	0	0	0	10	0	6	0	18	4	-	ZCCHC11
chr1:53236691-53245665	0	0	0	0	0	0	0	0	0	2	0	+	ZYG11B
chr1:53245524-53262456	0	0	0	0	0	0	0	0	0	2	0	+	ZYG11B
chr1:53320136-53323421	0	2	0	0	0	0	0	5	0	4	0	+	ZYG11A
chr1:53320136-53326543	0	0	0	0	0	3	0	4	0	4	0	+	ZYG11A
chr1:53322669-53326543	0	2	0	0	0	0	0	0	0	10	0	+	ZYG11A
chr1:53322669-53329829	0	0	0	0	0	6	0	4	0	9	0	+	ZYG11A
chr1:53322669-53333449	9	0	0	0	0	0	0	0	0	5	0	+	ZYG11A
chr1:53326402-53333449	0	5	0	0	0	5	0	0	0	4	0	+	ZYG11A
chr1:53326402-53352725	0	2	0	0	0	4	0	0	0	6	0	+	ZYG11A
chr1:53329652-53333449	0	0	0	0	0	0	0	0	0	3	0	+	ZYG11A
chr1:53329652-53347337	0	0	0	0	0	0	0	0	0	2	0	+	ZYG11A
chr1:53332174-53333310	0	0	0	2	0	0	0	0	0	0	0	+	ZYG11A
chr1:53332174-53333449	0	3	0	3	3	0	0	0	0	0	0	+	ZYG11A
chr1:53343353-53347337	0	0	0	0	0	0	0	0	0	7	0	+	ZYG11A
chr1:53407467-53427301	0	0	0	0	0	0	0	0	0	5	0	+	SCP2
chr1:53443888-53453808	0	0	0	0	0	0	0	0	0	4	0	+	SCP2
chr1:53480561-53504718	0	0	0	0	0	0	0	0	0	2	0	+	SCP2
chr1:53684085-53684595	2	0	0	0	0	0	0	0	0	0	0	-	C1orf123
chr1:53736699-53737018	0	0	0	3	0	0	0	0	0	0	0	-	LRP8
chr1:54238001-54254869	0	0	0	0	0	0	0	3	0	0	0	-	NDC1
chr1:54252830-54254869	3	4	0	0	0	0	0	0	0	6	0	-	NDC1
chr1:54252830-54262817	0	0	0	0	0	2	0	0	0	0	0	-	NDC1
chr1:54252830-54266521	0	0	0	0	0	0	0	0	0	3	0	-	NDC1
chr1:54252830-54298264	0	0	0	0	0	2	0	0	0	0	0	-	NDC1
chr1:54258901-54262817	0	0	0	0	0	0	0	3	0	0	0	-	NDC1
chr1:54258901-54266521	0	0	0	0	0	0	0	0	0	7	0	-	NDC1
chr1:54266365-54269682	0	0	0	0	0	0	0	2	0	0	0	-	NDC1
chr1:54266365-54298264	0	7	0	0	0	0	0	0	0	14	4	-	NDC1
chr1:54266365-54301293	0	2	0	0	0	0	0	0	0	0	0	-	NDC1
chr1:54269600-54272190	0	0	0	0	3	0	0	0	0	0	0	-	NDC1
chr1:54269600-54298264	0	0	0	0	0	0	0	0	0	3	0	-	NDC1
chr1:54272097-54293846	0	0	0	0	0	0	0	0	0	2	0	-	NDC1
chr1:54291470-54301293	0	3	0	0	0	0	0	0	0	0	0	-	NDC1
chr1:54506428-54509198	0	2	0	0	0	0	0	0	0	10	3	-	TMEM59
chr1:54506428-54513045	0	0	0	0	0	0	0	0	0	7	0	-	TMEM59
chr1:54670690-54671083	0	0	0	0	0	0	0	0	0	3	0	+	MRPL37
chr1:54670690-54675804	0	0	0	0	0	0	0	0	0	5	0	+	MRPL37
chr1:54670690-54682017	0	2	0	0	0	0	0	0	0	0	0	+	MRPL37
chr1:55186835-55197373	0	0	0	0	2	0	0	0	0	0	0	+	TTC4
chr1:55330975-55340884	2	0	0	0	0	0	0	0	0	0	0	-	DHCR24
chr1:55523708-55524320	0	0	0	0	0	0	0	0	0	10	0	+	PCSK9
chr1:58971731-59000003	0	2	0	0	0	0	0	0	0	4	0	-	OMA1
chr1:58971731-59002413	8	15	0	0	0	11	0	14	0	36	5	-	OMA1
chr1:58992932-59002413	0	2	0	0	0	5	0	3	0	12	4	-	OMA1
chr1:59126841-59150923	0	2	0	0	0	0	0	0	0	0	0	-	MYSM1
chr1:59137541-59150923	0	5	0	0	0	4	0	3	0	3	0	-	MYSM1
chr1:59137541-59155921	0	0	0	0	0	0	0	0	0	2	0	-	MYSM1
chr1:59141148-59150923	0	0	0	0	0	0	0	2	0	0	0	-	MYSM1
chr1:59147456-59148217	0	2	0	0	0	0	0	0	0	4	0	-	MYSM1
chr1:59147456-59150923	8	2	0	0	0	0	0	2	0	6	0	-	MYSM1
chr1:5933311-5940299	0	2	0	0	0	3	0	2	0	8	0	-	NPHP4
chr1:5964676-5965840	0	0	0	0	0	0	0	0	0	4	0	-	NPHP4
chr1:5964676-5965843	0	0	0	0	0	0	0	0	0	7	0	-	NPHP4
chr1:5964676-5967282	0	0	0	0	0	0	0	0	0	2	0	-	NPHP4
chr1:5964676-5969273	0	0	0	0	0	0	0	0	0	2	0	-	NPHP4
chr1:5964676-6046387	0	0	0	0	0	0	0	3	0	0	0	-	NPHP4
chr1:59787207-59805741	0	0	0	0	0	0	0	0	0	5	0	+	FGGY
chr1:59787207-59812070	0	5	0	0	2	5	0	8	0	20	0	+	FGGY
chr1:59787207-59844509	4	4	0	0	0	9	0	11	0	24	5	+	FGGY
chr1:59787207-59922748	0	2	0	0	0	0	0	0	0	0	0	+	FGGY
chr1:59805629-59812070	0	2	0	0	0	0	0	4	0	0	0	+	FGGY
chr1:59805629-59844509	0	5	0	0	0	0	0	9	0	33	0	+	FGGY
chr1:59805629-59922748	0	0	0	0	0	0	0	0	0	2	0	+	FGGY
chr1:5987708-5993389	0	0	0	4	0	6	0	0	0	17	0	-	NPHP4
chr1:5987708-6008311	0	0	0	0	0	0	0	0	0	4	0	-	NPHP4
chr1:5987708-6012896	0	0	0	0	0	8	0	2	0	6	4	-	NPHP4
chr1:5987708-6046387	0	0	0	0	0	5	0	3	0	0	0	-	NPHP4
chr1:6007163-6012896	13	0	0	4	0	0	0	0	0	56	9	-	NPHP4
chr1:6007163-6022009	10	5	0	2	4	0	0	7	0	17	0	-	NPHP4
chr1:6007163-6029319	0	0	0	0	0	0	0	2	0	0	0	-	NPHP4
chr1:6007163-6046387	0	0	0	0	0	6	0	5	0	9	0	-	NPHP4
chr1:6021853-6029319	14	0	0	0	3	4	0	0	0	6	0	-	NPHP4
chr1:6021853-6046387	6	3	0	0	0	3	0	9	0	12	0	-	NPHP4
chr1:6027358-6046387	0	0	0	0	0	0	0	0	0	3	0	-	NPHP4
chr1:6038329-6046387	6	3	0	2	0	0	0	3	0	3	0	-	NPHP4
chr1:61743191-61824946	0	0	0	0	0	0	0	0	0	0	2	+	NFIA
chr1:61743191-61849037	0	0	0	0	0	0	0	0	0	2	0	+	NFIA
chr1:62905469-62907970	0	2	0	0	0	0	0	0	0	0	0	+	USP1
chr1:62905469-62908990	0	0	0	0	0	4	0	0	0	5	0	+	USP1
chr1:62907158-62907970	20	4	0	0	0	0	0	5	0	0	0	+	USP1
chr1:62907158-62908990	0	0	0	0	0	0	0	4	0	6	0	+	USP1
chr1:62908829-62911100	0	0	0	0	0	0	0	0	0	2	0	+	USP1
chr1:62908829-62913182	0	2	0	0	0	0	0	0	0	4	0	+	USP1
chr1:62910408-62913182	0	2	0	0	0	0	0	0	0	10	0	+	USP1
chr1:62913011-62914337	0	0	0	0	0	0	0	0	0	2	0	+	USP1
chr1:6291961-6292179	0	9	0	0	0	0	0	0	0	2	0	-	ICMT
chr1:6291961-6293703	0	7	0	0	0	3	0	3	0	10	2	-	ICMT
chr1:62954604-62979569	0	0	0	0	0	0	0	0	0	2	0	-	DOCK7
chr1:63042932-63052295	0	0	0	0	0	0	0	0	0	5	0	-	DOCK7
chr1:63269389-63286880	0	4	0	0	0	0	0	0	0	0	0	+	ATG4C
chr1:63269389-63300523	0	0	0	0	0	0	0	4	0	0	0	+	ATG4C
chr1:63269389-63307218	0	0	0	0	0	0	0	0	0	0	3	+	ATG4C
chr1:63294710-63307218	0	0	0	0	0	0	0	2	0	0	0	+	ATG4C
chr1:6341161-6355040	6	0	0	0	0	0	0	0	0	0	0	-	ACOT7
chr1:6387358-6399649	9	0	0	0	0	0	0	0	0	0	0	-	ACOT7
chr1:63944434-63955889	0	5	0	0	2	0	0	3	0	2	0	-	ITGB3BP
chr1:63944434-63974241	5	12	0	0	5	0	0	13	0	11	0	-	ITGB3BP
chr1:65243305-65255197	0	0	0	0	0	0	0	0	0	2	0	+	RAVER2
chr1:65268658-65280523	0	0	0	0	0	3	0	0	0	0	0	+	RAVER2
chr1:65811293-65831879	0	3	0	0	0	4	0	2	0	5	0	+	DNAJC6
chr1:65830317-65831879	48	43	0	3	11	29	0	34	2	158	19	+	DNAJC6
chr1:65830317-65845207	0	0	0	0	0	0	0	2	0	0	0	+	DNAJC6
chr1:6592027-6592820	0	0	0	0	0	0	0	0	0	0	3	-	NOL9
chr1:6592027-6593501	0	2	0	0	0	0	0	0	0	6	0	-	NOL9
chr1:6593339-6605240	0	2	0	0	0	0	0	0	0	0	0	-	NOL9
chr1:6593339-6609758	0	0	0	0	0	0	0	0	0	3	0	-	NOL9
chr1:6604885-6605240	0	2	0	0	0	0	0	0	0	0	0	-	NOL9
chr1:6609630-6610675	0	0	0	0	0	0	0	0	0	2	0	-	NOL9
chr1:6659106-6659512	0	0	0	9	0	0	0	0	0	2	0	-	KLHL21
chr1:6676816-6680397	0	0	0	0	0	0	0	0	0	8	0	+	PHF13
chr1:6679862-6680397	0	0	0	0	0	2	0	0	0	7	0	+	PHF13
chr1:6727768-6741097	0	3	0	0	0	4	0	6	0	24	0	-	DNAJC11
chr1:67337052-67371058	0	0	0	0	0	0	0	2	0	3	0	-	WDR78
chr1:67356836-67371058	13	8	0	0	0	26	3	13	3	94	6	-	WDR78
chr1:67405710-67428843	0	3	0	0	0	0	0	4	0	6	0	+	MIER1
chr1:67411832-67425426	0	4	0	0	0	4	0	3	0	10	4	+	MIER1
chr1:67411832-67428843	0	2	0	0	0	0	0	3	0	8	0	+	MIER1
chr1:67423741-67428843	25	11	0	0	0	14	0	9	0	25	7	+	MIER1
chr1:67685256-67721610	0	0	0	0	0	0	0	0	0	2	0	+	IL23R
chr1:67702395-67705964	0	5	0	0	0	0	0	5	0	0	0	+	IL23R
chr1:67792417-67804386	0	0	0	0	0	0	0	0	0	3	0	+	IL12RB2
chr1:6880240-6885270	0	3	0	3	0	0	0	2	0	0	0	+	CAMTA1
chr1:70639147-70654956	2	0	0	0	0	0	0	0	0	0	0	-	LRRC40
chr1:70650467-70654956	0	0	0	0	0	0	0	0	0	5	0	-	LRRC40
chr1:70687294-70705203	0	0	0	0	0	0	0	2	0	0	0	+	SRSF11
chr1:70694104-70698060	0	0	0	0	2	0	0	0	0	2	0	+	SRSF11
chr1:70694104-70705203	0	0	0	0	0	0	0	0	0	5	0	+	SRSF11
chr1:70694104-70710498	0	0	0	0	0	0	0	0	0	2	0	+	SRSF11
chr1:70736538-70742527	0	2	0	0	0	0	0	0	0	0	0	-	ANKRD13C
chr1:70736538-70766591	0	0	0	0	0	2	0	0	0	0	0	-	ANKRD13C
chr1:70736538-70781249	0	2	0	0	0	0	0	3	0	0	0	-	ANKRD13C
chr1:70758070-70761944	0	0	0	0	0	0	0	0	0	4	0	-	ANKRD13C
chr1:70758070-70766591	0	2	0	0	0	0	0	0	0	7	0	-	ANKRD13C
chr1:70758070-70771973	0	5	0	0	0	6	0	4	0	12	0	-	ANKRD13C
chr1:70758070-70781249	24	20	0	0	0	35	0	22	3	103	20	-	ANKRD13C
chr1:70758070-70790640	0	0	0	0	0	2	0	0	0	4	0	-	ANKRD13C
chr1:70761812-70781249	0	0	0	0	0	0	0	3	0	9	0	-	ANKRD13C
chr1:70766446-70781249	0	3	0	0	0	0	0	0	0	0	0	-	ANKRD13C
chr1:70883619-70890099	0	2	0	0	0	0	0	3	0	0	0	+	CTH
chr1:76198328-76200556	0	3	0	0	0	0	0	0	0	13	0	+	ACADM
chr1:76198328-76216231	0	6	0	0	0	4	0	2	0	8	0	+	ACADM
chr1:76200475-76205795	0	0	0	0	0	0	0	2	0	0	0	+	ACADM
chr1:76200475-76211599	0	0	0	0	0	0	0	2	0	2	0	+	ACADM
chr1:76205664-76211599	0	2	0	0	0	0	0	0	0	0	0	+	ACADM
chr1:76205664-76215244	0	0	0	0	0	0	0	4	0	5	0	+	ACADM
chr1:76205664-76216231	3	7	0	0	0	8	0	7	0	32	3	+	ACADM
chr1:76211490-76216231	0	2	0	0	0	2	0	0	0	22	3	+	ACADM
chr1:76215103-76216231	0	0	0	0	0	0	0	3	0	0	0	+	ACADM
chr1:76253181-76255041	0	0	0	0	0	0	0	2	0	6	0	+	RABGGTB
chr1:76255836-76256202	0	2	0	3	0	0	0	0	0	0	0	+	RABGGTB
chr1:77620133-77635080	6	3	0	0	0	3	0	0	0	7	0	-	PIGK
chr1:77620133-77676174	0	0	0	0	0	0	0	0	0	3	0	-	PIGK
chr1:77672324-77676174	0	0	3	3	4	0	0	2	0	0	0	-	PIGK
chr1:78041752-78050340	0	2	0	0	0	5	0	0	0	0	0	-	ZZZ3
chr1:78097534-78099090	0	0	0	0	0	2	0	0	0	4	0	-	ZZZ3
chr1:78097534-78107340	4	12	0	0	0	12	0	10	3	8	3	-	ZZZ3
chr1:78167053-78178966	0	0	0	0	0	0	0	2	0	0	0	-	USP33
chr1:78177431-78178966	0	3	2	0	0	0	0	0	0	2	0	-	USP33
chr1:78177431-78180468	0	0	0	0	0	0	0	3	0	7	0	-	USP33
chr1:78177431-78181553	2	0	0	0	0	0	0	4	0	22	2	-	USP33
chr1:78178884-78180468	0	0	0	0	0	0	0	3	0	0	0	-	USP33
chr1:78183551-78191447	0	5	0	0	0	0	0	4	0	0	0	-	USP33
chr1:78191306-78200101	0	0	0	0	0	4	0	0	0	0	0	-	USP33
chr1:78195544-78205102	0	0	0	0	0	0	0	0	0	3	0	-	USP33
chr1:78201740-78207433	0	0	0	0	0	4	0	0	0	3	0	-	USP33
chr1:78267015-78280916	5	6	0	0	0	12	0	6	0	31	0	+	FAM73A
chr1:78267015-78309092	0	0	0	0	0	4	0	0	0	4	0	+	FAM73A
chr1:78268954-78272786	0	2	0	0	0	0	0	0	0	0	0	+	FAM73A
chr1:78268954-78279552	0	0	0	0	0	0	0	0	0	2	0	+	FAM73A
chr1:78324622-78327007	0	0	0	0	0	0	0	0	0	7	0	+	FAM73A
chr1:78324622-78329713	0	3	0	0	0	0	0	2	0	10	0	+	FAM73A
chr1:78324622-78332076	0	0	0	0	0	4	0	3	0	7	2	+	FAM73A
chr1:7837219-7838229	103	94	29	59	49	9	4	79	0	48	6	+	VAMP3
chr1:78414839-78429400	0	0	0	0	0	2	0	0	0	3	0	-	FUBP1
chr1:78420939-78422385	0	0	0	0	0	0	0	2	0	0	0	-	FUBP1
chr1:78420939-78430915	0	0	0	0	0	0	0	4	0	0	0	-	FUBP1
chr1:78478734-78479303	2	0	0	0	0	0	0	2	0	4	0	+	DNAJB4
chr1:7895821-7897209	0	4	0	0	0	0	0	2	0	2	0	+	PER3
chr1:84376847-84412965	0	0	0	0	0	0	0	2	0	0	0	-	TTLL7
chr1:84644859-84663507	0	0	0	0	0	0	0	0	0	2	0	+	PRKACB
chr1:84644859-84680000	0	3	0	0	0	0	0	0	0	7	3	+	PRKACB
chr1:85121514-85136991	6	10	0	0	0	15	0	2	0	22	3	-	SSX2IP
chr1:8525984-8568734	0	0	0	0	0	0	0	0	0	3	0	-	RERE
chr1:8525984-8601377	0	0	0	0	0	0	0	2	0	0	0	-	RERE
chr1:8555122-8568734	0	2	2	0	0	0	0	0	2	0	0	-	RERE
chr1:8555122-8601377	2	2	0	0	0	0	0	3	0	13	0	-	RERE
chr1:8555122-8617582	0	3	0	0	0	2	0	0	0	10	2	-	RERE
chr1:8555122-8674745	11	2	0	0	0	7	0	0	0	13	0	-	RERE
chr1:85647780-85656435	0	0	0	0	0	0	0	0	0	2	0	-	SYDE2
chr1:8568685-8674745	0	0	0	0	0	0	0	0	0	3	0	-	RERE
chr1:8601272-8617582	20	10	2	0	6	0	0	22	0	71	4	-	RERE
chr1:8601272-8674745	12	10	0	0	2	16	0	4	0	59	5	-	RERE
chr1:8601272-8684439	0	0	0	0	0	0	0	0	0	3	0	-	RERE
chr1:86142918-86167943	0	2	0	0	0	0	0	0	0	0	0	-	ZNHIT6
chr1:8616533-8617582	0	0	0	3	0	0	0	0	0	0	0	-	RERE
chr1:8616533-8674745	0	5	0	0	0	0	0	3	0	7	0	-	RERE
chr1:8616533-8716500	8	0	0	0	0	0	0	0	0	0	0	-	RERE
chr1:8674619-8684439	7	2	3	9	0	0	0	0	0	0	0	-	RERE
chr1:8674619-8716500	6	0	0	0	0	0	0	0	0	11	0	-	RERE
chr1:8716031-8716500	6	22	0	0	0	15	0	10	0	81	7	-	RERE
chr1:87181406-87190088	0	2	0	0	0	7	0	0	0	11	0	+	SH3GLB1
chr1:87181406-87200862	0	0	0	0	0	2	0	0	0	4	0	+	SH3GLB1
chr1:87185189-87190088	0	0	0	0	0	0	0	2	0	4	0	+	SH3GLB1
chr1:891302-892653	0	2	0	0	0	0	0	4	0	6	3	-	NOC2L
chr1:89206670-89206971	0	2	0	0	0	0	0	0	0	6	0	+	PKN2
chr1:89206670-89226059	0	0	0	0	0	0	0	0	0	3	0	+	PKN2
chr1:89206670-89237562	0	2	0	0	0	7	0	0	0	15	0	+	PKN2
chr1:89206670-89251896	5	2	0	0	0	15	0	4	0	19	0	+	PKN2
chr1:89225904-89237562	0	0	0	0	0	0	0	0	0	3	0	+	PKN2
chr1:8922945-8923402	0	0	0	2	2	0	0	0	0	0	0	-	ENO1
chr1:89236034-89237562	0	0	0	0	3	8	0	7	0	33	5	+	PKN2
chr1:89236034-89251896	0	5	0	0	0	7	0	3	0	27	0	+	PKN2
chr1:89237103-89251896	0	0	0	0	0	0	0	3	0	0	0	+	PKN2
chr1:89250321-89251896	0	2	0	0	0	0	0	2	0	3	0	+	PKN2
chr1:8926337-8927309	0	0	0	0	0	0	0	0	0	7	0	-	ENO1
chr1:89272995-89287686	0	0	0	0	0	0	0	2	0	0	0	+	PKN2
chr1:89325564-89329797	0	2	0	0	0	0	0	0	0	0	0	-	GTF2B
chr1:90015473-90024595	0	4	0	0	0	0	0	4	0	0	3	+	LRRC8B
chr1:90033805-90034052	0	0	3	0	3	0	0	0	0	0	0	+	LRRC8B
chr1:90045149-90050348	0	2	0	0	0	0	0	0	0	0	0	+	LRRC8B
chr1:90470691-90473309	0	3	0	0	0	0	0	0	0	3	0	+	ZNF326
chr1:91403041-91406866	0	5	0	0	0	4	4	7	5	0	5	-	ZNF644
chr1:91403041-91447927	0	3	0	0	0	0	0	8	0	0	0	-	ZNF644
chr1:91808986-91818856	2	6	0	0	0	0	0	6	0	12	4	-	HFM1
chr1:91808986-91851391	0	2	0	0	0	2	0	0	0	4	0	-	HFM1
chr1:91840914-91851391	0	6	0	0	0	6	0	4	0	0	0	-	HFM1
chr1:92224169-92224307	0	0	0	2	4	0	0	0	0	0	0	-	TGFBR3
chr1:92327027-92327201	0	3	0	0	0	0	2	4	0	0	0	-	TGFBR3
chr1:92643367-92648152	0	2	0	0	0	0	0	0	0	0	0	+	KIAA1107
chr1:92728419-92737209	0	2	0	0	0	0	0	0	0	5	0	-	GLMN
chr1:92786155-92811471	0	0	0	0	0	0	0	0	0	5	0	+	RPAP2
chr1:92798947-92811471	5	4	0	0	0	0	0	3	0	0	0	+	RPAP2
chr1:92798947-92846430	7	5	2	0	0	10	2	8	0	39	0	+	RPAP2
chr1:93029198-93101893	0	2	0	0	0	3	0	0	0	8	0	-	EVI5
chr1:93029198-93170301	0	2	0	0	0	4	0	3	0	0	0	-	EVI5
chr1:93070863-93073284	0	2	0	0	0	0	0	2	0	0	0	-	EVI5
chr1:93070863-93091491	0	0	0	0	0	0	0	0	0	5	0	-	EVI5
chr1:93070863-93101893	2	4	0	0	0	4	0	4	0	14	0	-	EVI5
chr1:93073137-93101893	0	0	0	0	0	0	0	2	0	0	0	-	EVI5
chr1:93089732-93101893	2	2	0	0	0	3	0	0	0	11	4	-	EVI5
chr1:93131495-93170301	0	0	0	0	0	0	0	2	0	0	3	-	EVI5
chr1:93131495-93202184	0	0	0	0	0	0	0	0	0	2	0	-	EVI5
chr1:93142714-93170301	0	0	0	0	0	0	0	0	0	3	0	-	EVI5
chr1:93159358-93170301	5	7	0	0	0	0	0	2	0	0	0	-	EVI5
chr1:93163416-93170301	0	0	0	0	0	2	0	0	0	0	0	-	EVI5
chr1:93201954-93202184	2	4	0	2	7	0	0	2	0	3	0	-	EVI5
chr1:93575786-93576183	0	8	0	0	0	0	0	5	0	11	0	+	MTF2
chr1:93575786-93584958	0	0	0	0	0	0	0	0	0	3	0	+	MTF2
chr1:93648916-93659301	0	0	0	0	0	0	0	2	0	4	0	+	CCDC18
chr1:93648916-93682303	0	2	0	0	0	0	0	0	0	0	2	+	CCDC18
chr1:93648916-93692006	0	2	0	0	0	0	0	0	0	0	0	+	CCDC18
chr1:93648916-93705453	0	2	0	0	0	0	0	2	0	0	0	+	CCDC18
chr1:93648916-93730458	3	0	0	0	0	0	0	3	0	0	0	+	CCDC18
chr1:93677657-93682303	0	0	0	0	0	0	0	2	0	0	0	+	CCDC18
chr1:93677657-93698150	0	0	0	0	0	0	0	0	2	0	0	+	CCDC18
chr1:93683294-93692006	2	5	0	0	0	0	0	4	0	5	0	+	CCDC18
chr1:93683294-93698150	0	0	0	0	0	0	0	4	0	0	0	+	CCDC18
chr1:93687165-93730458	0	5	0	0	0	0	0	7	0	0	6	+	CCDC18
chr1:93691889-93698150	0	2	0	0	0	0	0	0	0	2	0	+	CCDC18
chr1:93790191-93791452	0	3	0	6	3	0	0	0	0	0	0	-	RP4-717I23.3
chr1:93790191-93806067	0	0	0	0	0	4	0	0	0	0	0	-	RP4-717I23.3
chr1:94336238-94338770	0	0	0	0	0	0	0	0	0	3	0	-	DNTTIP2
chr1:94341823-94343418	6	3	0	0	0	7	0	7	0	0	0	-	DNTTIP2
chr1:94360169-94363454	0	8	0	0	0	0	0	0	0	6	0	-	GCLM
chr1:94360169-94367225	0	12	0	0	0	0	0	0	0	21	2	-	GCLM
chr1:94921288-94933563	0	3	0	0	0	0	0	0	0	0	0	+	ABCD3
chr1:94924162-94933563	0	2	0	0	0	0	0	0	0	2	0	+	ABCD3
chr1:94924162-94946162	0	0	0	0	0	0	0	2	0	11	0	+	ABCD3
chr1:94924162-94956803	0	2	0	0	0	3	0	0	0	0	0	+	ABCD3
chr1:94953097-94956803	0	4	0	0	0	0	0	3	0	6	0	+	ABCD3
chr1:94964157-94972198	0	2	0	0	0	0	0	0	0	3	0	+	ABCD3
chr1:95609446-95616975	3	30	0	0	9	10	0	4	0	40	6	+	TMEM56
chr1:95609446-95639445	0	6	0	0	0	18	0	3	0	20	2	+	TMEM56
chr1:97216980-97250810	0	0	0	0	0	0	0	0	0	6	0	+	PTBP2
chr1:97235258-97236407	0	4	0	0	0	0	0	7	0	0	0	+	PTBP2
chr1:97235258-97243502	0	0	0	0	0	0	0	2	0	0	0	+	PTBP2
chr1:97235258-97250810	0	0	0	0	0	0	0	7	0	0	2	+	PTBP2
chr1:9931244-9938047	15	0	0	3	0	8	0	7	0	0	0	-	CTNNBIP1
chr1:9991948-9992956	0	4	0	3	2	0	0	0	0	0	0	-	LZIC
chr1:9991948-9994918	23	54	4	0	8	13	4	25	3	55	11	-	LZIC
chr1:9991948-9995685	0	4	0	0	0	2	0	5	0	18	3	-	LZIC
chr10:101923760-101939004	0	0	0	0	0	5	0	0	0	0	0	-	ERLIN1
chr10:101937889-101939004	0	0	0	4	0	0	0	2	0	0	0	-	ERLIN1
chr10:102003454-102006692	0	2	0	0	0	0	0	0	0	0	0	-	CWF19L1
chr10:102003454-102010089	0	0	0	0	0	0	0	2	0	0	0	-	CWF19L1
chr10:102016018-102020076	0	0	0	0	0	0	0	0	0	4	0	-	CWF19L1
chr10:102019974-102021820	0	2	0	0	0	0	0	0	0	0	0	-	CWF19L1
chr10:102114183-102114389	0	3	0	4	4	0	0	0	0	0	0	+	SCD
chr10:102683731-102685776	14	9	0	0	0	19	0	10	3	23	7	+	FAM178A
chr10:102683731-102690835	0	0	0	0	0	3	0	0	0	2	0	+	FAM178A
chr10:102697158-102698493	0	0	0	0	0	2	0	0	0	0	0	+	FAM178A
chr10:102697158-102703885	0	3	0	0	0	0	0	2	0	4	0	+	FAM178A
chr10:102750192-102750767	0	2	0	0	0	0	0	0	0	0	0	+	C10orf2
chr10:103384501-103436193	0	0	0	0	0	0	0	0	0	4	2	-	FBXW4
chr10:103427642-103436193	11	6	0	0	3	24	0	3	0	49	12	-	FBXW4
chr10:103432671-103436193	0	6	0	0	5	0	0	5	0	21	0	-	FBXW4
chr10:103433244-103436193	0	2	0	0	0	0	0	0	0	0	0	-	FBXW4
chr10:103550652-103551196	2	0	0	0	0	0	0	0	0	0	0	-	MGEA5
chr10:103552595-103567658	0	0	0	0	0	0	0	3	0	0	3	-	MGEA5
chr10:103552595-103570071	3	5	0	0	0	6	0	4	0	0	2	-	MGEA5
chr10:103552595-103573363	0	2	0	0	0	0	0	0	0	0	0	-	MGEA5
chr10:103557736-103567658	0	6	0	0	0	3	0	0	0	2	0	-	MGEA5
chr10:103557736-103570071	0	0	0	0	0	3	0	2	0	0	0	-	MGEA5
chr10:103557736-103573363	0	4	0	0	0	2	0	0	0	0	0	-	MGEA5
chr10:103558598-103567658	0	0	0	0	0	0	0	0	0	3	0	-	MGEA5
chr10:103558598-103570071	0	0	0	0	0	4	0	0	0	0	0	-	MGEA5
chr10:103558598-103573363	0	0	0	0	0	0	0	2	0	0	0	-	MGEA5
chr10:103565801-103567658	6	0	0	0	0	0	0	0	0	0	0	-	MGEA5
chr10:103565801-103573363	0	0	0	0	0	0	0	0	0	4	0	-	MGEA5
chr10:103567486-103567658	0	0	0	2	0	0	0	0	0	0	0	-	MGEA5
chr10:1038428-1045035	0	0	0	0	0	0	0	3	0	0	0	+	GTPBP4
chr10:103868785-103871057	0	0	0	0	2	0	0	0	0	0	0	-	LDB1
chr10:103868785-103871293	0	2	0	0	0	0	0	3	0	2	0	-	LDB1
chr10:103869140-103871293	0	0	0	0	0	2	0	0	0	0	0	-	LDB1
chr10:103902801-103904847	0	0	0	3	0	0	0	0	0	0	0	+	PPRC1
chr10:103916775-103917971	10	13	0	0	2	21	0	14	5	52	7	+	NOLC1
chr10:104018685-104019873	0	0	0	0	0	0	0	2	0	0	0	+	GBF1
chr10:104117795-104121669	0	0	0	0	0	2	0	0	0	0	0	+	GBF1
chr10:104119940-104120152	0	0	3	0	0	0	0	0	0	5	0	+	GBF1
chr10:104122231-104123555	0	0	0	0	0	0	0	0	0	2	0	+	GBF1
chr10:1043147-1046808	0	2	0	0	0	0	0	0	0	0	0	+	GTPBP4
chr10:104352338-104357050	0	0	0	0	0	0	0	0	0	4	0	+	SUFU
chr10:1044942-1051847	0	0	0	0	0	0	0	0	0	2	0	+	GTPBP4
chr10:1044942-1053068	0	0	0	0	0	0	0	0	0	3	0	+	GTPBP4
chr10:104632204-104634418	0	0	0	0	0	0	0	0	0	3	0	+	AS3MT
chr10:1046616-1051847	0	0	0	0	0	0	0	0	0	4	0	+	GTPBP4
chr10:1046616-1053068	0	0	0	0	2	0	0	0	0	7	0	+	GTPBP4
chr10:104851320-104854212	0	0	0	0	0	0	0	0	0	2	0	-	NT5C2
chr10:104851320-104855737	0	0	0	0	0	0	0	0	0	2	0	-	NT5C2
chr10:105106994-105107207	6	0	0	2	12	0	0	0	0	0	0	-	PCGF6
chr10:1051757-1053068	0	6	0	0	0	0	0	2	0	0	0	+	GTPBP4
chr10:105177548-105198565	0	2	0	0	0	0	0	0	0	0	0	+	PDCD11
chr10:105197771-105198565	12	28	30	63	59	4	2	25	0	25	2	+	PDCD11
chr10:105199502-105200607	5	9	0	0	0	10	0	7	0	32	7	+	PDCD11
chr10:1056359-1058602	0	0	0	0	0	2	0	0	0	12	0	+	GTPBP4
chr10:105767934-105778666	0	3	0	0	0	4	0	2	0	20	2	+	SLK
chr10:105777917-105778666	0	2	0	0	0	0	0	0	0	0	0	+	SLK
chr10:106019333-106022835	0	3	0	0	0	0	0	0	0	0	0	+	GSTO1
chr10:106118098-106130812	0	0	0	0	0	2	0	0	0	0	0	+	CCDC147
chr10:108447949-108469099	0	0	0	0	0	0	0	0	0	3	0	-	SORCS1
chr10:108458971-108469099	0	0	0	0	0	2	0	4	0	10	3	-	SORCS1
chr10:111667448-111674857	0	0	0	0	0	0	0	0	0	3	0	-	XPNPEP1
chr10:1118055-1126416	23	2	0	0	0	6	0	0	0	29	0	+	WDR37
chr10:1118055-1132297	4	0	0	0	0	3	0	0	0	6	0	+	WDR37
chr10:1118055-1142186	0	2	0	0	0	8	0	3	0	6	0	+	WDR37
chr10:111883774-111890244	5	3	0	0	2	4	0	3	0	22	0	+	ADD3
chr10:111987946-112039843	0	2	0	0	0	0	0	0	0	3	0	+	MXI1
chr10:112356155-112358048	4	24	0	0	0	25	2	35	0	75	14	+	SMC3
chr10:1123846-1151207	0	3	0	0	0	0	0	0	0	0	0	+	WDR37
chr10:112540558-112544647	0	0	0	0	0	0	0	2	0	0	0	+	RBM20
chr10:1125950-1126416	4	4	27	25	21	3	0	9	0	5	0	+	WDR37
chr10:1125950-1132297	0	0	0	0	0	0	0	2	0	3	0	+	WDR37
chr10:112640990-112647644	0	0	0	0	0	0	0	0	0	0	2	+	PDCD4
chr10:112723882-112724819	0	2	0	0	0	0	0	2	0	4	0	+	SHOC2
chr10:112723882-112745523	0	10	0	0	0	18	2	11	4	28	6	+	SHOC2
chr10:11291115-11330515	0	0	0	0	0	0	0	0	0	5	0	+	CELF2
chr10:1130342-1142186	10	0	0	3	3	9	0	11	0	41	0	+	WDR37
chr10:1130342-1151207	0	0	0	0	2	11	0	9	0	16	0	+	WDR37
chr10:1139391-1142186	5	0	0	3	3	0	0	0	0	0	0	+	WDR37
chr10:1139391-1151207	0	2	0	0	0	0	0	0	0	8	3	+	WDR37
chr10:114286845-114298089	0	2	0	0	2	0	0	0	0	4	0	+	VTI1A
chr10:1149538-1151207	0	2	0	0	0	4	0	0	0	17	0	+	WDR37
chr10:1149541-1151207	0	0	0	0	0	0	0	0	0	7	0	+	WDR37
chr10:11523768-11527910	0	3	0	0	0	0	0	2	0	13	0	-	USP6NL
chr10:11523768-11543207	0	0	0	0	0	0	0	0	0	2	0	-	USP6NL
chr10:11523768-11569566	0	0	0	0	0	0	0	3	0	0	0	-	USP6NL
chr10:11551593-11569566	10	7	0	0	0	0	0	8	0	5	0	-	USP6NL
chr10:11560533-11569566	0	0	0	3	0	0	0	0	0	0	0	-	USP6NL
chr10:11560533-11639716	0	0	0	0	0	0	0	0	0	3	0	-	USP6NL
chr10:115636279-115644139	0	5	0	0	0	3	0	2	0	10	2	+	NHLRC2
chr10:115657868-115664795	8	0	0	0	0	0	0	0	0	0	0	+	NHLRC2
chr10:116590610-116608496	0	2	0	0	0	0	0	0	0	0	0	+	FAM160B1
chr10:116603499-116608496	0	0	0	0	0	0	0	2	0	0	0	+	FAM160B1
chr10:116730126-116734144	8	2	0	0	0	0	0	7	0	0	0	+	TRUB1
chr10:1170157-1170964	0	0	0	2	0	2	0	0	0	0	0	+	WDR37
chr10:11789347-11797607	6	0	0	2	0	0	0	0	0	6	0	+	ECHDC3
chr10:118680944-118728223	0	2	0	0	0	0	0	0	0	0	0	-	KIAA1598
chr10:118704434-118708508	0	3	0	0	0	0	0	0	0	0	0	-	KIAA1598
chr10:11893995-11894214	10	0	0	11	0	0	0	3	0	0	0	+	PROSER2
chr10:119078382-119100613	0	3	0	0	0	0	0	0	0	6	0	-	PDZD8
chr10:11971863-11985167	0	0	0	0	0	3	0	0	0	0	0	-	UPF2
chr10:11971863-11994248	0	0	0	0	0	4	0	0	0	0	0	-	UPF2
chr10:11984663-11994248	0	0	0	0	0	0	0	0	0	4	0	-	UPF2
chr10:12021055-12056183	0	0	0	0	0	2	0	0	0	14	3	-	UPF2
chr10:12039670-12046726	0	2	0	0	0	0	0	9	0	19	3	-	UPF2
chr10:12039670-12056183	0	24	0	0	0	24	0	24	3	76	11	-	UPF2
chr10:120445494-120467099	0	0	0	0	0	0	0	3	0	0	0	-	CACUL1
chr10:120450776-120454742	0	0	0	0	0	0	0	2	0	0	0	-	CACUL1
chr10:120460817-120489922	0	0	0	0	0	0	0	0	0	3	0	-	CACUL1
chr10:120488806-120489922	13	4	0	0	2	0	0	7	0	0	0	-	CACUL1
chr10:120797749-120797951	0	2	0	0	0	0	0	7	0	7	0	-	EIF3A
chr10:120810710-120818909	0	0	0	0	0	3	0	0	0	0	0	-	EIF3A
chr10:120832401-120833449	0	4	0	0	0	2	0	5	0	9	0	-	EIF3A
chr10:120832952-120833449	0	0	0	0	0	0	0	0	0	2	0	-	EIF3A
chr10:120867459-120877179	0	0	0	0	0	0	0	0	0	3	0	+	FAM45A
chr10:120917520-120920481	0	0	0	0	2	0	0	0	0	0	0	-	SFXN4
chr10:120920426-120920593	0	0	4	6	0	0	0	2	0	0	0	-	SFXN4
chr10:120920426-120921926	0	0	2	3	0	0	0	0	0	0	0	-	SFXN4
chr10:12123470-12126750	0	0	0	0	0	0	0	0	0	2	0	+	DHTKD1
chr10:12123470-12133683	0	3	0	0	0	0	0	3	0	13	3	+	DHTKD1
chr10:12123470-12136270	0	0	0	0	0	0	0	2	0	11	4	+	DHTKD1
chr10:12123470-12143180	0	2	0	0	0	12	0	5	0	4	0	+	DHTKD1
chr10:12123470-12155063	0	0	0	0	0	0	0	2	0	0	0	+	DHTKD1
chr10:12123470-12162266	4	3	0	0	0	2	0	2	0	0	4	+	DHTKD1
chr10:121275020-121286936	0	2	0	0	0	0	0	7	0	29	0	-	RGS10
chr10:121285543-121286936	2	3	0	7	0	0	0	4	0	0	0	-	RGS10
chr10:121336122-121339522	0	0	0	0	0	0	0	0	0	3	0	-	TIAL1
chr10:121336122-121347760	0	0	0	0	0	0	0	0	0	2	0	-	TIAL1
chr10:121336122-121353025	0	2	0	0	2	0	0	0	0	0	0	-	TIAL1
chr10:121338237-121347760	0	2	0	0	0	0	0	0	0	3	0	-	TIAL1
chr10:12136071-12162266	0	2	0	0	0	2	0	3	0	0	0	+	DHTKD1
chr10:121551380-121571467	4	0	0	0	0	0	0	0	0	0	0	+	INPP5F
chr10:12159671-12162266	0	0	0	0	0	0	0	0	0	7	0	+	DHTKD1
chr10:12160747-12162266	0	0	0	0	0	0	0	2	0	0	0	+	DHTKD1
chr10:121663595-121668642	4	0	0	0	0	0	0	0	0	0	0	+	SEC23IP
chr10:121685547-121693299	0	3	0	0	0	0	0	0	0	2	0	+	SEC23IP
chr10:12251965-12252321	0	0	0	2	0	0	0	0	0	0	0	+	CDC123
chr10:12251965-12259466	0	0	0	0	0	0	0	3	0	3	0	+	CDC123
chr10:12257738-12259466	0	0	0	2	0	0	0	0	0	0	0	+	CDC123
chr10:123629520-123683844	0	3	0	0	0	0	0	2	0	4	2	-	ATE1
chr10:123658355-123662135	0	2	0	0	0	2	0	0	0	0	0	-	ATE1
chr10:123658355-123673408	0	3	0	0	0	0	0	4	0	5	0	-	ATE1
chr10:123661905-123683844	0	2	0	0	0	0	0	0	0	4	0	-	ATE1
chr10:123670420-123673408	3	0	0	0	0	0	0	2	0	9	0	-	ATE1
chr10:123670420-123683844	0	0	0	0	0	0	0	0	0	4	0	-	ATE1
chr10:124708164-124712548	0	0	0	0	0	0	0	0	0	5	0	-	C10orf88
chr10:124799981-124800895	0	0	0	0	0	0	0	0	0	3	0	+	ACADSB
chr10:126089408-126090408	0	2	0	0	0	0	0	0	0	0	0	-	OAT
chr10:126097110-126100769	4	4	0	0	2	6	0	12	0	20	2	-	OAT
chr10:126172707-126186697	0	0	0	0	0	0	0	0	0	4	0	+	LHPP
chr10:126176990-126186697	0	0	0	0	0	0	0	0	0	7	0	+	LHPP
chr10:126370175-126370948	37	8	3	6	20	25	0	22	0	39	6	-	RP11-12J10.3
chr10:126370175-126384781	0	0	0	0	0	4	0	4	0	6	3	-	RP11-12J10.3
chr10:126370175-126395456	5	2	2	0	0	2	0	2	0	0	0	-	RP11-12J10.3
chr10:126384726-126395456	0	3	0	0	4	0	0	0	0	8	0	-	RP11-12J10.3
chr10:126395204-126395456	12	4	0	11	8	0	0	5	0	20	0	-	RP11-12J10.3
chr10:126448954-126463351	0	0	0	0	0	5	0	0	0	4	0	-	RP11-12J10.3
chr10:126448954-126478907	0	2	0	0	0	0	0	0	0	2	0	-	RP11-12J10.3
chr10:126463243-126478907	0	4	0	0	0	0	0	0	0	0	0	-	METTL10
chr10:126631025-126631876	5	20	0	0	5	21	0	7	0	38	10	+	ZRANB1
chr10:127431626-127438134	0	2	0	0	0	0	0	0	0	0	0	+	C10orf137
chr10:127516126-127520176	0	0	0	0	0	0	0	0	0	3	0	+	BCCIP
chr10:131943474-131959261	0	2	0	0	2	0	0	3	0	6	0	+	GLRX3
chr10:131964770-131969900	0	3	0	0	0	0	0	0	0	0	0	+	GLRX3
chr10:131967696-131969900	0	0	0	2	0	0	0	0	0	0	0	+	GLRX3
chr10:13214375-13214765	2	10	0	2	2	0	0	2	0	16	0	+	MCM10
chr10:13214375-13217681	6	2	0	0	0	0	0	0	0	0	0	+	MCM10
chr10:13214375-13228280	0	2	0	0	0	2	0	3	0	0	0	+	MCM10
chr10:13233298-13234568	0	5	0	0	0	0	0	0	0	4	0	+	MCM10
chr10:13375816-13387028	0	0	0	0	0	0	0	2	0	0	0	-	SEPHS1
chr10:133784141-133787447	0	0	0	0	0	0	0	0	0	4	0	-	BNIP3
chr10:133786537-133787447	0	0	0	2	0	0	0	0	0	0	0	-	BNIP3
chr10:134459371-134464009	0	0	0	0	3	0	0	0	0	0	0	+	INPP5A
chr10:134459371-134563349	0	0	0	0	0	0	0	0	0	4	0	+	INPP5A
chr10:135106002-135116484	0	0	0	0	0	0	0	0	0	3	0	-	TUBGCP2
chr10:135111455-135116484	0	0	0	0	0	4	0	0	0	5	0	-	TUBGCP2
chr10:135209216-135216277	25	8	8	13	6	10	0	9	0	40	9	+	RP11-108K14.8
chr10:13705452-13717044	0	0	0	0	0	0	0	0	0	9	2	-	FRMD4A
chr10:14896123-14897942	0	0	0	0	0	0	0	2	0	0	0	+	HSPA14
chr10:14938844-14939516	10	0	0	0	0	3	0	4	0	0	0	+	SUV39H2
chr10:14961736-14977563	0	0	0	0	0	0	0	3	0	0	0	-	DCLRE1C
chr10:14970014-14977563	0	2	0	0	0	0	0	0	0	0	0	-	DCLRE1C
chr10:15161341-15177417	0	0	0	0	0	2	0	0	0	0	0	-	NMT2
chr10:15838098-15889942	0	4	0	0	0	2	0	2	0	3	0	-	FAM188A
chr10:15858833-15876615	0	2	0	0	0	0	0	2	0	5	0	-	FAM188A
chr10:15858833-15879317	0	0	0	0	0	0	0	0	0	3	0	-	FAM188A
chr10:15858833-15885271	0	2	0	0	0	2	0	2	0	8	0	-	FAM188A
chr10:15858833-15889942	5	11	0	0	2	26	0	19	0	63	9	-	FAM188A
chr10:15863654-15885271	3	0	0	0	0	0	0	0	0	12	0	-	FAM188A
chr10:15863654-15889942	0	0	0	0	0	7	0	8	0	22	5	-	FAM188A
chr10:15875628-15885271	0	2	0	0	0	2	0	2	0	10	0	-	FAM188A
chr10:15875628-15889942	0	11	0	0	0	12	0	14	0	47	11	-	FAM188A
chr10:15879202-15889942	0	0	0	0	0	0	0	0	0	4	0	-	FAM188A
chr10:16526335-16528616	0	0	0	0	0	6	0	0	0	12	2	+	PTER
chr10:16794537-16796988	0	0	0	0	0	0	0	0	0	5	0	-	RSU1
chr10:16794537-16806509	0	0	0	0	0	0	0	0	0	4	0	-	RSU1
chr10:16794537-16824083	0	0	0	0	0	0	0	5	0	4	0	-	RSU1
chr10:17199439-17210916	0	0	0	0	0	0	0	0	0	4	0	-	TRDMT1
chr10:17401512-17432619	0	0	0	0	0	2	0	0	0	6	0	-	ST8SIA6
chr10:17645558-17646046	20	0	0	0	0	0	0	0	0	0	0	-	PTPLA
chr10:17746429-17747740	35	12	0	2	7	2	0	7	0	10	0	+	STAM
chr10:18874877-18905222	0	0	0	0	0	0	0	5	0	10	0	-	NSUN6
chr10:18885136-18905222	0	0	0	0	0	2	0	0	0	7	0	-	NSUN6
chr10:18898773-18905222	0	6	0	0	0	2	0	0	0	11	0	-	NSUN6
chr10:18955503-18957606	0	4	0	0	0	0	0	0	0	0	0	+	ARL5B
chr10:21906040-22016857	0	0	0	0	0	0	0	0	0	2	0	+	MLLT10
chr10:21970260-21971186	0	2	0	0	0	0	0	0	0	0	0	+	MLLT10
chr10:22002700-22016857	0	0	0	0	0	6	0	4	4	24	0	+	MLLT10
chr10:22094908-22218070	0	0	0	0	0	0	0	2	0	0	0	-	DNAJC1
chr10:22171210-22209892	0	4	0	0	2	9	0	8	0	49	6	-	DNAJC1
chr10:22171210-22218070	0	0	0	0	0	3	0	0	0	3	2	-	DNAJC1
chr10:22193450-22209892	0	7	0	0	0	0	0	3	0	41	3	-	DNAJC1
chr10:22193450-22218070	0	0	0	0	0	4	0	4	0	6	0	-	DNAJC1
chr10:22207707-22209892	0	0	0	0	0	0	0	2	0	2	0	-	DNAJC1
chr10:225933-267296	0	2	0	0	0	0	0	6	0	6	0	+	ZMYND11
chr10:22830732-22839701	2	0	0	0	0	0	0	0	0	0	0	-	PIP4K2A
chr10:22856779-22862386	0	0	0	0	0	0	0	2	0	0	0	-	PIP4K2A
chr10:22856779-22880710	0	3	0	0	0	0	0	6	0	0	0	-	PIP4K2A
chr10:22880557-22880710	0	0	0	0	0	0	0	2	0	0	0	-	PIP4K2A
chr10:22880557-22896952	0	0	0	0	0	0	0	0	0	2	0	-	PIP4K2A
chr10:22880557-22898646	0	0	0	0	0	3	0	5	0	10	2	-	PIP4K2A
chr10:24880815-24883968	0	0	0	0	2	0	0	0	0	0	0	-	ARHGAP21
chr10:24908401-24924032	0	2	0	0	0	0	0	0	0	0	0	-	ARHGAP21
chr10:26993605-26998697	0	3	0	0	0	0	0	2	0	0	0	+	PDSS1
chr10:26994214-26998697	4	0	0	0	3	0	0	4	0	15	0	+	PDSS1
chr10:27047990-27059274	0	0	0	0	0	6	0	0	0	0	0	-	ABI1
chr10:27054146-27059274	0	0	0	0	0	0	0	0	0	3	0	-	ABI1
chr10:27054146-27066170	0	0	0	0	0	0	0	0	0	3	0	-	ABI1
chr10:27301810-27303640	0	0	0	0	0	0	0	0	0	2	0	-	ANKRD26
chr10:27311486-27322306	3	2	0	0	0	4	0	4	0	3	0	-	ANKRD26
chr10:27311486-27337908	9	8	0	0	0	0	0	9	0	0	4	-	ANKRD26
chr10:27326114-27337908	4	10	0	0	0	0	0	10	0	2	0	-	ANKRD26
chr10:27328893-27332496	0	0	0	0	0	0	0	0	0	5	0	-	ANKRD26
chr10:27349273-27355477	0	0	0	0	0	0	0	0	0	3	0	-	ANKRD26
chr10:27356085-27368090	0	0	0	0	0	0	0	0	0	2	0	-	ANKRD26
chr10:27403449-27410377	0	0	0	0	0	0	0	0	0	6	0	-	YME1L1
chr10:27406504-27410377	0	0	0	0	0	0	0	2	0	3	0	-	YME1L1
chr10:27411769-27415715	0	0	0	0	0	0	0	0	0	2	0	-	YME1L1
chr10:27420787-27425314	0	2	0	0	0	0	0	7	0	3	0	-	YME1L1
chr10:27420787-27434519	0	0	0	0	0	0	0	2	0	3	0	-	YME1L1
chr10:27422967-27425314	0	0	0	0	0	0	0	3	0	0	0	-	YME1L1
chr10:27431315-27434519	0	9	0	0	2	2	0	6	0	3	0	-	YME1L1
chr10:27453992-27454468	4	7	0	0	0	0	0	14	0	5	0	+	MASTL
chr10:27456030-27460012	0	6	0	0	0	4	0	5	0	0	0	+	MASTL
chr10:27456030-27462188	4	0	0	0	0	0	0	0	0	2	0	+	MASTL
chr10:27456030-27470510	0	2	0	0	0	0	0	0	0	0	0	+	MASTL
chr10:27458872-27460012	0	3	0	0	0	8	0	2	0	0	0	+	MASTL
chr10:27458872-27462188	0	5	0	0	0	7	0	3	0	10	2	+	MASTL
chr10:27458872-27470510	2	0	0	0	0	0	0	0	0	3	0	+	MASTL
chr10:27462046-27470510	0	0	0	0	0	0	0	0	0	4	0	+	MASTL
chr10:27462049-27470510	0	4	0	0	0	0	0	0	0	0	0	+	MASTL
chr10:27469881-27470510	2	0	0	0	2	0	0	0	0	2	0	+	MASTL
chr10:27815756-27822923	0	0	0	0	0	0	0	0	0	3	0	+	RAB18
chr10:27821435-27822923	0	3	0	0	0	0	0	4	0	0	0	+	RAB18
chr10:28824490-28879761	0	0	0	0	0	0	0	0	0	5	0	+	WAC
chr10:28872327-28879761	0	3	0	0	0	0	0	3	0	7	0	+	WAC
chr10:28872327-28884970	0	6	0	0	0	0	0	6	0	12	0	+	WAC
chr10:28878664-28884970	0	0	0	0	0	0	0	0	0	2	0	+	WAC
chr10:28884661-28884970	0	0	0	0	0	0	0	3	0	9	2	+	WAC
chr10:30739186-30739448	2	0	0	0	0	0	0	0	0	0	0	+	MAP3K8
chr10:3143556-3151672	3	0	0	0	0	0	0	0	0	3	2	+	PFKP
chr10:3160973-3162236	14	8	0	8	0	0	0	10	0	25	0	+	PFKP
chr10:31661946-31676195	0	10	0	0	4	3	0	9	0	16	3	+	ZEB1
chr10:31661946-31750166	0	4	0	0	0	2	0	0	0	20	0	+	ZEB1
chr10:31676052-31750166	0	0	0	0	0	0	0	0	0	3	0	+	ZEB1
chr10:31749965-31750166	0	0	0	0	0	0	0	3	0	0	0	+	ZEB1
chr10:31749965-31791437	0	0	0	0	0	2	0	0	0	0	0	+	ZEB1
chr10:3200231-3202522	0	4	0	0	0	0	0	2	0	12	0	-	PITRM1
chr10:3201105-3202522	0	2	0	0	0	0	0	2	0	4	0	-	PITRM1
chr10:3205916-3209234	0	2	0	0	0	0	0	0	0	0	0	-	PITRM1
chr10:32132388-32150586	0	0	0	0	0	0	0	2	0	4	0	-	ARHGAP12
chr10:32197099-32197854	0	0	0	0	0	2	0	0	0	5	0	-	ARHGAP12
chr10:32197099-32199491	59	89	0	4	2	145	6	77	14	329	50	-	ARHGAP12
chr10:32308785-32310215	0	2	0	0	0	5	0	3	0	6	2	-	KIF5B
chr10:32309949-32310215	3	6	0	0	0	0	0	0	0	2	0	-	KIF5B
chr10:32323617-32326535	3	0	0	0	0	3	0	3	0	11	0	-	KIF5B
chr10:32326181-32326535	0	0	0	0	2	0	0	2	0	0	0	-	KIF5B
chr10:32740519-32762951	0	2	0	0	0	0	0	3	0	7	0	+	CCDC7
chr10:32759991-32762951	0	0	0	0	0	0	0	2	0	2	0	+	CCDC7
chr10:34558584-34573173	0	0	0	0	0	0	0	0	0	17	0	-	PARD3
chr10:34663801-34673182	0	0	0	0	0	0	0	0	0	2	0	-	PARD3
chr10:35302626-35320547	0	3	0	0	0	0	0	0	0	0	0	-	CUL2
chr10:35321362-35333796	0	2	0	0	0	4	0	0	0	8	0	-	CUL2
chr10:35349801-35360267	0	3	0	0	0	0	0	6	0	9	0	-	CUL2
chr10:35437295-35468204	0	0	0	0	0	2	0	0	0	0	0	+	CREM
chr10:35467816-35495979	0	2	2	0	0	3	0	0	0	0	0	+	CREM
chr10:35477127-35495979	0	0	0	0	0	0	0	4	0	0	0	+	CREM
chr10:35772331-35805551	0	0	0	0	0	0	0	3	0	0	0	+	CCNY
chr10:35790428-35805551	0	0	5	4	7	0	0	0	0	0	0	+	CCNY
chr10:35805450-35814927	0	0	0	0	6	0	0	0	0	0	0	+	CCNY
chr10:35805450-35819171	0	8	0	0	2	0	0	5	0	17	0	+	CCNY
chr10:35805450-35842113	0	0	0	0	0	0	0	3	0	0	0	+	CCNY
chr10:38120159-38145265	0	2	0	0	0	0	0	4	0	23	0	-	ZNF248
chr10:43127376-43127887	0	0	0	0	0	0	0	2	0	0	0	-	ZNF33B
chr10:43282615-43285959	0	0	0	0	0	0	0	4	0	8	0	+	BMS1
chr10:43650344-43654379	0	5	0	0	0	6	0	0	0	7	0	+	CSGALNACT2
chr10:43650344-43656043	0	0	0	0	0	0	0	3	0	0	0	+	CSGALNACT2
chr10:43650344-43662546	0	2	0	0	0	0	0	0	0	0	0	+	CSGALNACT2
chr10:43650344-43671480	0	4	0	0	0	0	0	2	0	4	0	+	CSGALNACT2
chr10:45954567-45959775	0	0	0	0	0	0	0	2	0	0	0	-	MARCH8
[truncated: 12,650 more rows]
