# Supplementary material for: Transcriptome-wide profiles of circular RNA and RNA-binding protein interactions reveal effects on circular RNA biogenesis and cancer pathway expression
Source: Genome Med. 2020 Dec 7;12:112. doi: 10.1186/s13073-020-00812-8 (PMC7722315; doi:10.1186/s13073-020-00812-8)
Supplement: Supplementary file 9 — Additional file 9: File S3. Name of the RNA binding proteins with eCLIP data in HepG2. [file 13073_2020_812_MOESM9_ESM.txt]

#File S3. Name of the RNA binding proteins with eCLIP data in HepG2
1	UPF1
2	PABPN1
3	G3BP1
4	PRPF8
5	GRWD1
6	PPIG
7	SF3A3
8	GRSF1
9	BUD13
10	SF3B4
11	SRSF1
12	NCBP2
13	CSTF2T
14	EFTUD2
15	LSM11
16	ZC3H11A
17	DDX55
18	LARP4
19	DDX3X
20	RPS3
21	NIP7
22	SND1
23	AQR
24	FAM120A
25	SDAD1
26	WDR43
27	NOL12
28	LIN28B
29	UCHL5
30	EIF3H
31	DROSHA
32	RBFOX2
33	TIAL1
34	AKAP1
35	SUB1
36	TIA1
37	PCBP1
38	PCBP2
39	ILF3
40	RBM22
41	NKRF
42	PRPF4
43	FKBP4
44	BCLAF1
45	DDX59
46	RBM15
47	DGCR8
48	FTO
49	SLTM
50	HNRNPK
51	SUPV3L1
52	HLTF
53	ZNF800
54	TRA2A
55	U2AF2
56	FUS
57	KHSRP
58	XPO5
59	DHX30
60	IGF2BP3
61	HNRNPM
62	IGF2BP1
63	YBX3
64	GTF2F1
65	SRSF7
66	SRSF9
67	XRN2
68	TAF15
69	RBM5
70	QKI
71	SSB
72	U2AF1
73	FUBP3
74	AGGF1
75	SUGP2
76	FXR2
77	NOLC1
78	EXOSC5
79	FASTKD2
80	PTBP1
81	CSTF2
82	HNRNPL
83	CDC40
84	EIF3D
85	DDX6
86	STAU2
87	SMNDC1
88	HNRNPC
89	SFPQ
90	SAFB
91	MATR3
92	TROVE2
93	DDX52
94	XRCC6
95	HNRNPU
96	DKC1
97	HNRNPUL1
98	HNRNPA1
99	BCCIP
100	POLR2G
101	UTP18
102	LARP7
103	TBRG4
