# Supplementary material for: Transcriptome-wide profiles of circular RNA and RNA-binding protein interactions reveal effects on circular RNA biogenesis and cancer pathway expression
Source: Genome Med. 2020 Dec 7;12:112. doi: 10.1186/s13073-020-00812-8 (PMC7722315; doi:10.1186/s13073-020-00812-8)
Supplement: Supplementary file 10 — Additional file 10: File S4. Name of the RNA binding proteins with eCLIP data in K562. [file 13073_2020_812_MOESM10_ESM.txt]

File S4. Name of the RNA binding proteins with eCLIP data in K562
1	RBM15
2	YBX3
3	IGF2BP2
4	APOBEC3C
5	PABPC4
6	UPF1
7	METAP2
8	RPS3
9	ZNF800
10	UCHL5
11	DDX55
12	FMR1
13	PUM1
14	ZNF622
15	DDX24
16	FXR2
17	PCBP1
18	LIN28B
19	AQR
20	SMNDC1
21	SF3B4
22	EFTUD2
23	BUD13
24	DDX3X
25	NCBP2
26	PRPF8
27	XRN2
28	ZC3H11A
29	GEMIN5
30	DDX52
31	SRSF1
32	SND1
33	GTF2F1
34	ABCF1
35	EIF4G2
36	RBFOX2
37	PUM2
38	DDX6
39	LSM11
40	DHX30
41	NOLC1
42	RBM22
43	GPKOW
44	SLTM
45	NONO
46	CSTF2T
47	EWSR1
48	KHSRP
49	FAM120A
50	FUS
51	TIA1
52	AKAP8L
53	FTO
54	ILF3
55	DROSHA
56	PTBP1
57	GRWD1
58	TRA2A
59	ZRANB2
60	U2AF2
61	U2AF1
62	AKAP1
63	IGF2BP1
64	HNRNPC
65	TARDBP
66	XRCC6
67	MTPAP
68	HNRNPM
69	DDX51
70	PHF6
71	TAF15
72	DGCR8
73	SSB
74	WRN
75	CPSF6
76	EIF3G
77	HNRNPK
78	LARP4
79	SERBP1
80	NIPBL
81	SRSF7
82	HNRNPL
83	AGGF1
84	FXR1
85	FASTKD2
86	EXOSC5
87	SAFB2
88	YWHAG
89	QKI
90	CPEB4
91	KHDRBS1
92	HLTF
93	SLBP
94	RPS11
95	SDAD1
96	TBRG4
97	TROVE2
98	AATF
99	MATR3
100	DDX42
101	HNRNPA1
102	PPIL4
103	SAFB
104	DDX21
105	LARP7
106	WDR43
107	SBDS
108	NSUN2
109	NPM1
110	UTP18
111	HNRNPU
112	ZC3H8
113	SF3B1
114	SUPV3L1
115	HNRNPUL1
116	WDR3
117	PUS1
118	UTP3
119	GNL3
120	AARS
