# Supplementary material for: Transcriptome-wide profiles of circular RNA and RNA-binding protein interactions reveal effects on circular RNA biogenesis and cancer pathway expression
Source: Genome Med. 2020 Dec 7;12:112. doi: 10.1186/s13073-020-00812-8 (PMC7722315; doi:10.1186/s13073-020-00812-8)
Supplement: Supplementary file 11 — Additional file 11: Table S6. Genomic overlap of circRNAs and RBP binding sites in HepG2 and K562. [file 13073_2020_812_MOESM11_ESM.xlsx]

## Sheet: K562
Table S6. Genomic overlap of circRNAs and RBP binding sites in HepG2 and K562
CircRNA_ID	Circ_chr	Circ_start	Circ_end	Circ_strand	Reads	gene_name	RBP_chr	RBP_start	RBP_end	RBP_name	RBP_strand	Bp_overlap_circ_RBP
chr1:1158623-1159348	chr1	1158623	1159348	-	796	SDF4	chr1	1158648	1158709	SND1	-	61
chr1:1158623-1159348	chr1	1158623	1159348	-	796	SDF4	chr1	1158721	1158737	ZNF622	-	16
chr1:1158623-1159348	chr1	1158623	1159348	-	796	SDF4	chr1	1158639	1158711	PUM1	-	72
chr1:1158623-1159348	chr1	1158623	1159348	-	796	SDF4	chr1	1159062	1159178	GTF2F1	-	116
chr1:117944807-117948267	chr1	117944807	117948267	+	597	MAN1A2	chr1	117944949	117945064	UCHL5	+	115
chr1:117944807-117948267	chr1	117944807	117948267	+	597	MAN1A2	chr1	117948169	117948274	UCHL5	+	98
chr1:117944807-117948267	chr1	117944807	117948267	+	597	MAN1A2	chr1	117946749	117946974	KHSRP	+	225
chr1:117944807-117957453	chr1	117944807	117957453	+	1031	MAN1A2	chr1	117944949	117945064	UCHL5	+	115
chr1:117944807-117957453	chr1	117944807	117957453	+	1031	MAN1A2	chr1	117948169	117948274	UCHL5	+	105
chr1:117944807-117957453	chr1	117944807	117957453	+	1031	MAN1A2	chr1	117946749	117946974	KHSRP	+	225
chr1:117944807-117957453	chr1	117944807	117957453	+	1031	MAN1A2	chr1	117950649	117950721	EXOSC5	+	72
chr1:117944807-117957453	chr1	117944807	117957453	+	1031	MAN1A2	chr1	117951513	117951580	KHSRP	+	67
chr1:117944807-117957453	chr1	117944807	117957453	+	1031	MAN1A2	chr1	117951102	117951199	KHSRP	+	97
chr1:117944807-117957453	chr1	117944807	117957453	+	1031	MAN1A2	chr1	117957333	117957376	FAM120A	+	43
chr1:117944807-117963271	chr1	117944807	117963271	+	3209	MAN1A2	chr1	117944949	117945064	UCHL5	+	115
chr1:117944807-117963271	chr1	117944807	117963271	+	3209	MAN1A2	chr1	117948169	117948274	UCHL5	+	105
chr1:117944807-117963271	chr1	117944807	117963271	+	3209	MAN1A2	chr1	117946749	117946974	KHSRP	+	225
chr1:117944807-117963271	chr1	117944807	117963271	+	3209	MAN1A2	chr1	117950649	117950721	EXOSC5	+	72
chr1:117944807-117963271	chr1	117944807	117963271	+	3209	MAN1A2	chr1	117951513	117951580	KHSRP	+	67
chr1:117944807-117963271	chr1	117944807	117963271	+	3209	MAN1A2	chr1	117951102	117951199	KHSRP	+	97
chr1:117944807-117963271	chr1	117944807	117963271	+	3209	MAN1A2	chr1	117963192	117963274	ZNF622	+	79
chr1:117944807-117963271	chr1	117944807	117963271	+	3209	MAN1A2	chr1	117957333	117957376	FAM120A	+	43
chr1:117944807-117984947	chr1	117944807	117984947	+	1032	MAN1A2	chr1	117944949	117945064	UCHL5	+	115
chr1:117944807-117984947	chr1	117944807	117984947	+	1032	MAN1A2	chr1	117948169	117948274	UCHL5	+	105
chr1:117944807-117984947	chr1	117944807	117984947	+	1032	MAN1A2	chr1	117946749	117946974	KHSRP	+	225
chr1:117944807-117984947	chr1	117944807	117984947	+	1032	MAN1A2	chr1	117950649	117950721	EXOSC5	+	72
chr1:117944807-117984947	chr1	117944807	117984947	+	1032	MAN1A2	chr1	117951513	117951580	KHSRP	+	67
chr1:117944807-117984947	chr1	117944807	117984947	+	1032	MAN1A2	chr1	117951102	117951199	KHSRP	+	97
chr1:117944807-117984947	chr1	117944807	117984947	+	1032	MAN1A2	chr1	117963192	117963274	ZNF622	+	82
chr1:117944807-117984947	chr1	117944807	117984947	+	1032	MAN1A2	chr1	117957333	117957376	FAM120A	+	43
chr1:117944807-117984947	chr1	117944807	117984947	+	1032	MAN1A2	chr1	117965653	117965745	KHSRP	+	92
chr1:117944807-117984947	chr1	117944807	117984947	+	1032	MAN1A2	chr1	117965558	117965649	KHSRP	+	91
chr1:117944807-117984947	chr1	117944807	117984947	+	1032	MAN1A2	chr1	117983637	117983763	KHSRP	+	126
chr1:155823066-155823597	chr1	155823066	155823597	-	308	GON4L	chr1	155823315	155823398	RBM15	-	83
chr1:155823066-155823597	chr1	155823066	155823597	-	308	GON4L	chr1	155823479	155823571	RBM15	-	92
chr1:155823066-155823597	chr1	155823066	155823597	-	308	GON4L	chr1	155823249	155823443	UCHL5	-	194
chr1:155823066-155823597	chr1	155823066	155823597	-	308	GON4L	chr1	155823443	155823585	UCHL5	-	142
chr1:155823066-155823597	chr1	155823066	155823597	-	308	GON4L	chr1	155823439	155823517	GRWD1	-	78
chr1:155823066-155823597	chr1	155823066	155823597	-	308	GON4L	chr1	155823239	155823386	ZNF622	-	147
chr1:155823066-155823597	chr1	155823066	155823597	-	308	GON4L	chr1	155823441	155823580	ZNF622	-	139
chr1:155823066-155823597	chr1	155823066	155823597	-	308	GON4L	chr1	155823325	155823415	PUM1	-	90
chr1:155823066-155823597	chr1	155823066	155823597	-	308	GON4L	chr1	155823418	155823521	MTPAP	-	103
chr1:225140371-225161855	chr1	225140371	225161855	+	317	DNAH14	chr1	225142992	225143052	QKI	+	60
chr1:225140371-225161855	chr1	225140371	225161855	+	317	DNAH14	chr1	225142927	225142992	QKI	+	65
chr1:225140371-225161855	chr1	225140371	225161855	+	317	DNAH14	chr1	225142745	225142801	ZNF622	+	56
chr1:225140371-225161855	chr1	225140371	225161855	+	317	DNAH14	chr1	225157170	225157252	ZC3H11A	+	82
chr1:225140371-225161855	chr1	225140371	225161855	+	317	DNAH14	chr1	225155132	225155276	GRWD1	+	144
chr1:225140371-225161855	chr1	225140371	225161855	+	317	DNAH14	chr1	225155154	225155264	ZNF622	+	110
chr1:225140371-225195246	chr1	225140371	225195246	+	290	DNAH14	chr1	225142992	225143052	QKI	+	60
chr1:225140371-225195246	chr1	225140371	225195246	+	290	DNAH14	chr1	225142927	225142992	QKI	+	65
chr1:225140371-225195246	chr1	225140371	225195246	+	290	DNAH14	chr1	225142745	225142801	ZNF622	+	56
chr1:225140371-225195246	chr1	225140371	225195246	+	290	DNAH14	chr1	225157170	225157252	ZC3H11A	+	82
chr1:225140371-225195246	chr1	225140371	225195246	+	290	DNAH14	chr1	225155132	225155276	GRWD1	+	144
chr1:225140371-225195246	chr1	225140371	225195246	+	290	DNAH14	chr1	225165235	225165295	SAFB2	+	60
chr1:225140371-225195246	chr1	225140371	225195246	+	290	DNAH14	chr1	225155154	225155264	ZNF622	+	110
chr1:225140371-225195246	chr1	225140371	225195246	+	290	DNAH14	chr1	225168136	225168230	EXOSC5	+	94
chr1:225140371-225195246	chr1	225140371	225195246	+	290	DNAH14	chr1	225174964	225175037	SAFB2	+	73
chr1:225140371-225195246	chr1	225140371	225195246	+	290	DNAH14	chr1	225175349	225175396	SAFB2	+	47
chr1:225140371-225195246	chr1	225140371	225195246	+	290	DNAH14	chr1	225174784	225174867	SAFB2	+	83
chr1:225140371-225195246	chr1	225140371	225195246	+	290	DNAH14	chr1	225175085	225175123	SAFB2	+	38
chr1:225140371-225195246	chr1	225140371	225195246	+	290	DNAH14	chr1	225165922	225165970	SAFB2	+	48
chr1:225140371-225195246	chr1	225140371	225195246	+	290	DNAH14	chr1	225184662	225184756	EXOSC5	+	94
chr1:225140371-225195246	chr1	225140371	225195246	+	290	DNAH14	chr1	225184040	225184080	EXOSC5	+	40
chr1:225140371-225195246	chr1	225140371	225195246	+	290	DNAH14	chr1	225185171	225185233	EXOSC5	+	62
chr1:225140371-225195246	chr1	225140371	225195246	+	290	DNAH14	chr1	225186346	225186399	EXOSC5	+	53
chr1:225140371-225195246	chr1	225140371	225195246	+	290	DNAH14	chr1	225184293	225184368	HNRNPM	+	75
chr1:225140371-225195246	chr1	225140371	225195246	+	290	DNAH14	chr1	225181932	225181994	KHSRP	+	62
chr1:225140371-225195246	chr1	225140371	225195246	+	290	DNAH14	chr1	225181851	225181920	KHSRP	+	69
chr1:225140371-225195246	chr1	225140371	225195246	+	290	DNAH14	chr1	225194428	225194496	KHSRP	+	68
chr1:225140371-225195246	chr1	225140371	225195246	+	290	DNAH14	chr1	225194784	225194872	KHSRP	+	88
chr1:225140371-225195246	chr1	225140371	225195246	+	290	DNAH14	chr1	225190822	225190970	KHSRP	+	148
chr1:23356961-23377013	chr1	23356961	23377013	+	307	KDM1A	chr1	23359688	23359778	ILF3	+	90
chr1:23356961-23377013	chr1	23356961	23377013	+	307	KDM1A	chr1	23357080	23357129	UCHL5	+	49
chr1:23356961-23377013	chr1	23356961	23377013	+	307	KDM1A	chr1	23357083	23357127	ZNF800	+	44
chr1:23356961-23377013	chr1	23356961	23377013	+	307	KDM1A	chr1	23358462	23358615	MATR3	+	153
chr1:23356961-23377013	chr1	23356961	23377013	+	307	KDM1A	chr1	23358489	23358635	PTBP1	+	146
chr1:23356961-23377013	chr1	23356961	23377013	+	307	KDM1A	chr1	23376994	23377048	EFTUD2	+	19
chr1:23356961-23377013	chr1	23356961	23377013	+	307	KDM1A	chr1	23370870	23370973	SF3B4	+	103
chr1:23356961-23377013	chr1	23356961	23377013	+	307	KDM1A	chr1	23370918	23370980	ZNF800	+	62
chr1:23356961-23377013	chr1	23356961	23377013	+	307	KDM1A	chr1	23376876	23376929	ZNF800	+	53
chr1:23356961-23377013	chr1	23356961	23377013	+	307	KDM1A	chr1	23375251	23375396	QKI	+	145
chr1:23356961-23377013	chr1	23356961	23377013	+	307	KDM1A	chr1	23377001	23377089	TIA1	+	12
chr1:23356961-23377013	chr1	23356961	23377013	+	307	KDM1A	chr1	23376389	23376482	KHSRP	+	93
chr1:23356961-23377013	chr1	23356961	23377013	+	307	KDM1A	chr1	23376996	23377010	ZNF622	+	14
chr1:23356961-23377013	chr1	23356961	23377013	+	307	KDM1A	chr1	23370945	23370978	PUM1	+	33
chr1:23356961-23377013	chr1	23356961	23377013	+	307	KDM1A	chr1	23376890	23376943	PUM1	+	53
chr1:23356961-23377013	chr1	23356961	23377013	+	307	KDM1A	chr1	23376878	23376890	PUM1	+	12
chr1:26584087-26586293	chr1	26584087	26586293	+	298	CEP85	chr1	26584250	26584263	AQR	+	13
chr1:26584087-26586293	chr1	26584087	26586293	+	298	CEP85	chr1	26584231	26584250	AQR	+	19
chr1:26584087-26586293	chr1	26584087	26586293	+	298	CEP85	chr1	26584219	26584231	AQR	+	12
chr1:26584087-26586293	chr1	26584087	26586293	+	298	CEP85	chr1	26584706	26584751	RBM15	+	45
chr1:26584087-26586293	chr1	26584087	26586293	+	298	CEP85	chr1	26586198	26586252	UCHL5	+	54
chr1:26584087-26586293	chr1	26584087	26586293	+	298	CEP85	chr1	26584632	26584679	UCHL5	+	47
chr1:26584087-26586293	chr1	26584087	26586293	+	298	CEP85	chr1	26584167	26584222	UCHL5	+	55
chr1:26584087-26586293	chr1	26584087	26586293	+	298	CEP85	chr1	26584046	26584106	SF3B4	+	19
chr1:26584087-26586293	chr1	26584087	26586293	+	298	CEP85	chr1	26584182	26584221	DDX24	+	39
chr1:26584087-26586293	chr1	26584087	26586293	+	298	CEP85	chr1	26584641	26584687	DDX24	+	46
chr1:26584087-26586293	chr1	26584087	26586293	+	298	CEP85	chr1	26586184	26586291	DDX24	+	107
chr1:26584087-26586293	chr1	26584087	26586293	+	298	CEP85	chr1	26586108	26586126	ZNF622	+	18
chr1:26584087-26586293	chr1	26584087	26586293	+	298	CEP85	chr1	26586253	26586292	ZNF622	+	39
chr1:26584087-26586293	chr1	26584087	26586293	+	298	CEP85	chr1	26584156	26584213	ZNF622	+	57
chr1:26584087-26586293	chr1	26584087	26586293	+	298	CEP85	chr1	26584633	26584680	ZNF622	+	47
chr1:27269150-27269556	chr1	27269150	27269556	+	527	NUDC	chr1	27269360	27269373	BUD13	+	13
chr1:27269150-27269556	chr1	27269150	27269556	+	527	NUDC	chr1	27269189	27269267	UCHL5	+	78
chr1:27269150-27269556	chr1	27269150	27269556	+	527	NUDC	chr1	27269151	27269189	UCHL5	+	38
chr1:27269150-27269556	chr1	27269150	27269556	+	527	NUDC	chr1	27269477	27269557	UCHL5	+	79
chr1:27269150-27269556	chr1	27269150	27269556	+	527	NUDC	chr1	27269362	27269371	UCHL5	+	9
chr1:27269150-27269556	chr1	27269150	27269556	+	527	NUDC	chr1	27269181	27269249	ZNF800	+	68
chr1:27269150-27269556	chr1	27269150	27269556	+	527	NUDC	chr1	27269150	27269181	ZNF800	+	31
chr1:27269150-27269556	chr1	27269150	27269556	+	527	NUDC	chr1	27269489	27269523	ZNF800	+	34
chr1:27269150-27269556	chr1	27269150	27269556	+	527	NUDC	chr1	27269394	27269453	RPS3	+	59
chr1:27269150-27269556	chr1	27269150	27269556	+	527	NUDC	chr1	27269150	27269193	GRWD1	+	43
chr1:27269150-27269556	chr1	27269150	27269556	+	527	NUDC	chr1	27269194	27269205	GRWD1	+	11
chr1:27269150-27269556	chr1	27269150	27269556	+	527	NUDC	chr1	27269536	27269555	GRWD1	+	19
chr1:27269150-27269556	chr1	27269150	27269556	+	527	NUDC	chr1	27269205	27269251	GRWD1	+	46
chr1:27269150-27269556	chr1	27269150	27269556	+	527	NUDC	chr1	27269251	27269259	GRWD1	+	8
chr1:27269150-27269556	chr1	27269150	27269556	+	527	NUDC	chr1	27269259	27269267	GRWD1	+	8
chr1:27269150-27269556	chr1	27269150	27269556	+	527	NUDC	chr1	27269362	27269370	ZNF622	+	8
chr1:27269150-27269556	chr1	27269150	27269556	+	527	NUDC	chr1	27269514	27269538	ZNF622	+	24
chr1:27269150-27269556	chr1	27269150	27269556	+	527	NUDC	chr1	27269469	27269514	ZNF622	+	45
chr1:27269150-27269556	chr1	27269150	27269556	+	527	NUDC	chr1	27269538	27269556	ZNF622	+	18
chr1:27269150-27269556	chr1	27269150	27269556	+	527	NUDC	chr1	27269396	27269461	ZNF622	+	65
chr1:27269150-27269556	chr1	27269150	27269556	+	527	NUDC	chr1	27269257	27269267	ZNF622	+	10
chr1:27269150-27269556	chr1	27269150	27269556	+	527	NUDC	chr1	27269150	27269180	ZNF622	+	30
chr1:27269150-27269556	chr1	27269150	27269556	+	527	NUDC	chr1	27269222	27269257	ZNF622	+	35
chr1:27269150-27269556	chr1	27269150	27269556	+	527	NUDC	chr1	27269197	27269222	ZNF622	+	25
chr1:27269150-27269556	chr1	27269150	27269556	+	527	NUDC	chr1	27269149	27269177	PUM1	+	27
chr1:27269150-27269556	chr1	27269150	27269556	+	527	NUDC	chr1	27269192	27269265	PUM1	+	73
chr1:27269150-27269556	chr1	27269150	27269556	+	527	NUDC	chr1	27269363	27269368	PUM1	+	5
chr1:27269150-27269556	chr1	27269150	27269556	+	527	NUDC	chr1	27269484	27269522	MTPAP	+	38
chr1:28907071-28907741	chr1	28907071	28907741	-	403	SNHG12	chr1	28907327	28907386	HNRNPUL1	-	59
chr1:28907071-28907741	chr1	28907071	28907741	-	403	SNHG12	chr1	28907288	28907327	HNRNPUL1	-	39
chr1:28907071-28907741	chr1	28907071	28907741	-	403	SNHG12	chr1	28907347	28907386	ABCF1	-	39
chr1:28907071-28907741	chr1	28907071	28907741	-	403	SNHG12	chr1	28907603	28907679	SRSF7	-	76
chr1:31465236-31468067	chr1	31465236	31468067	-	340	PUM1	chr1	31467955	31468001	BUD13	-	46
chr1:31465236-31468067	chr1	31465236	31468067	-	340	PUM1	chr1	31467901	31468017	UCHL5	-	116
chr1:31465236-31468067	chr1	31465236	31468067	-	340	PUM1	chr1	31465525	31465569	SF3B4	-	44
chr1:31465236-31468067	chr1	31465236	31468067	-	340	PUM1	chr1	31468032	31468067	DDX24	-	35
chr1:31465236-31468067	chr1	31465236	31468067	-	340	PUM1	chr1	31465431	31465509	DDX24	-	78
chr1:31465236-31468067	chr1	31465236	31468067	-	340	PUM1	chr1	31468031	31468075	U2AF2	-	36
chr1:31465236-31468067	chr1	31465236	31468067	-	340	PUM1	chr1	31467900	31467911	ZNF622	-	11
chr1:31465236-31468067	chr1	31465236	31468067	-	340	PUM1	chr1	31467911	31467991	ZNF622	-	80
chr1:31465236-31468067	chr1	31465236	31468067	-	340	PUM1	chr1	31465496	31465507	ZNF622	-	11
chr1:31465236-31468067	chr1	31465236	31468067	-	340	PUM1	chr1	31465414	31465496	ZNF622	-	82
chr1:31465236-31468067	chr1	31465236	31468067	-	340	PUM1	chr1	31465485	31465517	PRPF8	-	32
chr1:31465236-31468067	chr1	31465236	31468067	-	340	PUM1	chr1	31467729	31467816	PRPF8	-	87
chr1:32381495-32385259	chr1	32381495	32385259	-	299	PTP4A2	chr1	32384526	32384566	AQR	-	40
chr1:32381495-32385259	chr1	32381495	32385259	-	299	PTP4A2	chr1	32384566	32384571	AQR	-	5
chr1:32381495-32385259	chr1	32381495	32385259	-	299	PTP4A2	chr1	32381447	32381503	AQR	-	8
chr1:32381495-32385259	chr1	32381495	32385259	-	299	PTP4A2	chr1	32384569	32384575	LIN28B	-	6
chr1:32381495-32385259	chr1	32381495	32385259	-	299	PTP4A2	chr1	32384575	32384625	LIN28B	-	50
chr1:32381495-32385259	chr1	32381495	32385259	-	299	PTP4A2	chr1	32381564	32381590	LIN28B	-	26
chr1:32381495-32385259	chr1	32381495	32385259	-	299	PTP4A2	chr1	32381518	32381564	LIN28B	-	46
chr1:32381495-32385259	chr1	32381495	32385259	-	299	PTP4A2	chr1	32385253	32385314	SF3B4	-	6
chr1:32381495-32385259	chr1	32381495	32385259	-	299	PTP4A2	chr1	32384615	32384671	TIA1	-	56
chr1:32381495-32385259	chr1	32381495	32385259	-	299	PTP4A2	chr1	32385224	32385273	U2AF2	-	35
chr1:35824525-35827390	chr1	35824525	35827390	+	377	ZMYM4	chr1	35824662	35824733	RBM15	+	71
chr1:35824525-35827390	chr1	35824525	35827390	+	377	ZMYM4	chr1	35825054	35825081	GPKOW	+	27
chr1:35824525-35827390	chr1	35824525	35827390	+	377	ZMYM4	chr1	35825035	35825054	GPKOW	+	19
chr1:35824525-35827390	chr1	35824525	35827390	+	377	ZMYM4	chr1	35825175	35825239	U2AF2	+	64
chr1:35824525-35827390	chr1	35824525	35827390	+	377	ZMYM4	chr1	35824651	35824686	ZNF622	+	35
chr1:35824525-35827390	chr1	35824525	35827390	+	377	ZMYM4	chr1	35825698	35825817	PTBP1	+	119
chr1:35824525-35827390	chr1	35824525	35827390	+	377	ZMYM4	chr1	35826863	35826913	PRPF8	+	50
chr1:35824525-35827390	chr1	35824525	35827390	+	377	ZMYM4	chr1	35826813	35826863	PRPF8	+	50
chr1:45223227-45223812	chr1	45223227	45223812	+	276	KIF2C	chr1	45223578	45223607	BUD13	+	29
chr1:45223227-45223812	chr1	45223227	45223812	+	276	KIF2C	chr1	45223722	45223741	RBM15	+	19
chr1:45223227-45223812	chr1	45223227	45223812	+	276	KIF2C	chr1	45223585	45223684	EFTUD2	+	99
chr1:45223227-45223812	chr1	45223227	45223812	+	276	KIF2C	chr1	45223731	45223740	ZNF800	+	9
chr1:45223227-45223812	chr1	45223227	45223812	+	276	KIF2C	chr1	45223583	45223623	DDX24	+	40
chr1:45223227-45223812	chr1	45223227	45223812	+	276	KIF2C	chr1	45223266	45223318	DDX24	+	52
chr1:45223227-45223812	chr1	45223227	45223812	+	276	KIF2C	chr1	45223285	45223318	NOLC1	+	33
chr1:45223227-45223812	chr1	45223227	45223812	+	276	KIF2C	chr1	45223307	45223318	GRWD1	+	11
chr1:45223227-45223812	chr1	45223227	45223812	+	276	KIF2C	chr1	45223280	45223307	GRWD1	+	27
chr1:45223227-45223812	chr1	45223227	45223812	+	276	KIF2C	chr1	45223311	45223318	ZNF622	+	7
chr1:45223227-45223812	chr1	45223227	45223812	+	276	KIF2C	chr1	45223268	45223311	ZNF622	+	43
chr1:45223227-45223812	chr1	45223227	45223812	+	276	KIF2C	chr1	45223579	45223597	ZNF622	+	18
chr1:45223227-45223812	chr1	45223227	45223812	+	276	KIF2C	chr1	45223347	45223392	RBM22	+	45
chr1:45223227-45223812	chr1	45223227	45223812	+	276	KIF2C	chr1	45223295	45223355	PRPF8	+	60
chr1:45223227-45223812	chr1	45223227	45223812	+	276	KIF2C	chr1	45223644	45223690	PRPF8	+	46
chr1:65830317-65831879	chr1	65830317	65831879	+	347	DNAJC6	chr1	65830466	65830534	AQR	+	68
chr1:65830317-65831879	chr1	65830317	65831879	+	347	DNAJC6	chr1	65830306	65830377	U2AF2	+	60
chr1:65830317-65831879	chr1	65830317	65831879	+	347	DNAJC6	chr1	65831790	65831831	YBX3	+	41
chr1:65830317-65831879	chr1	65830317	65831879	+	347	DNAJC6	chr1	65831730	65831774	YBX3	+	44
chr1:65830317-65831879	chr1	65830317	65831879	+	347	DNAJC6	chr1	65831833	65831860	YBX3	+	27
chr1:65830317-65831879	chr1	65830317	65831879	+	347	DNAJC6	chr1	65831604	65831617	YBX3	+	13
chr1:7837219-7838229	chr1	7837219	7838229	+	480	VAMP3	chr1	7838218	7838300	AQR	+	11
chr1:7837219-7838229	chr1	7837219	7838229	+	480	VAMP3	chr1	7838156	7838218	AQR	+	62
chr1:7837219-7838229	chr1	7837219	7838229	+	480	VAMP3	chr1	7837375	7837446	AQR	+	71
chr1:7837219-7838229	chr1	7837219	7838229	+	480	VAMP3	chr1	7837418	7837498	PRPF8	+	80
chr1:7837219-7838229	chr1	7837219	7838229	+	480	VAMP3	chr1	7838197	7838361	PRPF8	+	32
chr10:32197099-32199491	chr10	32197099	32199491	-	775	ARHGAP12	chr10	32197209	32197275	RBM15	-	66
chr10:32197099-32199491	chr10	32197099	32199491	-	775	ARHGAP12	chr10	32197616	32197707	UCHL5	-	91
chr10:32197099-32199491	chr10	32197099	32199491	-	775	ARHGAP12	chr10	32197703	32197761	PUM2	-	58
chr10:32197099-32199491	chr10	32197099	32199491	-	775	ARHGAP12	chr10	32197331	32197404	NOLC1	-	73
chr10:32197099-32199491	chr10	32197099	32199491	-	775	ARHGAP12	chr10	32197596	32197666	ZRANB2	-	70
chr10:70227879-70229920	chr10	70227879	70229920	-	274	DNA2	chr10	70229790	70229796	YBX3	-	6
chr10:70227879-70229920	chr10	70227879	70229920	-	274	DNA2	chr10	70229771	70229790	YBX3	-	19
chr10:70227879-70229920	chr10	70227879	70229920	-	274	DNA2	chr10	70229754	70229771	YBX3	-	17
chr10:70719561-70720005	chr10	70719561	70720005	+	376	DDX21	chr10	70720000	70720031	AQR	+	5
chr10:70719561-70720005	chr10	70719561	70720005	+	376	DDX21	chr10	70719567	70719580	UCHL5	+	13
chr10:70719561-70720005	chr10	70719561	70720005	+	376	DDX21	chr10	70719612	70719640	UCHL5	+	28
chr10:70719561-70720005	chr10	70719561	70720005	+	376	DDX21	chr10	70719888	70719924	UCHL5	+	36
chr10:70719561-70720005	chr10	70719561	70720005	+	376	DDX21	chr10	70719924	70719999	UCHL5	+	75
chr10:70719561-70720005	chr10	70719561	70720005	+	376	DDX21	chr10	70719878	70719987	ZNF622	+	109
chr10:70719561-70720005	chr10	70719561	70720005	+	376	DDX21	chr10	70719582	70719633	ZNF622	+	51
chr10:70719561-70720005	chr10	70719561	70720005	+	376	DDX21	chr10	70719966	70719994	IGF2BP1	+	28
chr10:70719561-70720005	chr10	70719561	70720005	+	376	DDX21	chr10	70719823	70719889	TRA2A	+	66
chr10:7285519-7327916	chr10	7285519	7327916	-	374	SFMBT2	chr10	7318867	7318951	YBX3	-	84
chr10:7285519-7327916	chr10	7285519	7327916	-	374	SFMBT2	chr10	7317392	7317480	PTBP1	-	88
chr10:7285519-7327916	chr10	7285519	7327916	-	374	SFMBT2	chr10	7318794	7318942	PRPF8	-	148
chr10:7285519-7327916	chr10	7285519	7327916	-	374	SFMBT2	chr10	7326214	7326270	DROSHA	-	56
chr10:7285519-7327916	chr10	7285519	7327916	-	374	SFMBT2	chr10	7327819	7327912	IGF2BP2	-	93
chr10:7285519-7327916	chr10	7285519	7327916	-	374	SFMBT2	chr10	7326194	7326272	CSTF2T	-	78
chr10:7285519-7327916	chr10	7285519	7327916	-	374	SFMBT2	chr10	7325755	7325817	KHSRP	-	62
chr10:7285519-7327916	chr10	7285519	7327916	-	374	SFMBT2	chr10	7326204	7326284	KHSRP	-	80
chr10:7285519-7327916	chr10	7285519	7327916	-	374	SFMBT2	chr10	7326299	7326398	KHSRP	-	99
chr10:7285519-7327916	chr10	7285519	7327916	-	374	SFMBT2	chr10	7327141	7327219	KHSRP	-	78
chr10:7285519-7327916	chr10	7285519	7327916	-	374	SFMBT2	chr10	7326172	7326284	GTF2F1	-	112
chr10:7285519-7327916	chr10	7285519	7327916	-	374	SFMBT2	chr10	7325335	7325449	AGGF1	-	114
chr10:7318853-7327916	chr10	7318853	7327916	-	575	SFMBT2	chr10	7318867	7318951	YBX3	-	84
chr10:7318853-7327916	chr10	7318853	7327916	-	575	SFMBT2	chr10	7318794	7318942	PRPF8	-	89
chr10:7318853-7327916	chr10	7318853	7327916	-	575	SFMBT2	chr10	7326214	7326270	DROSHA	-	56
chr10:7318853-7327916	chr10	7318853	7327916	-	575	SFMBT2	chr10	7327819	7327912	IGF2BP2	-	93
chr10:7318853-7327916	chr10	7318853	7327916	-	575	SFMBT2	chr10	7326194	7326272	CSTF2T	-	78
chr10:7318853-7327916	chr10	7318853	7327916	-	575	SFMBT2	chr10	7325755	7325817	KHSRP	-	62
chr10:7318853-7327916	chr10	7318853	7327916	-	575	SFMBT2	chr10	7326204	7326284	KHSRP	-	80
chr10:7318853-7327916	chr10	7318853	7327916	-	575	SFMBT2	chr10	7326299	7326398	KHSRP	-	99
chr10:7318853-7327916	chr10	7318853	7327916	-	575	SFMBT2	chr10	7327141	7327219	KHSRP	-	78
chr10:7318853-7327916	chr10	7318853	7327916	-	575	SFMBT2	chr10	7326172	7326284	GTF2F1	-	112
chr10:7318853-7327916	chr10	7318853	7327916	-	575	SFMBT2	chr10	7325335	7325449	AGGF1	-	114
chr10:75156276-75160615	chr10	75156276	75160615	-	343	ANXA7	chr10	75156232	75156280	AQR	-	4
chr10:75156276-75160615	chr10	75156276	75160615	-	343	ANXA7	chr10	75157938	75158039	RPS3	-	101
chr10:75156276-75160615	chr10	75156276	75160615	-	343	ANXA7	chr10	75158039	75158135	RPS3	-	96
chr10:75156276-75160615	chr10	75156276	75160615	-	343	ANXA7	chr10	75158052	75158145	PCBP1	-	93
chr10:75156276-75160615	chr10	75156276	75160615	-	343	ANXA7	chr10	75157949	75158015	PCBP1	-	66
chr10:75156276-75160615	chr10	75156276	75160615	-	343	ANXA7	chr10	75158074	75158114	IGF2BP1	-	40
chr10:75156276-75160615	chr10	75156276	75160615	-	343	ANXA7	chr10	75158124	75158144	DDX3X	-	20
chr10:75156276-75160615	chr10	75156276	75160615	-	343	ANXA7	chr10	75160560	75160616	DDX3X	-	55
chr10:7839009-7844817	chr10	7839009	7844817	+	450	ATP5C1	chr10	7844729	7844787	YBX3	+	58
chr10:7839009-7844817	chr10	7839009	7844817	+	450	ATP5C1	chr10	7839008	7839020	YBX3	+	11
chr10:7839009-7844817	chr10	7839009	7844817	+	450	ATP5C1	chr10	7839020	7839041	YBX3	+	21
chr10:7839009-7844817	chr10	7839009	7844817	+	450	ATP5C1	chr10	7839041	7839053	YBX3	+	12
chr10:7839009-7844817	chr10	7839009	7844817	+	450	ATP5C1	chr10	7840953	7841004	UCHL5	+	51
chr10:7839009-7844817	chr10	7839009	7844817	+	450	ATP5C1	chr10	7839010	7839044	UCHL5	+	34
chr10:7839009-7844817	chr10	7839009	7844817	+	450	ATP5C1	chr10	7840952	7841075	ZNF800	+	123
chr10:7839009-7844817	chr10	7839009	7844817	+	450	ATP5C1	chr10	7844304	7844375	ZNF800	+	71
chr10:7839009-7844817	chr10	7839009	7844817	+	450	ATP5C1	chr10	7841989	7842015	RPS3	+	26
chr10:7839009-7844817	chr10	7839009	7844817	+	450	ATP5C1	chr10	7841727	7841818	RPS3	+	91
chr10:7839009-7844817	chr10	7839009	7844817	+	450	ATP5C1	chr10	7841312	7841405	U2AF1	+	93
chr10:7839009-7844817	chr10	7839009	7844817	+	450	ATP5C1	chr10	7841004	7841049	SND1	+	45
chr10:7839009-7844817	chr10	7839009	7844817	+	450	ATP5C1	chr10	7844107	7844191	KHSRP	+	84
chr10:7839009-7844817	chr10	7839009	7844817	+	450	ATP5C1	chr10	7841303	7841405	U2AF2	+	102
chr10:7839009-7844817	chr10	7839009	7844817	+	450	ATP5C1	chr10	7841551	7841603	U2AF2	+	52
chr10:7839009-7844817	chr10	7839009	7844817	+	450	ATP5C1	chr10	7844232	7844270	IGF2BP1	+	38
chr10:7839009-7844817	chr10	7839009	7844817	+	450	ATP5C1	chr10	7844278	7844344	IGF2BP1	+	66
chr10:7839009-7844817	chr10	7839009	7844817	+	450	ATP5C1	chr10	7841992	7842054	IGF2BP1	+	62
chr10:7839009-7844817	chr10	7839009	7844817	+	450	ATP5C1	chr10	7842094	7842145	PRPF8	+	51
chr10:7839009-7844817	chr10	7839009	7844817	+	450	ATP5C1	chr10	7841366	7841404	PRPF8	+	38
chr11:117023156-117034608	chr11	117023156	117034608	+	415	PAFAH1B2	chr11	117030730	117030807	AQR	+	77
chr11:117023156-117034608	chr11	117023156	117034608	+	415	PAFAH1B2	chr11	117030162	117030225	SF3B4	+	63
chr11:117023156-117034608	chr11	117023156	117034608	+	415	PAFAH1B2	chr11	117023155	117023242	ZNF800	+	86
chr11:117023156-117034608	chr11	117023156	117034608	+	415	PAFAH1B2	chr11	117030789	117030857	PRPF8	+	68
chr11:117023156-117034608	chr11	117023156	117034608	+	415	PAFAH1B2	chr11	117030720	117030789	PRPF8	+	69
chr11:117023156-117034608	chr11	117023156	117034608	+	415	PAFAH1B2	chr11	117023152	117023170	DDX3X	+	14
chr11:117023156-117034608	chr11	117023156	117034608	+	415	PAFAH1B2	chr11	117031861	117031978	GRWD1	+	117
chr11:130130750-130131824	chr11	130130750	130131824	-	618	ZBTB44	chr11	130131460	130131527	YBX3	-	67
chr11:130130750-130131824	chr11	130130750	130131824	-	618	ZBTB44	chr11	130131420	130131519	IGF2BP1	-	99
chr11:33307958-33309057	chr11	33307958	33309057	+	1613	HIPK3	chr11	33308303	33308366	IGF2BP2	+	63
chr11:33307958-33309057	chr11	33307958	33309057	+	1613	HIPK3	chr11	33308236	33308303	IGF2BP2	+	67
chr11:33307958-33309057	chr11	33307958	33309057	+	1613	HIPK3	chr11	33307949	33308001	U2AF1	+	43
chr11:33307958-33309057	chr11	33307958	33309057	+	1613	HIPK3	chr11	33307948	33308005	U2AF2	+	47
chr11:33307958-33309057	chr11	33307958	33309057	+	1613	HIPK3	chr11	33307960	33308088	IGF2BP1	+	128
chr11:33307958-33309057	chr11	33307958	33309057	+	1613	HIPK3	chr11	33308862	33308889	YBX3	+	27
chr11:33307958-33309057	chr11	33307958	33309057	+	1613	HIPK3	chr11	33308720	33308812	YBX3	+	92
chr11:33307958-33309057	chr11	33307958	33309057	+	1613	HIPK3	chr11	33308889	33308919	YBX3	+	30
chr11:33307958-33309057	chr11	33307958	33309057	+	1613	HIPK3	chr11	33308956	33309021	IGF2BP2	+	65
chr11:85707868-85714494	chr11	85707868	85714494	-	700	PICALM	chr11	85711986	85712036	AQR	-	50
chr11:85707868-85714494	chr11	85707868	85714494	-	700	PICALM	chr11	85712036	85712078	AQR	-	42
chr11:85707868-85714494	chr11	85707868	85714494	-	700	PICALM	chr11	85714355	85714407	AQR	-	52
chr11:85707868-85714494	chr11	85707868	85714494	-	700	PICALM	chr11	85711639	85711686	AQR	-	47
chr11:85707868-85714494	chr11	85707868	85714494	-	700	PICALM	chr11	85711736	85711756	YBX3	-	20
chr11:85707868-85714494	chr11	85707868	85714494	-	700	PICALM	chr11	85711756	85711782	YBX3	-	26
chr11:85707868-85714494	chr11	85707868	85714494	-	700	PICALM	chr11	85711712	85711736	YBX3	-	24
chr11:85707868-85714494	chr11	85707868	85714494	-	700	PICALM	chr11	85714408	85714426	IGF2BP2	-	18
chr11:85707868-85714494	chr11	85707868	85714494	-	700	PICALM	chr11	85707867	85707945	IGF2BP2	-	77
chr11:85707868-85714494	chr11	85707868	85714494	-	700	PICALM	chr11	85712103	85712155	IGF2BP2	-	52
chr11:85707868-85714494	chr11	85707868	85714494	-	700	PICALM	chr11	85712196	85712201	IGF2BP2	-	5
chr11:85707868-85714494	chr11	85707868	85714494	-	700	PICALM	chr11	85712155	85712196	IGF2BP2	-	41
chr11:85707868-85714494	chr11	85707868	85714494	-	700	PICALM	chr11	85712209	85712256	SF3B4	-	47
chr11:85707868-85714494	chr11	85707868	85714494	-	700	PICALM	chr11	85713000	85713061	QKI	-	61
chr11:85707868-85714494	chr11	85707868	85714494	-	700	PICALM	chr11	85710337	85710434	QKI	-	97
chr11:85707868-85714494	chr11	85707868	85714494	-	700	PICALM	chr11	85708101	85708149	KHSRP	-	48
chr11:85707868-85714494	chr11	85707868	85714494	-	700	PICALM	chr11	85713072	85713132	KHSRP	-	60
chr11:85707868-85714494	chr11	85707868	85714494	-	700	PICALM	chr11	85708333	85708420	KHSRP	-	87
chr11:85707868-85714494	chr11	85707868	85714494	-	700	PICALM	chr11	85708012	85708057	U2AF2	-	45
chr11:85707868-85714494	chr11	85707868	85714494	-	700	PICALM	chr11	85714312	85714370	RBM22	-	58
chr11:85707868-85714494	chr11	85707868	85714494	-	700	PICALM	chr11	85707867	85707930	IGF2BP1	-	62
chr11:85707868-85714494	chr11	85707868	85714494	-	700	PICALM	chr11	85711655	85711677	PRPF8	-	22
chr11:85707868-85742653	chr11	85707868	85742653	-	286	PICALM	chr11	85718550	85718570	AQR	-	20
chr11:85707868-85742653	chr11	85707868	85742653	-	286	PICALM	chr11	85718512	85718550	AQR	-	38
chr11:85707868-85742653	chr11	85707868	85742653	-	286	PICALM	chr11	85718570	85718586	AQR	-	16
chr11:85707868-85742653	chr11	85707868	85742653	-	286	PICALM	chr11	85718639	85718647	AQR	-	8
chr11:85707868-85742653	chr11	85707868	85742653	-	286	PICALM	chr11	85718602	85718609	AQR	-	7
chr11:85707868-85742653	chr11	85707868	85742653	-	286	PICALM	chr11	85718609	85718639	AQR	-	30
chr11:85707868-85742653	chr11	85707868	85742653	-	286	PICALM	chr11	85718586	85718596	AQR	-	10
chr11:85707868-85742653	chr11	85707868	85742653	-	286	PICALM	chr11	85718596	85718602	AQR	-	6
chr11:85707868-85742653	chr11	85707868	85742653	-	286	PICALM	chr11	85711986	85712036	AQR	-	50
chr11:85707868-85742653	chr11	85707868	85742653	-	286	PICALM	chr11	85712036	85712078	AQR	-	42
chr11:85707868-85742653	chr11	85707868	85742653	-	286	PICALM	chr11	85714355	85714407	AQR	-	52
chr11:85707868-85742653	chr11	85707868	85742653	-	286	PICALM	chr11	85711639	85711686	AQR	-	47
chr11:85707868-85742653	chr11	85707868	85742653	-	286	PICALM	chr11	85711736	85711756	YBX3	-	20
chr11:85707868-85742653	chr11	85707868	85742653	-	286	PICALM	chr11	85711756	85711782	YBX3	-	26
chr11:85707868-85742653	chr11	85707868	85742653	-	286	PICALM	chr11	85711712	85711736	YBX3	-	24
chr11:85707868-85742653	chr11	85707868	85742653	-	286	PICALM	chr11	85718480	85718576	EFTUD2	-	96
chr11:85707868-85742653	chr11	85707868	85742653	-	286	PICALM	chr11	85714408	85714426	IGF2BP2	-	18
chr11:85707868-85742653	chr11	85707868	85742653	-	286	PICALM	chr11	85707867	85707945	IGF2BP2	-	77
chr11:85707868-85742653	chr11	85707868	85742653	-	286	PICALM	chr11	85712103	85712155	IGF2BP2	-	52
chr11:85707868-85742653	chr11	85707868	85742653	-	286	PICALM	chr11	85712196	85712201	IGF2BP2	-	5
chr11:85707868-85742653	chr11	85707868	85742653	-	286	PICALM	chr11	85712155	85712196	IGF2BP2	-	41
chr11:85707868-85742653	chr11	85707868	85742653	-	286	PICALM	chr11	85712209	85712256	SF3B4	-	47
chr11:85707868-85742653	chr11	85707868	85742653	-	286	PICALM	chr11	85714509	85714551	SF3B4	-	42
chr11:85707868-85742653	chr11	85707868	85742653	-	286	PICALM	chr11	85714512	85714550	GPKOW	-	38
chr11:85707868-85742653	chr11	85707868	85742653	-	286	PICALM	chr11	85718516	85718559	GPKOW	-	43
chr11:85707868-85742653	chr11	85707868	85742653	-	286	PICALM	chr11	85720277	85720308	HNRNPC	-	31
chr11:85707868-85742653	chr11	85707868	85742653	-	286	PICALM	chr11	85720309	85720326	HNRNPC	-	17
chr11:85707868-85742653	chr11	85707868	85742653	-	286	PICALM	chr11	85720326	85720342	HNRNPC	-	16
chr11:85707868-85742653	chr11	85707868	85742653	-	286	PICALM	chr11	85713000	85713061	QKI	-	61
chr11:85707868-85742653	chr11	85707868	85742653	-	286	PICALM	chr11	85710337	85710434	QKI	-	97
chr11:85707868-85742653	chr11	85707868	85742653	-	286	PICALM	chr11	85720766	85720817	TIA1	-	51
chr11:85707868-85742653	chr11	85707868	85742653	-	286	PICALM	chr11	85708101	85708149	KHSRP	-	48
chr11:85707868-85742653	chr11	85707868	85742653	-	286	PICALM	chr11	85714527	85714553	KHSRP	-	26
chr11:85707868-85742653	chr11	85707868	85742653	-	286	PICALM	chr11	85713072	85713132	KHSRP	-	60
chr11:85707868-85742653	chr11	85707868	85742653	-	286	PICALM	chr11	85715281	85715341	KHSRP	-	60
chr11:85707868-85742653	chr11	85707868	85742653	-	286	PICALM	chr11	85715341	85715361	KHSRP	-	20
chr11:85707868-85742653	chr11	85707868	85742653	-	286	PICALM	chr11	85715362	85715429	KHSRP	-	67
chr11:85707868-85742653	chr11	85707868	85742653	-	286	PICALM	chr11	85708333	85708420	KHSRP	-	87
chr11:85707868-85742653	chr11	85707868	85742653	-	286	PICALM	chr11	85708012	85708057	U2AF2	-	45
chr11:85707868-85742653	chr11	85707868	85742653	-	286	PICALM	chr11	85714312	85714370	RBM22	-	58
chr11:85707868-85742653	chr11	85707868	85742653	-	286	PICALM	chr11	85707867	85707930	IGF2BP1	-	62
chr11:85707868-85742653	chr11	85707868	85742653	-	286	PICALM	chr11	85711655	85711677	PRPF8	-	22
chr11:85707868-85742653	chr11	85707868	85742653	-	286	PICALM	chr11	85718472	85718582	PRPF8	-	110
chr11:85707868-85742653	chr11	85707868	85742653	-	286	PICALM	chr11	85718416	85718458	PRPF8	-	42
chr11:85707868-85742653	chr11	85707868	85742653	-	286	PICALM	chr11	85723254	85723325	AQR	-	71
chr11:85707868-85742653	chr11	85707868	85742653	-	286	PICALM	chr11	85725878	85725911	AQR	-	33
chr11:85707868-85742653	chr11	85707868	85742653	-	286	PICALM	chr11	85721985	85722011	AQR	-	26
chr11:85707868-85742653	chr11	85707868	85742653	-	286	PICALM	chr11	85722028	85722034	AQR	-	6
chr11:85707868-85742653	chr11	85707868	85742653	-	286	PICALM	chr11	85722011	85722026	AQR	-	15
chr11:85707868-85742653	chr11	85707868	85742653	-	286	PICALM	chr11	85722034	85722073	AQR	-	39
chr11:85707868-85742653	chr11	85707868	85742653	-	286	PICALM	chr11	85721979	85722033	EFTUD2	-	54
chr11:85707868-85742653	chr11	85707868	85742653	-	286	PICALM	chr11	85735070	85735163	LIN28B	-	93
chr11:85707868-85742653	chr11	85707868	85742653	-	286	PICALM	chr11	85733463	85733510	LIN28B	-	47
chr11:85707868-85742653	chr11	85707868	85742653	-	286	PICALM	chr11	85722205	85722222	SF3B4	-	17
chr11:85707868-85742653	chr11	85707868	85742653	-	286	PICALM	chr11	85723450	85723480	SF3B4	-	30
chr11:85707868-85742653	chr11	85707868	85742653	-	286	PICALM	chr11	85723408	85723450	SF3B4	-	42
chr11:85707868-85742653	chr11	85707868	85742653	-	286	PICALM	chr11	85726010	85726058	SF3B4	-	48
chr11:85707868-85742653	chr11	85707868	85742653	-	286	PICALM	chr11	85737304	85737324	GPKOW	-	20
chr11:85707868-85742653	chr11	85707868	85742653	-	286	PICALM	chr11	85737382	85737390	GPKOW	-	8
chr11:85707868-85742653	chr11	85707868	85742653	-	286	PICALM	chr11	85724560	85724591	EIF4G2	-	31
chr11:85707868-85742653	chr11	85707868	85742653	-	286	PICALM	chr11	85726470	85726504	EXOSC5	-	34
chr11:85707868-85742653	chr11	85707868	85742653	-	286	PICALM	chr11	85727116	85727190	EXOSC5	-	74
chr11:85707868-85742653	chr11	85707868	85742653	-	286	PICALM	chr11	85727212	85727357	EXOSC5	-	145
chr11:85707868-85742653	chr11	85707868	85742653	-	286	PICALM	chr11	85727471	85727489	EXOSC5	-	18
chr11:85707868-85742653	chr11	85707868	85742653	-	286	PICALM	chr11	85737370	85737417	U2AF1	-	47
chr11:85707868-85742653	chr11	85707868	85742653	-	286	PICALM	chr11	85727272	85727357	HNRNPM	-	85
chr11:85707868-85742653	chr11	85707868	85742653	-	286	PICALM	chr11	85724637	85724686	KHSRP	-	49
chr11:85707868-85742653	chr11	85707868	85742653	-	286	PICALM	chr11	85726113	85726175	KHSRP	-	62
chr11:85707868-85742653	chr11	85707868	85742653	-	286	PICALM	chr11	85726230	85726261	KHSRP	-	31
chr11:85707868-85742653	chr11	85707868	85742653	-	286	PICALM	chr11	85726206	85726230	KHSRP	-	24
chr11:85707868-85742653	chr11	85707868	85742653	-	286	PICALM	chr11	85726175	85726206	KHSRP	-	31
chr11:85707868-85742653	chr11	85707868	85742653	-	286	PICALM	chr11	85726261	85726286	KHSRP	-	25
chr11:85707868-85742653	chr11	85707868	85742653	-	286	PICALM	chr11	85726286	85726316	KHSRP	-	30
chr11:85707868-85742653	chr11	85707868	85742653	-	286	PICALM	chr11	85726316	85726340	KHSRP	-	24
chr11:85707868-85742653	chr11	85707868	85742653	-	286	PICALM	chr11	85723523	85723552	KHSRP	-	29
chr11:85707868-85742653	chr11	85707868	85742653	-	286	PICALM	chr11	85736484	85736532	KHSRP	-	48
chr11:85707868-85742653	chr11	85707868	85742653	-	286	PICALM	chr11	85723227	85723268	KHSRP	-	41
chr11:85707868-85742653	chr11	85707868	85742653	-	286	PICALM	chr11	85723268	85723294	KHSRP	-	26
chr11:85707868-85742653	chr11	85707868	85742653	-	286	PICALM	chr11	85721966	85722042	KHSRP	-	76
chr11:85707868-85742653	chr11	85707868	85742653	-	286	PICALM	chr11	85721850	85721904	KHSRP	-	54
chr11:85707868-85742653	chr11	85707868	85742653	-	286	PICALM	chr11	85721904	85721955	KHSRP	-	51
chr11:85707868-85742653	chr11	85707868	85742653	-	286	PICALM	chr11	85726464	85726504	KHSRP	-	40
chr11:85707868-85742653	chr11	85707868	85742653	-	286	PICALM	chr11	85723560	85723600	KHSRP	-	40
chr11:85707868-85742653	chr11	85707868	85742653	-	286	PICALM	chr11	85725973	85726016	U2AF2	-	43
chr11:85707868-85742653	chr11	85707868	85742653	-	286	PICALM	chr11	85724558	85724595	TARDBP	-	37
chr11:85707868-85742653	chr11	85707868	85742653	-	286	PICALM	chr11	85723238	85723296	RBM22	-	58
chr11:85707868-85742653	chr11	85707868	85742653	-	286	PICALM	chr11	85725784	85725883	RBM22	-	99
chr11:85707868-85742653	chr11	85707868	85742653	-	286	PICALM	chr11	85723384	85723430	IGF2BP1	-	46
chr11:85707868-85742653	chr11	85707868	85742653	-	286	PICALM	chr11	85724521	85724597	PTBP1	-	76
chr11:85707868-85742653	chr11	85707868	85742653	-	286	PICALM	chr11	85721982	85722069	PRPF8	-	87
chr11:85707868-85742653	chr11	85707868	85742653	-	286	PICALM	chr11	85725863	85725918	PRPF8	-	55
chr11:85707868-85742653	chr11	85707868	85742653	-	286	PICALM	chr11	85725790	85725837	PRPF8	-	47
chr11:85707868-85742653	chr11	85707868	85742653	-	286	PICALM	chr11	85724560	85724597	YWHAG	-	37
chr11:85707868-85742653	chr11	85707868	85742653	-	286	PICALM	chr11	85742510	85742526	DDX24	-	16
chr11:85707868-85742653	chr11	85707868	85742653	-	286	PICALM	chr11	85739477	85739563	KHDRBS1	-	86
chr11:85707868-85742653	chr11	85707868	85742653	-	286	PICALM	chr11	85738588	85738685	GTF2F1	-	97
chr12:109046047-109048186	chr12	109046047	109048186	-	599	CORO1C	chr12	109046137	109046193	LIN28B	-	56
chr12:109046047-109048186	chr12	109046047	109048186	-	599	CORO1C	chr12	109046184	109046247	SF3B4	-	63
chr12:109046047-109048186	chr12	109046047	109048186	-	599	CORO1C	chr12	109048171	109048234	SF3B4	-	15
chr12:109046047-109048186	chr12	109046047	109048186	-	599	CORO1C	chr12	109047896	109047978	KHSRP	-	82
chr12:111990083-111993723	chr12	111990083	111993723	-	550	ATXN2	chr12	111990232	111990275	SF3B4	-	43
chr12:111990083-111993723	chr12	111990083	111993723	-	550	ATXN2	chr12	111993532	111993581	KHSRP	-	49
chr12:111990083-111993723	chr12	111990083	111993723	-	550	ATXN2	chr12	111991016	111991112	KHSRP	-	96
chr12:111990083-111993723	chr12	111990083	111993723	-	550	ATXN2	chr12	111991875	111991953	KHSRP	-	78
chr12:111990083-111993723	chr12	111990083	111993723	-	550	ATXN2	chr12	111990171	111990219	ZNF622	-	48
chr12:111990083-111993723	chr12	111990083	111993723	-	550	ATXN2	chr12	111992484	111992602	HNRNPL	-	118
chr12:120592773-120593523	chr12	120592773	120593523	-	1058	GCN1L1	chr12	120593035	120593044	AQR	-	9
chr12:120592773-120593523	chr12	120592773	120593523	-	1058	GCN1L1	chr12	120593016	120593035	AQR	-	19
chr12:120592773-120593523	chr12	120592773	120593523	-	1058	GCN1L1	chr12	120593004	120593016	AQR	-	12
chr12:120592773-120593523	chr12	120592773	120593523	-	1058	GCN1L1	chr12	120592770	120592797	BUD13	-	24
chr12:120592773-120593523	chr12	120592773	120593523	-	1058	GCN1L1	chr12	120593396	120593429	FXR2	-	33
chr12:120592773-120593523	chr12	120592773	120593523	-	1058	GCN1L1	chr12	120593045	120593052	FXR2	-	7
chr12:120592773-120593523	chr12	120592773	120593523	-	1058	GCN1L1	chr12	120593125	120593150	FXR2	-	25
chr12:120592773-120593523	chr12	120592773	120593523	-	1058	GCN1L1	chr12	120593188	120593221	FXR2	-	33
chr12:120592773-120593523	chr12	120592773	120593523	-	1058	GCN1L1	chr12	120592818	120592843	FXR2	-	25
chr12:120592773-120593523	chr12	120592773	120593523	-	1058	GCN1L1	chr12	120593114	120593176	NOLC1	-	62
chr12:120592773-120593523	chr12	120592773	120593523	-	1058	GCN1L1	chr12	120593394	120593442	NOLC1	-	48
chr12:120592773-120593523	chr12	120592773	120593523	-	1058	GCN1L1	chr12	120593184	120593221	FMR1	-	37
chr12:120592773-120593523	chr12	120592773	120593523	-	1058	GCN1L1	chr12	120593514	120593523	FMR1	-	9
chr12:120592773-120593523	chr12	120592773	120593523	-	1058	GCN1L1	chr12	120593457	120593485	PRPF8	-	28
chr12:124071293-124074996	chr12	124071293	124074996	+	341	TMED2	chr12	124071394	124071434	IGF2BP2	+	40
chr14:21971315-21972024	chr14	21971315	21972024	-	396	METTL3	chr14	21971306	21971374	UCHL5	-	59
chr14:23378691-23380612	chr14	23378691	23380612	-	343	RBM23	chr14	23378716	23378780	UCHL5	-	64
chr14:31346777-31349940	chr14	31346777	31349940	+	306	COCH	chr14	31348074	31348120	YBX3	+	46
chr14:31346777-31349940	chr14	31346777	31349940	+	306	COCH	chr14	31346718	31346798	SF3B4	+	21
chr14:97299803-97327072	chr14	97299803	97327072	+	1031	VRK1	chr14	97299870	97299909	ZNF622	+	39
chr14:97299803-97327072	chr14	97299803	97327072	+	1031	VRK1	chr14	97319319	97319391	EFTUD2	+	72
chr14:97299803-97327072	chr14	97299803	97327072	+	1031	VRK1	chr14	97319328	97319428	SF3B4	+	100
chr14:97299803-97327072	chr14	97299803	97327072	+	1031	VRK1	chr14	97307207	97307255	EXOSC5	+	48
chr14:97299803-97327072	chr14	97299803	97327072	+	1031	VRK1	chr14	97306665	97306717	EXOSC5	+	52
chr14:97299803-97327072	chr14	97299803	97327072	+	1031	VRK1	chr14	97305689	97305736	EXOSC5	+	47
chr14:97299803-97327072	chr14	97299803	97327072	+	1031	VRK1	chr14	97305436	97305481	EXOSC5	+	45
chr14:97299803-97327072	chr14	97299803	97327072	+	1031	VRK1	chr14	97307377	97307431	EXOSC5	+	54
chr14:97299803-97327072	chr14	97299803	97327072	+	1031	VRK1	chr14	97306832	97306858	EXOSC5	+	26
chr14:97299803-97327072	chr14	97299803	97327072	+	1031	VRK1	chr14	97306665	97306725	HNRNPM	+	60
chr14:97299803-97327072	chr14	97299803	97327072	+	1031	VRK1	chr14	97319620	97319678	KHSRP	+	58
chr14:97299803-97327072	chr14	97299803	97327072	+	1031	VRK1	chr14	97319542	97319620	KHSRP	+	78
chr14:97299803-97327072	chr14	97299803	97327072	+	1031	VRK1	chr14	97319712	97319759	KHSRP	+	47
chr14:97299803-97327072	chr14	97299803	97327072	+	1031	VRK1	chr14	97321497	97321577	SF3B4	+	80
chr14:97299803-97327072	chr14	97299803	97327072	+	1031	VRK1	chr14	97321373	97321474	KHSRP	+	101
chr14:97299803-97327072	chr14	97299803	97327072	+	1031	VRK1	chr14	97321168	97321276	KHSRP	+	108
chr14:99924615-99932150	chr14	99924615	99932150	-	1380	SETD3	chr14	99924751	99924832	YBX3	-	81
chr14:99924615-99932150	chr14	99924615	99932150	-	1380	SETD3	chr14	99932051	99932127	IGF2BP2	-	76
chr15:25650607-25657118	chr15	25650607	25657118	-	742	UBE3A	chr15	25654233	25654261	YBX3	-	28
chr15:25650607-25657118	chr15	25650607	25657118	-	742	UBE3A	chr15	25654281	25654295	YBX3	-	14
chr15:25650607-25657118	chr15	25650607	25657118	-	742	UBE3A	chr15	25653137	25653205	XRCC6	-	68
chr15:25650607-25657118	chr15	25650607	25657118	-	742	UBE3A	chr15	25650599	25650701	SF3B4	-	94
chr15:25650607-25657118	chr15	25650607	25657118	-	742	UBE3A	chr15	25650739	25650763	KHSRP	-	24
chr15:25650607-25657118	chr15	25650607	25657118	-	742	UBE3A	chr15	25650687	25650739	KHSRP	-	52
chr15:25650607-25657118	chr15	25650607	25657118	-	742	UBE3A	chr15	25650764	25650856	KHSRP	-	92
chr15:25650607-25657118	chr15	25650607	25657118	-	742	UBE3A	chr15	25651802	25651862	TARDBP	-	60
chr15:41961025-41962156	chr15	41961025	41962156	+	1737	MGA	chr15	41961678	41961736	YBX3	+	58
chr15:41961025-41962156	chr15	41961025	41962156	+	1737	MGA	chr15	41961635	41961701	IGF2BP2	+	66
chr15:41961025-41962156	chr15	41961025	41962156	+	1737	MGA	chr15	41961617	41961681	IGF2BP1	+	64
chr15:41961025-41962156	chr15	41961025	41962156	+	1737	MGA	chr15	41961797	41961888	IGF2BP1	+	91
chr15:41961025-41962156	chr15	41961025	41962156	+	1737	MGA	chr15	41961025	41961054	DDX3X	+	29
chr15:41961025-41962156	chr15	41961025	41962156	+	1737	MGA	chr15	41961054	41961146	DDX3X	+	92
chr15:41988272-41991357	chr15	41988272	41991357	+	373	MGA	chr15	41988514	41988577	UCHL5	+	63
chr15:41988272-41991357	chr15	41988272	41991357	+	373	MGA	chr15	41991270	41991342	UCHL5	+	72
chr15:41988272-41991357	chr15	41988272	41991357	+	373	MGA	chr15	41988446	41988535	GRWD1	+	89
chr15:49528047-49531564	chr15	49528047	49531564	+	309	GALK2	chr15	49527992	49528073	SF3B4	+	26
chr15:59204761-59209198	chr15	59204761	59209198	-	498	SLTM	chr15	59204820	59204841	AQR	-	21
chr15:59204761-59209198	chr15	59204761	59209198	-	498	SLTM	chr15	59205698	59205718	UCHL5	-	20
chr15:59204761-59209198	chr15	59204761	59209198	-	498	SLTM	chr15	59205735	59205822	UCHL5	-	87
chr15:59204761-59209198	chr15	59204761	59209198	-	498	SLTM	chr15	59204792	59204809	UCHL5	-	17
chr15:59204761-59209198	chr15	59204761	59209198	-	498	SLTM	chr15	59205701	59205888	CPSF6	-	187
chr15:59204761-59209198	chr15	59204761	59209198	-	498	SLTM	chr15	59209036	59209123	KHSRP	-	87
chr15:59204761-59209198	chr15	59204761	59209198	-	498	SLTM	chr15	59205715	59205819	ZNF622	-	104
chr15:59204761-59209198	chr15	59204761	59209198	-	498	SLTM	chr15	59204761	59204781	ZNF622	-	20
chr15:59204761-59209198	chr15	59204761	59209198	-	498	SLTM	chr15	59204761	59204774	PUM1	-	13
chr15:59204761-59209198	chr15	59204761	59209198	-	498	SLTM	chr15	59204774	59204789	PUM1	-	15
chr15:59204761-59209198	chr15	59204761	59209198	-	498	SLTM	chr15	59205829	59205886	TRA2A	-	57
chr15:59204761-59209198	chr15	59204761	59209198	-	498	SLTM	chr15	59205704	59205829	TRA2A	-	125
chr15:59204761-59209198	chr15	59204761	59209198	-	498	SLTM	chr15	59205785	59205819	AGGF1	-	34
chr15:67524151-67529158	chr15	67524151	67529158	-	436	AAGAB	chr15	67524166	67524205	YBX3	-	39
chr15:67524151-67529158	chr15	67524151	67529158	-	436	AAGAB	chr15	67529025	67529073	YBX3	-	48
chr15:67524151-67529158	chr15	67524151	67529158	-	436	AAGAB	chr15	67524143	67524217	ZNF622	-	66
chr15:67524151-67529158	chr15	67524151	67529158	-	436	AAGAB	chr15	67529141	67529158	DDX3X	-	17
chr15:67524151-67529158	chr15	67524151	67529158	-	436	AAGAB	chr15	67529082	67529141	DDX3X	-	59
chr15:67524151-67529158	chr15	67524151	67529158	-	436	AAGAB	chr15	67529029	67529082	DDX3X	-	53
chr15:80412669-80415142	chr15	80412669	80415142	+	552	ZFAND6	chr15	80415041	80415045	IGF2BP2	+	4
chr15:80412669-80415142	chr15	80412669	80415142	+	552	ZFAND6	chr15	80414140	80414163	IGF2BP2	+	23
chr15:80412669-80415142	chr15	80412669	80415142	+	552	ZFAND6	chr15	80414082	80414140	IGF2BP2	+	58
chr15:80412669-80415142	chr15	80412669	80415142	+	552	ZFAND6	chr15	80414710	80414757	KHSRP	+	47
chr15:80412669-80415142	chr15	80412669	80415142	+	552	ZFAND6	chr15	80414964	80415021	KHSRP	+	57
chr15:80412669-80415142	chr15	80412669	80415142	+	552	ZFAND6	chr15	80414907	80414963	KHSRP	+	56
chr15:80412669-80415142	chr15	80412669	80415142	+	552	ZFAND6	chr15	80414513	80414572	KHSRP	+	59
chr15:80412669-80415142	chr15	80412669	80415142	+	552	ZFAND6	chr15	80414193	80414357	KHSRP	+	164
chr15:80412669-80415142	chr15	80412669	80415142	+	552	ZFAND6	chr15	80414387	80414442	U2AF2	+	55
chr15:80412669-80415142	chr15	80412669	80415142	+	552	ZFAND6	chr15	80415041	80415078	IGF2BP1	+	37
chr15:89656955-89659752	chr15	89656955	89659752	+	404	ABHD2	chr15	89659625	89659757	PUM1	+	127
chr16:24043456-24046868	chr16	24043456	24046868	+	390	PRKCB	chr16	24043457	24043465	YBX3	+	8
chr16:24043456-24046868	chr16	24043456	24046868	+	390	PRKCB	chr16	24046856	24046868	YBX3	+	12
chr16:24043456-24046868	chr16	24043456	24046868	+	390	PRKCB	chr16	24046822	24046856	YBX3	+	34
chr16:24043456-24046868	chr16	24043456	24046868	+	390	PRKCB	chr16	24046767	24046819	YBX3	+	52
chr16:24043456-24046868	chr16	24043456	24046868	+	390	PRKCB	chr16	24046745	24046767	YBX3	+	22
chr16:24043456-24046868	chr16	24043456	24046868	+	390	PRKCB	chr16	24043515	24043520	YBX3	+	5
chr16:24043456-24046868	chr16	24043456	24046868	+	390	PRKCB	chr16	24043520	24043537	YBX3	+	17
chr16:24043456-24046868	chr16	24043456	24046868	+	390	PRKCB	chr16	24043537	24043560	YBX3	+	23
chr16:24043456-24046868	chr16	24043456	24046868	+	390	PRKCB	chr16	24043511	24043515	YBX3	+	4
chr16:24043456-24046868	chr16	24043456	24046868	+	390	PRKCB	chr16	24043480	24043511	YBX3	+	31
chr16:24043456-24046868	chr16	24043456	24046868	+	390	PRKCB	chr16	24046739	24046770	UCHL5	+	31
chr16:24043456-24046868	chr16	24043456	24046868	+	390	PRKCB	chr16	24043505	24043569	METAP2	+	64
chr16:24043456-24046868	chr16	24043456	24046868	+	390	PRKCB	chr16	24043499	24043569	DDX24	+	70
chr16:24043456-24046868	chr16	24043456	24046868	+	390	PRKCB	chr16	24046737	24046799	DDX24	+	62
chr16:24043456-24046868	chr16	24043456	24046868	+	390	PRKCB	chr16	24043498	24043566	FXR2	+	68
chr16:24043456-24046868	chr16	24043456	24046868	+	390	PRKCB	chr16	24046775	24046839	FXR2	+	64
chr16:47531309-47549512	chr16	47531309	47549512	+	272	PHKB	chr16	47531291	47531402	BUD13	+	93
chr16:47531309-47549512	chr16	47531309	47549512	+	272	PHKB	chr16	47533745	47533801	YBX3	+	56
chr16:47531309-47549512	chr16	47531309	47549512	+	272	PHKB	chr16	47545723	47545819	EFTUD2	+	96
chr16:47531309-47549512	chr16	47531309	47549512	+	272	PHKB	chr16	47545574	47545672	IGF2BP2	+	98
chr16:47531309-47549512	chr16	47531309	47549512	+	272	PHKB	chr16	47536901	47536912	IGF2BP2	+	11
chr16:47531309-47549512	chr16	47531309	47549512	+	272	PHKB	chr16	47533760	47533806	IGF2BP2	+	46
chr16:47531309-47549512	chr16	47531309	47549512	+	272	PHKB	chr16	47533700	47533760	IGF2BP2	+	60
chr16:47531309-47549512	chr16	47531309	47549512	+	272	PHKB	chr16	47531344	47531399	DDX24	+	55
chr16:47531309-47549512	chr16	47531309	47549512	+	272	PHKB	chr16	47536971	47537002	DDX24	+	31
chr16:47531309-47549512	chr16	47531309	47549512	+	272	PHKB	chr16	47536899	47536971	DDX24	+	72
chr16:47531309-47549512	chr16	47531309	47549512	+	272	PHKB	chr16	47533662	47533738	DDX24	+	76
chr16:47531309-47549512	chr16	47531309	47549512	+	272	PHKB	chr16	47545599	47545684	NOLC1	+	85
chr16:47531309-47549512	chr16	47531309	47549512	+	272	PHKB	chr16	47538725	47538738	UTP3	+	13
chr16:47531309-47549512	chr16	47531309	47549512	+	272	PHKB	chr16	47538738	47538765	UTP3	+	27
chr16:47531309-47549512	chr16	47531309	47549512	+	272	PHKB	chr16	47531314	47531399	GRWD1	+	85
chr16:47531309-47549512	chr16	47531309	47549512	+	272	PHKB	chr16	47538708	47538760	NIPBL	+	52
chr16:47531309-47549512	chr16	47531309	47549512	+	272	PHKB	chr16	47538726	47538755	DDX51	+	29
chr16:47531309-47549512	chr16	47531309	47549512	+	272	PHKB	chr16	47531331	47531401	IGF2BP1	+	70
chr16:47531309-47549512	chr16	47531309	47549512	+	272	PHKB	chr16	47538718	47538765	PHF6	+	47
chr16:47531309-47549512	chr16	47531309	47549512	+	272	PHKB	chr16	47548436	47548490	RBM15	+	54
chr16:47531309-47549512	chr16	47531309	47549512	+	272	PHKB	chr16	47549379	47549479	SF3B4	+	100
chr16:47531309-47549512	chr16	47531309	47549512	+	272	PHKB	chr16	47549431	47549510	IGF2BP1	+	79
chr16:68155889-68157024	chr16	68155889	68157024	+	644	NFATC3	chr16	68156396	68156462	RBM15	+	66
chr16:68155889-68157024	chr16	68155889	68157024	+	644	NFATC3	chr16	68156224	68156266	RBM15	+	42
chr16:68155889-68157024	chr16	68155889	68157024	+	644	NFATC3	chr16	68156867	68156914	RBM15	+	47
chr16:68155889-68157024	chr16	68155889	68157024	+	644	NFATC3	chr16	68156762	68156811	RBM15	+	49
chr16:68155889-68157024	chr16	68155889	68157024	+	644	NFATC3	chr16	68156499	68156583	DROSHA	+	84
chr16:68155889-68157024	chr16	68155889	68157024	+	644	NFATC3	chr16	68156372	68156478	IGF2BP2	+	106
chr16:68155889-68157024	chr16	68155889	68157024	+	644	NFATC3	chr16	68156478	68156536	IGF2BP2	+	58
chr16:68155889-68157024	chr16	68155889	68157024	+	644	NFATC3	chr16	68156588	68156634	IGF2BP2	+	46
chr16:68155889-68157024	chr16	68155889	68157024	+	644	NFATC3	chr16	68156539	68156588	IGF2BP2	+	49
chr16:68155889-68157024	chr16	68155889	68157024	+	644	NFATC3	chr16	68156068	68156127	IGF2BP2	+	59
chr16:68155889-68157024	chr16	68155889	68157024	+	644	NFATC3	chr16	68156725	68156774	IGF2BP2	+	49
chr16:68155889-68157024	chr16	68155889	68157024	+	644	NFATC3	chr16	68156650	68156725	IGF2BP2	+	75
chr16:68155889-68157024	chr16	68155889	68157024	+	644	NFATC3	chr16	68155950	68156040	IGF2BP2	+	90
chr16:68155889-68157024	chr16	68155889	68157024	+	644	NFATC3	chr16	68156245	68156262	IGF2BP2	+	17
chr16:68155889-68157024	chr16	68155889	68157024	+	644	NFATC3	chr16	68156262	68156319	IGF2BP2	+	57
chr16:68155889-68157024	chr16	68155889	68157024	+	644	NFATC3	chr16	68156398	68156458	METAP2	+	60
chr16:68155889-68157024	chr16	68155889	68157024	+	644	NFATC3	chr16	68156926	68157012	NOLC1	+	86
chr16:68155889-68157024	chr16	68155889	68157024	+	644	NFATC3	chr16	68156637	68156702	NOLC1	+	65
chr16:68155889-68157024	chr16	68155889	68157024	+	644	NFATC3	chr16	68156859	68156926	NOLC1	+	67
chr16:68155889-68157024	chr16	68155889	68157024	+	644	NFATC3	chr16	68156469	68156561	NOLC1	+	92
chr16:68155889-68157024	chr16	68155889	68157024	+	644	NFATC3	chr16	68156202	68156308	NOLC1	+	106
chr16:68155889-68157024	chr16	68155889	68157024	+	644	NFATC3	chr16	68156361	68156457	NOLC1	+	96
chr16:68155889-68157024	chr16	68155889	68157024	+	644	NFATC3	chr16	68155933	68155971	NOLC1	+	38
chr16:68155889-68157024	chr16	68155889	68157024	+	644	NFATC3	chr16	68156055	68156153	NOLC1	+	98
chr16:68155889-68157024	chr16	68155889	68157024	+	644	NFATC3	chr16	68156007	68156055	NOLC1	+	48
chr16:68155889-68157024	chr16	68155889	68157024	+	644	NFATC3	chr16	68156720	68156770	NOLC1	+	50
chr16:68155889-68157024	chr16	68155889	68157024	+	644	NFATC3	chr16	68155869	68155926	U2AF2	+	37
chr16:68155889-68157024	chr16	68155889	68157024	+	644	NFATC3	chr16	68156386	68156446	PCBP1	+	60
chr16:68155889-68157024	chr16	68155889	68157024	+	644	NFATC3	chr16	68156641	68156700	PCBP1	+	59
chr16:68155889-68157024	chr16	68155889	68157024	+	644	NFATC3	chr16	68155941	68155991	IGF2BP1	+	50
chr16:68155889-68157024	chr16	68155889	68157024	+	644	NFATC3	chr16	68156241	68156262	IGF2BP1	+	21
chr16:68155889-68157024	chr16	68155889	68157024	+	644	NFATC3	chr16	68156861	68156906	IGF2BP1	+	45
chr16:68155889-68157024	chr16	68155889	68157024	+	644	NFATC3	chr16	68156764	68156821	IGF2BP1	+	57
chr16:68155889-68157024	chr16	68155889	68157024	+	644	NFATC3	chr16	68156721	68156750	IGF2BP1	+	29
chr16:68155889-68157024	chr16	68155889	68157024	+	644	NFATC3	chr16	68156658	68156721	IGF2BP1	+	63
chr16:68155889-68157024	chr16	68155889	68157024	+	644	NFATC3	chr16	68155999	68156054	IGF2BP1	+	55
chr16:68155889-68157024	chr16	68155889	68157024	+	644	NFATC3	chr16	68156054	68156114	IGF2BP1	+	60
chr16:68155889-68157024	chr16	68155889	68157024	+	644	NFATC3	chr16	68156134	68156174	IGF2BP1	+	40
chr16:68155889-68157024	chr16	68155889	68157024	+	644	NFATC3	chr16	68156471	68156545	IGF2BP1	+	74
chr16:68155889-68157024	chr16	68155889	68157024	+	644	NFATC3	chr16	68156545	68156587	IGF2BP1	+	42
chr16:68155889-68157024	chr16	68155889	68157024	+	644	NFATC3	chr16	68156978	68157017	IGF2BP1	+	39
chr16:68155889-68160513	chr16	68155889	68160513	+	1044	NFATC3	chr16	68156396	68156462	RBM15	+	66
chr16:68155889-68160513	chr16	68155889	68160513	+	1044	NFATC3	chr16	68156224	68156266	RBM15	+	42
chr16:68155889-68160513	chr16	68155889	68160513	+	1044	NFATC3	chr16	68156867	68156914	RBM15	+	47
chr16:68155889-68160513	chr16	68155889	68160513	+	1044	NFATC3	chr16	68156762	68156811	RBM15	+	49
chr16:68155889-68160513	chr16	68155889	68160513	+	1044	NFATC3	chr16	68156499	68156583	DROSHA	+	84
chr16:68155889-68160513	chr16	68155889	68160513	+	1044	NFATC3	chr16	68156372	68156478	IGF2BP2	+	106
chr16:68155889-68160513	chr16	68155889	68160513	+	1044	NFATC3	chr16	68156478	68156536	IGF2BP2	+	58
chr16:68155889-68160513	chr16	68155889	68160513	+	1044	NFATC3	chr16	68156588	68156634	IGF2BP2	+	46
chr16:68155889-68160513	chr16	68155889	68160513	+	1044	NFATC3	chr16	68156539	68156588	IGF2BP2	+	49
chr16:68155889-68160513	chr16	68155889	68160513	+	1044	NFATC3	chr16	68156068	68156127	IGF2BP2	+	59
chr16:68155889-68160513	chr16	68155889	68160513	+	1044	NFATC3	chr16	68156725	68156774	IGF2BP2	+	49
chr16:68155889-68160513	chr16	68155889	68160513	+	1044	NFATC3	chr16	68156650	68156725	IGF2BP2	+	75
chr16:68155889-68160513	chr16	68155889	68160513	+	1044	NFATC3	chr16	68155950	68156040	IGF2BP2	+	90
chr16:68155889-68160513	chr16	68155889	68160513	+	1044	NFATC3	chr16	68156245	68156262	IGF2BP2	+	17
chr16:68155889-68160513	chr16	68155889	68160513	+	1044	NFATC3	chr16	68156262	68156319	IGF2BP2	+	57
chr16:68155889-68160513	chr16	68155889	68160513	+	1044	NFATC3	chr16	68156398	68156458	METAP2	+	60
chr16:68155889-68160513	chr16	68155889	68160513	+	1044	NFATC3	chr16	68156926	68157012	NOLC1	+	86
chr16:68155889-68160513	chr16	68155889	68160513	+	1044	NFATC3	chr16	68156637	68156702	NOLC1	+	65
chr16:68155889-68160513	chr16	68155889	68160513	+	1044	NFATC3	chr16	68156859	68156926	NOLC1	+	67
chr16:68155889-68160513	chr16	68155889	68160513	+	1044	NFATC3	chr16	68156469	68156561	NOLC1	+	92
chr16:68155889-68160513	chr16	68155889	68160513	+	1044	NFATC3	chr16	68156202	68156308	NOLC1	+	106
chr16:68155889-68160513	chr16	68155889	68160513	+	1044	NFATC3	chr16	68156361	68156457	NOLC1	+	96
chr16:68155889-68160513	chr16	68155889	68160513	+	1044	NFATC3	chr16	68155933	68155971	NOLC1	+	38
chr16:68155889-68160513	chr16	68155889	68160513	+	1044	NFATC3	chr16	68156055	68156153	NOLC1	+	98
chr16:68155889-68160513	chr16	68155889	68160513	+	1044	NFATC3	chr16	68156007	68156055	NOLC1	+	48
chr16:68155889-68160513	chr16	68155889	68160513	+	1044	NFATC3	chr16	68156720	68156770	NOLC1	+	50
chr16:68155889-68160513	chr16	68155889	68160513	+	1044	NFATC3	chr16	68155869	68155926	U2AF2	+	37
chr16:68155889-68160513	chr16	68155889	68160513	+	1044	NFATC3	chr16	68156386	68156446	PCBP1	+	60
chr16:68155889-68160513	chr16	68155889	68160513	+	1044	NFATC3	chr16	68156641	68156700	PCBP1	+	59
chr16:68155889-68160513	chr16	68155889	68160513	+	1044	NFATC3	chr16	68155941	68155991	IGF2BP1	+	50
chr16:68155889-68160513	chr16	68155889	68160513	+	1044	NFATC3	chr16	68156241	68156262	IGF2BP1	+	21
chr16:68155889-68160513	chr16	68155889	68160513	+	1044	NFATC3	chr16	68156861	68156906	IGF2BP1	+	45
chr16:68155889-68160513	chr16	68155889	68160513	+	1044	NFATC3	chr16	68156764	68156821	IGF2BP1	+	57
chr16:68155889-68160513	chr16	68155889	68160513	+	1044	NFATC3	chr16	68156721	68156750	IGF2BP1	+	29
chr16:68155889-68160513	chr16	68155889	68160513	+	1044	NFATC3	chr16	68156658	68156721	IGF2BP1	+	63
chr16:68155889-68160513	chr16	68155889	68160513	+	1044	NFATC3	chr16	68155999	68156054	IGF2BP1	+	55
chr16:68155889-68160513	chr16	68155889	68160513	+	1044	NFATC3	chr16	68156054	68156114	IGF2BP1	+	60
chr16:68155889-68160513	chr16	68155889	68160513	+	1044	NFATC3	chr16	68156134	68156174	IGF2BP1	+	40
chr16:68155889-68160513	chr16	68155889	68160513	+	1044	NFATC3	chr16	68156471	68156545	IGF2BP1	+	74
chr16:68155889-68160513	chr16	68155889	68160513	+	1044	NFATC3	chr16	68156545	68156587	IGF2BP1	+	42
chr16:68155889-68160513	chr16	68155889	68160513	+	1044	NFATC3	chr16	68156978	68157017	IGF2BP1	+	39
chr16:68155889-68160513	chr16	68155889	68160513	+	1044	NFATC3	chr16	68160417	68160444	YBX3	+	27
chr16:68155889-68160513	chr16	68155889	68160513	+	1044	NFATC3	chr16	68160459	68160515	UCHL5	+	54
chr16:68155889-68160513	chr16	68155889	68160513	+	1044	NFATC3	chr16	68160350	68160431	NOLC1	+	81
chr16:68155889-68160513	chr16	68155889	68160513	+	1044	NFATC3	chr16	68160351	68160447	IGF2BP1	+	96
chr16:68155889-68160513	chr16	68155889	68160513	+	1044	NFATC3	chr16	68160447	68160499	IGF2BP1	+	52
chr16:85667519-85667738	chr16	85667519	85667738	+	3893	GSE1	chr16	85667572	85667584	YBX3	+	12
chr16:85667519-85667738	chr16	85667519	85667738	+	3893	GSE1	chr16	85667584	85667603	YBX3	+	19
chr16:85667519-85667738	chr16	85667519	85667738	+	3893	GSE1	chr16	85667685	85667731	YBX3	+	46
chr16:85667519-85667738	chr16	85667519	85667738	+	3893	GSE1	chr16	85667552	85667686	IGF2BP2	+	134
chr16:85667519-85667738	chr16	85667519	85667738	+	3893	GSE1	chr16	85667686	85667734	DDX24	+	48
chr16:85667519-85667738	chr16	85667519	85667738	+	3893	GSE1	chr16	85667536	85667664	PCBP1	+	128
chr16:88061088-88071617	chr16	88061088	88071617	+	330	BANP	chr16	88066849	88066955	AQR	+	106
chr16:88061088-88071617	chr16	88061088	88071617	+	330	BANP	chr16	88066848	88066947	BUD13	+	99
chr17:20107645-20109225	chr17	20107645	20109225	+	917	SPECC1	chr17	20108336	20108386	YBX3	+	50
chr17:20107645-20109225	chr17	20107645	20109225	+	917	SPECC1	chr17	20108314	20108336	YBX3	+	22
chr17:20107645-20109225	chr17	20107645	20109225	+	917	SPECC1	chr17	20108984	20109092	UCHL5	+	108
chr17:20107645-20109225	chr17	20107645	20109225	+	917	SPECC1	chr17	20109108	20109162	UCHL5	+	54
chr17:20107645-20109225	chr17	20107645	20109225	+	917	SPECC1	chr17	20108098	20108212	UCHL5	+	114
chr17:20107645-20109225	chr17	20107645	20109225	+	917	SPECC1	chr17	20108113	20108209	ZNF622	+	96
chr17:80521229-80526077	chr17	80521229	80526077	+	428	FOXK2	chr17	80525909	80525967	AQR	+	58
chr17:80521229-80526077	chr17	80521229	80526077	+	428	FOXK2	chr17	80521430	80521459	AQR	+	29
chr17:80521229-80526077	chr17	80521229	80526077	+	428	FOXK2	chr17	80521459	80521465	AQR	+	6
chr17:80521229-80526077	chr17	80521229	80526077	+	428	FOXK2	chr17	80521423	80521430	AQR	+	7
chr17:80521229-80526077	chr17	80521229	80526077	+	428	FOXK2	chr17	80524160	80524271	TARDBP	+	111
chr17:80858526-80869665	chr17	80858526	80869665	+	300	TBCD	chr17	80862555	80862658	NONO	+	103
chr17:80858526-80869665	chr17	80858526	80869665	+	300	TBCD	chr17	80862717	80862779	NONO	+	62
chr17:80858526-80869665	chr17	80858526	80869665	+	300	TBCD	chr17	80867870	80867906	NONO	+	36
chr17:80858526-80869665	chr17	80858526	80869665	+	300	TBCD	chr17	80862926	80863037	NONO	+	111
chr17:80858526-80869665	chr17	80858526	80869665	+	300	TBCD	chr17	80867356	80867403	NONO	+	47
chr17:80858526-80869665	chr17	80858526	80869665	+	300	TBCD	chr17	80863159	80863285	NONO	+	126
chr17:80858526-80869665	chr17	80858526	80869665	+	300	TBCD	chr17	80862452	80862523	NONO	+	71
chr17:80858526-80869665	chr17	80858526	80869665	+	300	TBCD	chr17	80867806	80867849	NONO	+	43
chr17:80858526-80869665	chr17	80858526	80869665	+	300	TBCD	chr17	80862698	80862775	EWSR1	+	77
chr17:80858526-80869665	chr17	80858526	80869665	+	300	TBCD	chr17	80867814	80867903	EWSR1	+	89
chr17:80858526-80869665	chr17	80858526	80869665	+	300	TBCD	chr17	80867557	80867616	EWSR1	+	59
chr17:80858526-80869665	chr17	80858526	80869665	+	300	TBCD	chr17	80867679	80867732	EWSR1	+	53
chr17:80858526-80869665	chr17	80858526	80869665	+	300	TBCD	chr17	80864787	80864916	FUS	+	129
chr17:80858526-80869665	chr17	80858526	80869665	+	300	TBCD	chr17	80865541	80865633	FUS	+	92
chr17:80858526-80869665	chr17	80858526	80869665	+	300	TBCD	chr17	80867135	80867191	SF3B4	+	56
chr17:80858526-80869665	chr17	80858526	80869665	+	300	TBCD	chr17	80869596	80869684	SF3B4	+	69
chr17:80858526-80869665	chr17	80858526	80869665	+	300	TBCD	chr17	80865555	80865632	SF3B4	+	77
chr17:80858526-80869665	chr17	80858526	80869665	+	300	TBCD	chr17	80863877	80863924	DDX24	+	47
chr17:80858526-80869665	chr17	80858526	80869665	+	300	TBCD	chr17	80858596	80858608	DDX24	+	12
chr17:80858526-80869665	chr17	80858526	80869665	+	300	TBCD	chr17	80867508	80867628	EIF4G2	+	120
chr17:80858526-80869665	chr17	80858526	80869665	+	300	TBCD	chr17	80858530	80858611	NOLC1	+	81
chr17:80858526-80869665	chr17	80858526	80869665	+	300	TBCD	chr17	80866000	80866160	HNRNPM	+	160
chr17:80858526-80869665	chr17	80858526	80869665	+	300	TBCD	chr17	80866236	80866290	HNRNPM	+	54
chr17:80858526-80869665	chr17	80858526	80869665	+	300	TBCD	chr17	80867523	80867613	RBFOX2	+	90
chr17:80858526-80869665	chr17	80858526	80869665	+	300	TBCD	chr17	80867635	80867756	RBFOX2	+	121
chr18:12999419-13019205	chr18	12999419	13019205	+	422	CEP192	chr18	13008480	13008630	UCHL5	+	150
chr18:12999419-13019205	chr18	12999419	13019205	+	422	CEP192	chr18	13001542	13001582	LIN28B	+	40
chr18:12999419-13019205	chr18	12999419	13019205	+	422	CEP192	chr18	13008454	13008500	LIN28B	+	46
chr18:12999419-13019205	chr18	12999419	13019205	+	422	CEP192	chr18	13005715	13005779	HNRNPM	+	64
chr18:12999419-13019205	chr18	12999419	13019205	+	422	CEP192	chr18	13005499	13005657	HNRNPM	+	158
chr18:12999419-13019205	chr18	12999419	13019205	+	422	CEP192	chr18	13002930	13003021	CSTF2T	+	91
chr18:12999419-13019205	chr18	12999419	13019205	+	422	CEP192	chr18	13002789	13002853	KHSRP	+	64
chr18:12999419-13019205	chr18	12999419	13019205	+	422	CEP192	chr18	13002854	13002916	KHSRP	+	62
chr18:12999419-13019205	chr18	12999419	13019205	+	422	CEP192	chr18	13002754	13002789	KHSRP	+	35
chr18:12999419-13019205	chr18	12999419	13019205	+	422	CEP192	chr18	13001581	13001679	KHSRP	+	98
chr18:12999419-13019205	chr18	12999419	13019205	+	422	CEP192	chr18	13008484	13008584	IGF2BP1	+	100
chr18:12999419-13019205	chr18	12999419	13019205	+	422	CEP192	chr18	13018492	13018604	YBX3	+	112
chr18:12999419-13019205	chr18	12999419	13019205	+	422	CEP192	chr18	13017259	13017305	LIN28B	+	46
chr18:12999419-13019205	chr18	12999419	13019205	+	422	CEP192	chr18	13018442	13018516	SF3B4	+	74
chr18:12999419-13019205	chr18	12999419	13019205	+	422	CEP192	chr18	13013627	13013695	EIF4G2	+	68
chr18:12999419-13019205	chr18	12999419	13019205	+	422	CEP192	chr18	13015326	13015421	GRWD1	+	95
chr18:12999419-13019205	chr18	12999419	13019205	+	422	CEP192	chr18	13013350	13013424	TARDBP	+	74
chr18:12999419-13019205	chr18	12999419	13019205	+	422	CEP192	chr18	13013604	13013680	TARDBP	+	76
chr18:12999419-13019205	chr18	12999419	13019205	+	422	CEP192	chr18	13017354	13017425	RBM22	+	71
chr18:12999419-13030607	chr18	12999419	13030607	+	355	CEP192	chr18	13008480	13008630	UCHL5	+	150
chr18:12999419-13030607	chr18	12999419	13030607	+	355	CEP192	chr18	13001542	13001582	LIN28B	+	40
chr18:12999419-13030607	chr18	12999419	13030607	+	355	CEP192	chr18	13008454	13008500	LIN28B	+	46
chr18:12999419-13030607	chr18	12999419	13030607	+	355	CEP192	chr18	13005715	13005779	HNRNPM	+	64
chr18:12999419-13030607	chr18	12999419	13030607	+	355	CEP192	chr18	13005499	13005657	HNRNPM	+	158
chr18:12999419-13030607	chr18	12999419	13030607	+	355	CEP192	chr18	13002930	13003021	CSTF2T	+	91
chr18:12999419-13030607	chr18	12999419	13030607	+	355	CEP192	chr18	13002789	13002853	KHSRP	+	64
chr18:12999419-13030607	chr18	12999419	13030607	+	355	CEP192	chr18	13002854	13002916	KHSRP	+	62
chr18:12999419-13030607	chr18	12999419	13030607	+	355	CEP192	chr18	13002754	13002789	KHSRP	+	35
chr18:12999419-13030607	chr18	12999419	13030607	+	355	CEP192	chr18	13001581	13001679	KHSRP	+	98
chr18:12999419-13030607	chr18	12999419	13030607	+	355	CEP192	chr18	13008484	13008584	IGF2BP1	+	100
chr18:12999419-13030607	chr18	12999419	13030607	+	355	CEP192	chr18	13018492	13018604	YBX3	+	112
chr18:12999419-13030607	chr18	12999419	13030607	+	355	CEP192	chr18	13017259	13017305	LIN28B	+	46
chr18:12999419-13030607	chr18	12999419	13030607	+	355	CEP192	chr18	13018442	13018516	SF3B4	+	74
chr18:12999419-13030607	chr18	12999419	13030607	+	355	CEP192	chr18	13013627	13013695	EIF4G2	+	68
chr18:12999419-13030607	chr18	12999419	13030607	+	355	CEP192	chr18	13020931	13020979	EXOSC5	+	48
chr18:12999419-13030607	chr18	12999419	13030607	+	355	CEP192	chr18	13023754	13023800	EXOSC5	+	46
chr18:12999419-13030607	chr18	12999419	13030607	+	355	CEP192	chr18	13023800	13023840	EXOSC5	+	40
chr18:12999419-13030607	chr18	12999419	13030607	+	355	CEP192	chr18	13023697	13023754	EXOSC5	+	57
chr18:12999419-13030607	chr18	12999419	13030607	+	355	CEP192	chr18	13021098	13021134	EXOSC5	+	36
chr18:12999419-13030607	chr18	12999419	13030607	+	355	CEP192	chr18	13023520	13023596	EXOSC5	+	76
chr18:12999419-13030607	chr18	12999419	13030607	+	355	CEP192	chr18	13023639	13023680	EXOSC5	+	41
chr18:12999419-13030607	chr18	12999419	13030607	+	355	CEP192	chr18	13021285	13021338	EXOSC5	+	53
chr18:12999419-13030607	chr18	12999419	13030607	+	355	CEP192	chr18	13023891	13023921	EXOSC5	+	30
chr18:12999419-13030607	chr18	12999419	13030607	+	355	CEP192	chr18	13023319	13023358	EXOSC5	+	39
chr18:12999419-13030607	chr18	12999419	13030607	+	355	CEP192	chr18	13024012	13024111	EXOSC5	+	99
chr18:12999419-13030607	chr18	12999419	13030607	+	355	CEP192	chr18	13021577	13021622	EXOSC5	+	45
chr18:12999419-13030607	chr18	12999419	13030607	+	355	CEP192	chr18	13024143	13024194	EXOSC5	+	51
chr18:12999419-13030607	chr18	12999419	13030607	+	355	CEP192	chr18	13022140	13022162	EXOSC5	+	22
chr18:12999419-13030607	chr18	12999419	13030607	+	355	CEP192	chr18	13021897	13021970	EXOSC5	+	73
chr18:12999419-13030607	chr18	12999419	13030607	+	355	CEP192	chr18	13015326	13015421	GRWD1	+	95
chr18:12999419-13030607	chr18	12999419	13030607	+	355	CEP192	chr18	13024044	13024120	HNRNPM	+	76
chr18:12999419-13030607	chr18	12999419	13030607	+	355	CEP192	chr18	13019404	13019477	KHSRP	+	73
chr18:12999419-13030607	chr18	12999419	13030607	+	355	CEP192	chr18	13021112	13021169	KHSRP	+	57
chr18:12999419-13030607	chr18	12999419	13030607	+	355	CEP192	chr18	13021085	13021112	KHSRP	+	27
chr18:12999419-13030607	chr18	12999419	13030607	+	355	CEP192	chr18	13020977	13020992	KHSRP	+	15
chr18:12999419-13030607	chr18	12999419	13030607	+	355	CEP192	chr18	13020941	13020977	KHSRP	+	36
chr18:12999419-13030607	chr18	12999419	13030607	+	355	CEP192	chr18	13021547	13021611	MATR3	+	64
chr18:12999419-13030607	chr18	12999419	13030607	+	355	CEP192	chr18	13021770	13021870	MATR3	+	100
chr18:12999419-13030607	chr18	12999419	13030607	+	355	CEP192	chr18	13024057	13024151	MATR3	+	94
chr18:12999419-13030607	chr18	12999419	13030607	+	355	CEP192	chr18	13021893	13021955	MATR3	+	62
chr18:12999419-13030607	chr18	12999419	13030607	+	355	CEP192	chr18	13013350	13013424	TARDBP	+	74
chr18:12999419-13030607	chr18	12999419	13030607	+	355	CEP192	chr18	13013604	13013680	TARDBP	+	76
chr18:12999419-13030607	chr18	12999419	13030607	+	355	CEP192	chr18	13017354	13017425	RBM22	+	71
chr18:12999419-13030607	chr18	12999419	13030607	+	355	CEP192	chr18	13029792	13029810	YBX3	+	18
chr18:12999419-13030607	chr18	12999419	13030607	+	355	CEP192	chr18	13029770	13029792	YBX3	+	22
chr18:12999419-13030607	chr18	12999419	13030607	+	355	CEP192	chr18	13027857	13027877	EXOSC5	+	20
chr18:12999419-13030607	chr18	12999419	13030607	+	355	CEP192	chr18	13027247	13027290	EXOSC5	+	43
chr18:12999419-13030607	chr18	12999419	13030607	+	355	CEP192	chr18	13026497	13026550	EXOSC5	+	53
chr18:12999419-13030607	chr18	12999419	13030607	+	355	CEP192	chr18	13026954	13026979	EXOSC5	+	25
chr18:12999419-13030607	chr18	12999419	13030607	+	355	CEP192	chr18	13026833	13026884	EXOSC5	+	51
chr18:12999419-13030607	chr18	12999419	13030607	+	355	CEP192	chr18	13027309	13027369	EXOSC5	+	60
chr18:12999419-13030607	chr18	12999419	13030607	+	355	CEP192	chr18	13027006	13027054	EXOSC5	+	48
chr18:12999419-13030607	chr18	12999419	13030607	+	355	CEP192	chr18	13026353	13026456	EXOSC5	+	103
chr18:12999419-13030607	chr18	12999419	13030607	+	355	CEP192	chr18	13026581	13026648	EXOSC5	+	67
chr18:12999419-13030607	chr18	12999419	13030607	+	355	CEP192	chr18	13027649	13027711	HNRNPM	+	62
chr18:12999419-13030607	chr18	12999419	13030607	+	355	CEP192	chr18	13026569	13026643	MATR3	+	74
chr18:12999419-13030607	chr18	12999419	13030607	+	355	CEP192	chr18	13025737	13025857	HNRNPL	+	120
chr18:19345732-19359646	chr18	19345732	19359646	+	440	MIB1	chr18	19348702	19348845	AQR	+	143
chr18:19345732-19359646	chr18	19345732	19359646	+	440	MIB1	chr18	19348617	19348717	UCHL5	+	100
chr18:19345732-19359646	chr18	19345732	19359646	+	440	MIB1	chr18	19348593	19348714	ZNF800	+	121
chr18:19345732-19359646	chr18	19345732	19359646	+	440	MIB1	chr18	19345875	19345905	FMR1	+	30
chr18:19345732-19359646	chr18	19345732	19359646	+	440	MIB1	chr18	19353542	19353624	AQR	+	82
chr18:19345732-19359646	chr18	19345732	19359646	+	440	MIB1	chr18	19359615	19359652	BUD13	+	31
chr18:19345732-19359646	chr18	19345732	19359646	+	440	MIB1	chr18	19353583	19353663	UCHL5	+	80
chr18:19345732-19359646	chr18	19345732	19359646	+	440	MIB1	chr18	19359526	19359546	PUM2	+	20
chr18:19345732-19359646	chr18	19345732	19359646	+	440	MIB1	chr18	19359439	19359453	LIN28B	+	14
chr18:19345732-19359646	chr18	19345732	19359646	+	440	MIB1	chr18	19359453	19359495	LIN28B	+	42
chr18:19345732-19359646	chr18	19345732	19359646	+	440	MIB1	chr18	19358071	19358135	LIN28B	+	64
chr18:19345732-19359646	chr18	19345732	19359646	+	440	MIB1	chr18	19353584	19353638	DDX24	+	54
chr18:19345732-19359646	chr18	19345732	19359646	+	440	MIB1	chr18	19353965	19354070	KHSRP	+	105
chr18:19345732-19359646	chr18	19345732	19359646	+	440	MIB1	chr18	19357886	19358009	KHSRP	+	123
chr18:29691716-29693823	chr18	29691716	29693823	+	713	RNF138	chr18	29691728	29691827	NOLC1	+	99
chr18:29691716-29693823	chr18	29691716	29693823	+	713	RNF138	chr18	29693777	29693824	IGF2BP1	+	46
chr18:9182379-9221997	chr18	9182379	9221997	+	542	ANKRD12	chr18	9187031	9187167	ILF3	+	136
chr18:9182379-9221997	chr18	9182379	9221997	+	542	ANKRD12	chr18	9182363	9182398	SF3B4	+	19
chr18:9182379-9221997	chr18	9182379	9221997	+	542	ANKRD12	chr18	9182398	9182468	SF3B4	+	70
chr18:9182379-9221997	chr18	9182379	9221997	+	542	ANKRD12	chr18	9183825	9183879	KHSRP	+	54
chr18:9182379-9221997	chr18	9182379	9221997	+	542	ANKRD12	chr18	9183792	9183825	KHSRP	+	33
chr18:9182379-9221997	chr18	9182379	9221997	+	542	ANKRD12	chr18	9183728	9183792	KHSRP	+	64
chr18:9182379-9221997	chr18	9182379	9221997	+	542	ANKRD12	chr18	9190818	9190939	KHSRP	+	121
chr18:9182379-9221997	chr18	9182379	9221997	+	542	ANKRD12	chr18	9182370	9182439	U2AF2	+	60
chr18:9182379-9221997	chr18	9182379	9221997	+	542	ANKRD12	chr18	9182371	9182430	ZNF622	+	51
chr18:9182379-9221997	chr18	9182379	9221997	+	542	ANKRD12	chr18	9182430	9182516	ZNF622	+	86
chr18:9182379-9221997	chr18	9182379	9221997	+	542	ANKRD12	chr18	9182548	9182601	RBM22	+	53
chr18:9182379-9221997	chr18	9182379	9221997	+	542	ANKRD12	chr18	9196348	9196480	QKI	+	132
chr18:9182379-9221997	chr18	9182379	9221997	+	542	ANKRD12	chr18	9195760	9195818	TIA1	+	58
chr18:9182379-9221997	chr18	9182379	9221997	+	542	ANKRD12	chr18	9204354	9204370	KHSRP	+	16
chr18:9182379-9221997	chr18	9182379	9221997	+	542	ANKRD12	chr18	9196454	9196539	KHSRP	+	85
chr18:9182379-9221997	chr18	9182379	9221997	+	542	ANKRD12	chr18	9203109	9203146	KHSRP	+	37
chr18:9182379-9221997	chr18	9182379	9221997	+	542	ANKRD12	chr18	9203169	9203201	KHSRP	+	32
chr18:9182379-9221997	chr18	9182379	9221997	+	542	ANKRD12	chr18	9203146	9203169	KHSRP	+	23
chr18:9182379-9221997	chr18	9182379	9221997	+	542	ANKRD12	chr18	9203201	9203275	KHSRP	+	74
chr18:9182379-9221997	chr18	9182379	9221997	+	542	ANKRD12	chr18	9196400	9196428	KHSRP	+	28
chr18:9182379-9221997	chr18	9182379	9221997	+	542	ANKRD12	chr18	9196428	9196454	KHSRP	+	26
chr18:9182379-9221997	chr18	9182379	9221997	+	542	ANKRD12	chr18	9197591	9197692	KHSRP	+	101
chr18:9182379-9221997	chr18	9182379	9221997	+	542	ANKRD12	chr18	9203300	9203372	KHSRP	+	72
chr18:9182379-9221997	chr18	9182379	9221997	+	542	ANKRD12	chr18	9204421	9204523	U2AF2	+	102
chr18:9182379-9221997	chr18	9182379	9221997	+	542	ANKRD12	chr18	9195552	9195608	ZNF622	+	56
chr18:9182379-9221997	chr18	9182379	9221997	+	542	ANKRD12	chr18	9195636	9195697	MTPAP	+	61
chr18:9182379-9221997	chr18	9182379	9221997	+	542	ANKRD12	chr18	9196129	9196139	HNRNPL	+	10
chr18:9182379-9221997	chr18	9182379	9221997	+	542	ANKRD12	chr18	9196115	9196129	HNRNPL	+	14
chr18:9182379-9221997	chr18	9182379	9221997	+	542	ANKRD12	chr18	9196089	9196115	HNRNPL	+	26
chr18:9182379-9221997	chr18	9182379	9221997	+	542	ANKRD12	chr18	9196139	9196174	HNRNPL	+	35
chr18:9182379-9221997	chr18	9182379	9221997	+	542	ANKRD12	chr18	9196183	9196248	HNRNPL	+	65
chr18:9182379-9221997	chr18	9182379	9221997	+	542	ANKRD12	chr18	9196252	9196329	HNRNPL	+	77
chr18:9182379-9221997	chr18	9182379	9221997	+	542	ANKRD12	chr18	9195755	9195804	PRPF8	+	49
chr18:9182379-9221997	chr18	9182379	9221997	+	542	ANKRD12	chr18	9195826	9195875	PRPF8	+	49
chr18:9182379-9221997	chr18	9182379	9221997	+	542	ANKRD12	chr18	9204519	9204587	PRPF8	+	68
chr18:9182379-9221997	chr18	9182379	9221997	+	542	ANKRD12	chr18	9196257	9196319	GTF2F1	+	62
chr18:9182379-9221997	chr18	9182379	9221997	+	542	ANKRD12	chr18	9196182	9196238	AGGF1	+	56
chr18:9182379-9221997	chr18	9182379	9221997	+	542	ANKRD12	chr18	9196255	9196326	AGGF1	+	71
chr18:9182379-9221997	chr18	9182379	9221997	+	542	ANKRD12	chr18	9211736	9211783	UCHL5	+	47
chr18:9182379-9221997	chr18	9182379	9221997	+	542	ANKRD12	chr18	9211662	9211736	UCHL5	+	74
chr18:9182379-9221997	chr18	9182379	9221997	+	542	ANKRD12	chr18	9221876	9222006	UCHL5	+	121
chr18:9182379-9221997	chr18	9182379	9221997	+	542	ANKRD12	chr18	9216761	9216906	SRSF1	+	145
chr18:9182379-9221997	chr18	9182379	9221997	+	542	ANKRD12	chr18	9221800	9221862	SF3B4	+	62
chr18:9182379-9221997	chr18	9182379	9221997	+	542	ANKRD12	chr18	9208602	9208636	SF3B4	+	34
chr18:9182379-9221997	chr18	9182379	9221997	+	542	ANKRD12	chr18	9208636	9208700	SF3B4	+	64
chr18:9182379-9221997	chr18	9182379	9221997	+	542	ANKRD12	chr18	9215283	9215329	SAFB	+	46
chr18:9182379-9221997	chr18	9182379	9221997	+	542	ANKRD12	chr18	9216038	9216087	SAFB	+	49
chr18:9182379-9221997	chr18	9182379	9221997	+	542	ANKRD12	chr18	9219144	9219232	KHSRP	+	88
chr18:9182379-9221997	chr18	9182379	9221997	+	542	ANKRD12	chr18	9220156	9220212	KHSRP	+	56
chr18:9182379-9221997	chr18	9182379	9221997	+	542	ANKRD12	chr18	9220262	9220325	KHSRP	+	63
chr18:9182379-9221997	chr18	9182379	9221997	+	542	ANKRD12	chr18	9220212	9220235	KHSRP	+	23
chr18:9182379-9221997	chr18	9182379	9221997	+	542	ANKRD12	chr18	9220235	9220262	KHSRP	+	27
chr18:9182379-9221997	chr18	9182379	9221997	+	542	ANKRD12	chr18	9211766	9211784	ZNF622	+	18
chr18:9182379-9221997	chr18	9182379	9221997	+	542	ANKRD12	chr18	9211787	9211820	PRPF8	+	33
chr18:9182379-9221997	chr18	9182379	9221997	+	542	ANKRD12	chr18	9211775	9211787	PRPF8	+	12
chr18:9931806-9937063	chr18	9931806	9937063	+	354	VAPA	chr18	9936189	9936296	AQR	+	107
chr18:9931806-9937063	chr18	9931806	9937063	+	354	VAPA	chr18	9932003	9932092	AQR	+	89
chr18:9931806-9937063	chr18	9931806	9937063	+	354	VAPA	chr18	9931957	9932003	AQR	+	46
chr18:9931806-9937063	chr18	9931806	9937063	+	354	VAPA	chr18	9936651	9936703	RBM15	+	52
chr18:9931806-9937063	chr18	9931806	9937063	+	354	VAPA	chr18	9936651	9936704	LIN28B	+	53
chr18:9931806-9937063	chr18	9931806	9937063	+	354	VAPA	chr18	9936050	9936102	SF3B4	+	52
chr18:9931806-9937063	chr18	9931806	9937063	+	354	VAPA	chr18	9936921	9936974	SF3B4	+	53
chr18:9931806-9937063	chr18	9931806	9937063	+	354	VAPA	chr18	9936224	9936284	GPKOW	+	60
chr18:9931806-9937063	chr18	9931806	9937063	+	354	VAPA	chr18	9932131	9932172	KHSRP	+	41
chr18:9931806-9937063	chr18	9931806	9937063	+	354	VAPA	chr18	9931810	9931844	U2AF2	+	34
chr18:9931806-9937063	chr18	9931806	9937063	+	354	VAPA	chr18	9931794	9931810	U2AF2	+	4
chr18:9931806-9937063	chr18	9931806	9937063	+	354	VAPA	chr18	9936982	9936987	ZNF622	+	5
chr18:9931806-9937063	chr18	9931806	9937063	+	354	VAPA	chr18	9936987	9937012	ZNF622	+	25
chr18:9931806-9937063	chr18	9931806	9937063	+	354	VAPA	chr18	9936191	9936214	ZNF622	+	23
chr18:9931806-9937063	chr18	9931806	9937063	+	354	VAPA	chr18	9936708	9936742	ZNF622	+	34
chr18:9931806-9937063	chr18	9931806	9937063	+	354	VAPA	chr18	9936104	9936212	PUM1	+	108
chr18:9931806-9937063	chr18	9931806	9937063	+	354	VAPA	chr18	9936982	9937006	IGF2BP1	+	24
chr18:9931806-9937063	chr18	9931806	9937063	+	354	VAPA	chr18	9936141	9936192	IGF2BP1	+	51
chr18:9931806-9937063	chr18	9931806	9937063	+	354	VAPA	chr18	9936192	9936210	IGF2BP1	+	18
chr18:9931806-9937063	chr18	9931806	9937063	+	354	VAPA	chr18	9932017	9932126	PRPF8	+	109
chr19:13039155-13039661	chr19	13039155	13039661	-	515	FARSA	chr19	13039299	13039331	BUD13	-	32
chr19:13039155-13039661	chr19	13039155	13039661	-	515	FARSA	chr19	13039396	13039446	YBX3	-	50
chr19:13039155-13039661	chr19	13039155	13039661	-	515	FARSA	chr19	13039472	13039533	EFTUD2	-	61
chr19:13039155-13039661	chr19	13039155	13039661	-	515	FARSA	chr19	13039264	13039315	SF3B4	-	51
chr19:13039155-13039661	chr19	13039155	13039661	-	515	FARSA	chr19	13039596	13039659	DDX24	-	63
chr19:18648410-18649246	chr19	18648410	18649246	-	319	FKBP8	chr19	18648602	18648632	AQR	-	30
chr19:18648410-18649246	chr19	18648410	18649246	-	319	FKBP8	chr19	18649240	18649278	AQR	-	6
chr19:18648410-18649246	chr19	18648410	18649246	-	319	FKBP8	chr19	18648981	18649016	AQR	-	35
chr19:18648410-18649246	chr19	18648410	18649246	-	319	FKBP8	chr19	18649016	18649026	AQR	-	10
chr19:18648410-18649246	chr19	18648410	18649246	-	319	FKBP8	chr19	18649025	18649038	YBX3	-	13
chr19:18648410-18649246	chr19	18648410	18649246	-	319	FKBP8	chr19	18649038	18649088	YBX3	-	50
chr19:18648410-18649246	chr19	18648410	18649246	-	319	FKBP8	chr19	18648552	18648583	YBX3	-	31
chr19:18648410-18649246	chr19	18648410	18649246	-	319	FKBP8	chr19	18648410	18648440	YBX3	-	30
chr19:18648410-18649246	chr19	18648410	18649246	-	319	FKBP8	chr19	18649158	18649168	DDX55	-	10
chr19:18648410-18649246	chr19	18648410	18649246	-	319	FKBP8	chr19	18649108	18649170	METAP2	-	62
chr19:18648410-18649246	chr19	18648410	18649246	-	319	FKBP8	chr19	18649041	18649108	METAP2	-	67
chr19:18648410-18649246	chr19	18648410	18649246	-	319	FKBP8	chr19	18648475	18648502	METAP2	-	27
chr19:18648410-18649246	chr19	18648410	18649246	-	319	FKBP8	chr19	18649141	18649145	PABPC4	-	4
chr19:18650180-18650530	chr19	18650180	18650530	-	411	FKBP8	chr19	18650485	18650515	METAP2	-	30
chr19:18650180-18650530	chr19	18650180	18650530	-	411	FKBP8	chr19	18650447	18650455	ZNF800	-	8
chr19:18650180-18650530	chr19	18650180	18650530	-	411	FKBP8	chr19	18650363	18650371	DDX24	-	8
chr19:18650180-18650530	chr19	18650180	18650530	-	411	FKBP8	chr19	18650191	18650263	DDX24	-	72
chr19:18650180-18650530	chr19	18650180	18650530	-	411	FKBP8	chr19	18650473	18650515	FXR2	-	42
chr19:30476129-30477324	chr19	30476129	30477324	+	344	URI1	chr19	30476141	30476191	YBX3	+	50
chr19:30476129-30477324	chr19	30476129	30477324	+	344	URI1	chr19	30477315	30477431	KHSRP	+	9
chr19:30476129-30477324	chr19	30476129	30477324	+	344	URI1	chr19	30477178	30477224	U2AF2	+	46
chr19:3660963-3661999	chr19	3660963	3661999	-	488	PIP5K1C	chr19	3661076	3661226	BUD13	-	150
chr19:3660963-3661999	chr19	3660963	3661999	-	488	PIP5K1C	chr19	3661965	3662136	SF3B4	-	34
chr19:3660963-3661999	chr19	3660963	3661999	-	488	PIP5K1C	chr19	3661480	3661532	NOLC1	-	52
chr19:55610151-55614936	chr19	55610151	55614936	-	313	PPP1R12C	chr19	55610335	55610401	SRSF1	-	66
chr19:55610151-55614936	chr19	55610151	55614936	-	313	PPP1R12C	chr19	55614903	55614991	SF3B4	-	33
chr19:55610151-55614936	chr19	55610151	55614936	-	313	PPP1R12C	chr19	55614670	55614726	PRPF8	-	56
chr19:5604593-5604947	chr19	5604593	5604947	-	383	SAFB2	chr19	5604893	5604944	UCHL5	-	51
chr19:5604593-5604947	chr19	5604593	5604947	-	383	SAFB2	chr19	5604799	5604851	UCHL5	-	52
chr19:5604593-5604947	chr19	5604593	5604947	-	383	SAFB2	chr19	5604892	5604948	ZNF622	-	55
chr19:5604593-5604947	chr19	5604593	5604947	-	383	SAFB2	chr19	5604797	5604806	TRA2A	-	9
chr19:5604593-5604947	chr19	5604593	5604947	-	383	SAFB2	chr19	5604932	5604947	TRA2A	-	15
chr19:5604593-5604947	chr19	5604593	5604947	-	383	SAFB2	chr19	5604656	5604705	TRA2A	-	49
chr19:5604593-5604947	chr19	5604593	5604947	-	383	SAFB2	chr19	5604601	5604639	TRA2A	-	38
chr2:100078957-100081447	chr2	100078957	100081447	-	334	REV1	chr2	100081310	100081386	AQR	-	76
chr2:100078957-100081447	chr2	100078957	100081447	-	334	REV1	chr2	100078999	100079068	UCHL5	-	69
chr2:100078957-100081447	chr2	100078957	100081447	-	334	REV1	chr2	100078988	100079086	DDX24	-	98
chr2:100078957-100081447	chr2	100078957	100081447	-	334	REV1	chr2	100078870	100078966	KHSRP	-	9
chr2:100078957-100081447	chr2	100078957	100081447	-	334	REV1	chr2	100081271	100081322	KHSRP	-	51
chr2:100078957-100081447	chr2	100078957	100081447	-	334	REV1	chr2	100079009	100079084	ZNF622	-	75
chr2:106739425-106782539	chr2	106739425	106782539	-	327	UXS1	chr2	106746129	106746236	YBX3	-	107
chr2:106739425-106782539	chr2	106739425	106782539	-	327	UXS1	chr2	106761647	106761707	YBX3	-	60
chr2:106739425-106782539	chr2	106739425	106782539	-	327	UXS1	chr2	106781073	106781152	PRPF8	-	79
chr2:106761645-106782539	chr2	106761645	106782539	-	305	UXS1	chr2	106761647	106761707	YBX3	-	60
chr2:106761645-106782539	chr2	106761645	106782539	-	305	UXS1	chr2	106781073	106781152	PRPF8	-	79
chr2:15601324-15618413	chr2	15601324	15618413	-	285	NBAS	chr2	15607454	15607478	YBX3	-	24
chr2:15601324-15618413	chr2	15601324	15618413	-	285	NBAS	chr2	15601899	15601915	YBX3	-	16
chr2:15601324-15618413	chr2	15601324	15618413	-	285	NBAS	chr2	15607452	15607532	ZNF800	-	80
chr2:15601324-15618413	chr2	15601324	15618413	-	285	NBAS	chr2	15607787	15607828	ZNF800	-	41
chr2:15601324-15618413	chr2	15601324	15618413	-	285	NBAS	chr2	15607789	15607837	DDX24	-	48
chr2:15601324-15618413	chr2	15601324	15618413	-	285	NBAS	chr2	15601882	15601917	DDX24	-	35
chr2:15601324-15618413	chr2	15601324	15618413	-	285	NBAS	chr2	15613375	15613470	DDX24	-	95
chr2:15601324-15618413	chr2	15601324	15618413	-	285	NBAS	chr2	15613415	15613468	FXR2	-	53
chr2:15601324-15618413	chr2	15601324	15618413	-	285	NBAS	chr2	15607450	15607493	GRWD1	-	43
chr2:15601324-15618413	chr2	15601324	15618413	-	285	NBAS	chr2	15601883	15601916	GRWD1	-	33
chr2:15601324-15618413	chr2	15601324	15618413	-	285	NBAS	chr2	15613362	15613449	FMR1	-	87
chr2:15601324-15618413	chr2	15601324	15618413	-	285	NBAS	chr2	15607621	15607741	KHSRP	-	120
chr2:15601324-15618413	chr2	15601324	15618413	-	285	NBAS	chr2	15607357	15607442	KHSRP	-	85
chr2:15601324-15618413	chr2	15601324	15618413	-	285	NBAS	chr2	15613376	15613464	ZNF622	-	88
chr2:15601324-15618413	chr2	15601324	15618413	-	285	NBAS	chr2	15607519	15607530	ZNF622	-	11
chr2:15601324-15618413	chr2	15601324	15618413	-	285	NBAS	chr2	15607449	15607532	PUM1	-	83
chr2:15601324-15618413	chr2	15601324	15618413	-	285	NBAS	chr2	15601880	15601916	PUM1	-	36
chr2:15601324-15618413	chr2	15601324	15618413	-	285	NBAS	chr2	15601886	15601915	FXR1	-	29
chr2:15601324-15618413	chr2	15601324	15618413	-	285	NBAS	chr2	15607452	15607490	FXR1	-	38
chr2:15601324-15618413	chr2	15601324	15618413	-	285	NBAS	chr2	15615826	15615887	RBM15	-	61
chr2:15601324-15618413	chr2	15601324	15618413	-	285	NBAS	chr2	15614199	15614229	FXR2	-	30
chr2:15601324-15618413	chr2	15601324	15618413	-	285	NBAS	chr2	15618362	15618450	U2AF2	-	51
chr2:15601324-15618413	chr2	15601324	15618413	-	285	NBAS	chr2	15614360	15614446	ZNF622	-	86
chr2:15601324-15618413	chr2	15601324	15618413	-	285	NBAS	chr2	15615948	15616002	FXR1	-	54
chr2:15629017-15651474	chr2	15629017	15651474	-	297	NBAS	chr2	15629146	15629192	SF3B4	-	46
chr2:15629017-15651474	chr2	15629017	15651474	-	297	NBAS	chr2	15629079	15629147	DDX24	-	68
chr2:15629017-15651474	chr2	15629017	15651474	-	297	NBAS	chr2	15629985	15630037	HNRNPM	-	52
chr2:15629017-15651474	chr2	15629017	15651474	-	297	NBAS	chr2	15629894	15629953	HNRNPM	-	59
chr2:15629017-15651474	chr2	15629017	15651474	-	297	NBAS	chr2	15629568	15629655	PTBP1	-	87
chr2:15629017-15651474	chr2	15629017	15651474	-	297	NBAS	chr2	15644301	15644340	SRSF1	-	39
chr2:15629017-15651474	chr2	15629017	15651474	-	297	NBAS	chr2	15644337	15644395	SF3B4	-	58
chr2:15629017-15651474	chr2	15629017	15651474	-	297	NBAS	chr2	15644324	15644337	DDX24	-	13
chr2:15629017-15651474	chr2	15629017	15651474	-	297	NBAS	chr2	15645256	15645292	EXOSC5	-	36
chr2:15629017-15651474	chr2	15629017	15651474	-	297	NBAS	chr2	15645039	15645133	EXOSC5	-	94
chr2:15629017-15651474	chr2	15629017	15651474	-	297	NBAS	chr2	15645612	15645701	EXOSC5	-	89
chr2:15629017-15651474	chr2	15629017	15651474	-	297	NBAS	chr2	15645727	15645767	HNRNPM	-	40
chr2:15629017-15651474	chr2	15629017	15651474	-	297	NBAS	chr2	15645644	15645699	HNRNPM	-	55
chr2:15629017-15651474	chr2	15629017	15651474	-	297	NBAS	chr2	15643494	15643565	U2AF2	-	71
chr2:15629017-15651474	chr2	15629017	15651474	-	297	NBAS	chr2	15646001	15646036	MATR3	-	35
chr2:15629017-15651474	chr2	15629017	15651474	-	297	NBAS	chr2	15645632	15645702	MATR3	-	70
chr2:15629017-15651474	chr2	15629017	15651474	-	297	NBAS	chr2	15645824	15645909	MATR3	-	85
chr2:15629017-15651474	chr2	15629017	15651474	-	297	NBAS	chr2	15637042	15637109	MATR3	-	67
chr2:15629017-15651474	chr2	15629017	15651474	-	297	NBAS	chr2	15637433	15637567	MATR3	-	134
chr2:15629017-15651474	chr2	15629017	15651474	-	297	NBAS	chr2	15646481	15646520	MATR3	-	39
chr2:15629017-15651474	chr2	15629017	15651474	-	297	NBAS	chr2	15646120	15646173	MATR3	-	53
chr2:15629017-15651474	chr2	15629017	15651474	-	297	NBAS	chr2	15646209	15646257	MATR3	-	48
chr2:15629017-15651474	chr2	15629017	15651474	-	297	NBAS	chr2	15646175	15646209	MATR3	-	34
chr2:15629017-15651474	chr2	15629017	15651474	-	297	NBAS	chr2	15636688	15636807	MATR3	-	119
chr2:15629017-15651474	chr2	15629017	15651474	-	297	NBAS	chr2	15636171	15636242	TARDBP	-	71
chr2:15629017-15651474	chr2	15629017	15651474	-	297	NBAS	chr2	15644172	15644250	RBM22	-	78
chr2:15629017-15651474	chr2	15629017	15651474	-	297	NBAS	chr2	15636681	15636786	PTBP1	-	105
chr2:15629017-15651474	chr2	15629017	15651474	-	297	NBAS	chr2	15646189	15646233	PTBP1	-	44
chr2:15629017-15651474	chr2	15629017	15651474	-	297	NBAS	chr2	15644186	15644225	PRPF8	-	39
chr2:15629017-15651474	chr2	15629017	15651474	-	297	NBAS	chr2	15651254	15651305	EFTUD2	-	51
chr2:15629017-15651474	chr2	15629017	15651474	-	297	NBAS	chr2	15651305	15651361	EFTUD2	-	56
chr2:15629017-15651474	chr2	15629017	15651474	-	297	NBAS	chr2	15651335	15651361	DDX24	-	26
chr2:15629017-15651474	chr2	15629017	15651474	-	297	NBAS	chr2	15647056	15647152	MATR3	-	96
chr2:15629017-15651474	chr2	15629017	15651474	-	297	NBAS	chr2	15647152	15647208	MATR3	-	56
chr2:15629017-15651474	chr2	15629017	15651474	-	297	NBAS	chr2	15647321	15647362	MATR3	-	41
chr2:15629017-15651474	chr2	15629017	15651474	-	297	NBAS	chr2	15647049	15647092	PTBP1	-	43
chr2:15629017-15651474	chr2	15629017	15651474	-	297	NBAS	chr2	15647110	15647149	PTBP1	-	39
chr2:240929490-240946787	chr2	240929490	240946787	-	309	NDUFA10	chr2	240933574	240933640	HNRNPM	-	66
chr2:240929490-240946787	chr2	240929490	240946787	-	309	NDUFA10	chr2	240933172	240933315	MATR3	-	143
chr2:240929490-240946787	chr2	240929490	240946787	-	309	NDUFA10	chr2	240932917	240933004	MATR3	-	87
chr2:240929490-240946787	chr2	240929490	240946787	-	309	NDUFA10	chr2	240933004	240933112	MATR3	-	108
chr2:240929490-240946787	chr2	240929490	240946787	-	309	NDUFA10	chr2	240944621	240944713	BUD13	-	92
chr2:240929490-240946787	chr2	240929490	240946787	-	309	NDUFA10	chr2	240944651	240944703	YBX3	-	52
chr2:240929490-240946787	chr2	240929490	240946787	-	309	NDUFA10	chr2	240944625	240944713	UCHL5	-	88
chr2:240929490-240946787	chr2	240929490	240946787	-	309	NDUFA10	chr2	240946647	240946707	KHSRP	-	60
chr2:240929490-240946787	chr2	240929490	240946787	-	309	NDUFA10	chr2	240946730	240946776	ZNF622	-	46
chr2:240929490-240946787	chr2	240929490	240946787	-	309	NDUFA10	chr2	240944538	240944602	RBFOX2	-	64
chr2:240929490-240946787	chr2	240929490	240946787	-	309	NDUFA10	chr2	240944501	240944538	RBFOX2	-	37
chr2:240929490-240946787	chr2	240929490	240946787	-	309	NDUFA10	chr2	240944454	240944501	RBFOX2	-	47
chr2:240929490-240946787	chr2	240929490	240946787	-	309	NDUFA10	chr2	240943824	240943887	RBFOX2	-	63
chr2:55209650-55214834	chr2	55209650	55214834	-	628	RTN4	chr2	55209708	55209787	SRSF1	-	79
chr2:55209650-55214834	chr2	55209650	55214834	-	628	RTN4	chr2	55209679	55209729	SND1	-	50
chr2:55209650-55214834	chr2	55209650	55214834	-	628	RTN4	chr2	55209729	55209789	SND1	-	60
chr2:55209650-55214834	chr2	55209650	55214834	-	628	RTN4	chr2	55209649	55209679	SND1	-	29
chr2:55209650-55214834	chr2	55209650	55214834	-	628	RTN4	chr2	55214582	55214616	AQR	-	34
chr2:55209650-55214834	chr2	55209650	55214834	-	628	RTN4	chr2	55214616	55214627	AQR	-	11
chr2:55209650-55214834	chr2	55209650	55214834	-	628	RTN4	chr2	55214685	55214740	RBM15	-	55
chr2:55209650-55214834	chr2	55209650	55214834	-	628	RTN4	chr2	55214626	55214636	SND1	-	10
chr2:55209650-55214834	chr2	55209650	55214834	-	628	RTN4	chr2	55214636	55214676	SND1	-	40
chr2:55209650-55214834	chr2	55209650	55214834	-	628	RTN4	chr2	55214676	55214760	SND1	-	84
chr2:55209650-55214834	chr2	55209650	55214834	-	628	RTN4	chr2	55214636	55214798	FXR1	-	162
chr2:58449076-58459247	chr2	58449076	58459247	-	607	FANCL	chr2	58454596	58454810	SRSF1	-	214
chr2:58449076-58459247	chr2	58449076	58459247	-	607	FANCL	chr2	58449156	58449223	SF3B4	-	67
chr2:58449076-58459247	chr2	58449076	58459247	-	607	FANCL	chr2	58454605	58454751	GRWD1	-	146
chr2:58449076-58459247	chr2	58449076	58459247	-	607	FANCL	chr2	58451741	58451822	QKI	-	81
chr2:58449076-58459247	chr2	58449076	58459247	-	607	FANCL	chr2	58456753	58456837	KHSRP	-	84
chr2:58449076-58459247	chr2	58449076	58459247	-	607	FANCL	chr2	58457049	58457136	KHSRP	-	87
chr2:58449076-58459247	chr2	58449076	58459247	-	607	FANCL	chr2	58453712	58453738	KHSRP	-	26
chr2:58449076-58459247	chr2	58449076	58459247	-	607	FANCL	chr2	58457193	58457278	KHSRP	-	85
chr2:58449076-58459247	chr2	58449076	58459247	-	607	FANCL	chr2	58450701	58450779	KHSRP	-	78
chr2:58449076-58459247	chr2	58449076	58459247	-	607	FANCL	chr2	58451806	58451858	KHSRP	-	52
chr2:58449076-58459247	chr2	58449076	58459247	-	607	FANCL	chr2	58451858	58451887	KHSRP	-	29
chr2:58449076-58459247	chr2	58449076	58459247	-	607	FANCL	chr2	58451887	58451913	KHSRP	-	26
chr2:58449076-58459247	chr2	58449076	58459247	-	607	FANCL	chr2	58451913	58451939	KHSRP	-	26
chr2:58449076-58459247	chr2	58449076	58459247	-	607	FANCL	chr2	58451757	58451806	KHSRP	-	49
chr2:58449076-58459247	chr2	58449076	58459247	-	607	FANCL	chr2	58455024	58455068	PTBP1	-	44
chr2:58449076-58459247	chr2	58449076	58459247	-	607	FANCL	chr2	58456845	58456891	PRPF8	-	46
chr2:58449076-58459247	chr2	58449076	58459247	-	607	FANCL	chr2	58453802	58453850	PRPF8	-	48
chr2:58449076-58459247	chr2	58449076	58459247	-	607	FANCL	chr2	58459188	58459247	UCHL5	-	59
chr2:61749745-61753656	chr2	61749745	61753656	-	448	XPO1	chr2	61750095	61750134	ILF3	-	39
chr2:61749745-61753656	chr2	61749745	61753656	-	448	XPO1	chr2	61750394	61750434	ILF3	-	40
chr2:61749745-61753656	chr2	61749745	61753656	-	448	XPO1	chr2	61750633	61750685	ILF3	-	52
chr2:61749745-61753656	chr2	61749745	61753656	-	448	XPO1	chr2	61750685	61750744	ILF3	-	59
chr2:61749745-61753656	chr2	61749745	61753656	-	448	XPO1	chr2	61750443	61750467	ILF3	-	24
chr2:61749745-61753656	chr2	61749745	61753656	-	448	XPO1	chr2	61750467	61750494	ILF3	-	27
chr2:61749745-61753656	chr2	61749745	61753656	-	448	XPO1	chr2	61749894	61749917	KHSRP	-	23
chr2:61749745-61753656	chr2	61749745	61753656	-	448	XPO1	chr2	61749917	61749927	KHSRP	-	10
chr2:61749745-61753656	chr2	61749745	61753656	-	448	XPO1	chr2	61749850	61749894	KHSRP	-	44
chr2:61749745-61753656	chr2	61749745	61753656	-	448	XPO1	chr2	61749927	61749959	KHSRP	-	32
chr2:61749745-61753656	chr2	61749745	61753656	-	448	XPO1	chr2	61753469	61753529	RBM22	-	60
chr2:61749745-61753656	chr2	61749745	61753656	-	448	XPO1	chr2	61753257	61753298	PRPF8	-	41
chr2:61749745-61761038	chr2	61749745	61761038	-	725	XPO1	chr2	61750095	61750134	ILF3	-	39
chr2:61749745-61761038	chr2	61749745	61761038	-	725	XPO1	chr2	61750394	61750434	ILF3	-	40
chr2:61749745-61761038	chr2	61749745	61761038	-	725	XPO1	chr2	61750633	61750685	ILF3	-	52
chr2:61749745-61761038	chr2	61749745	61761038	-	725	XPO1	chr2	61750685	61750744	ILF3	-	59
chr2:61749745-61761038	chr2	61749745	61761038	-	725	XPO1	chr2	61750443	61750467	ILF3	-	24
chr2:61749745-61761038	chr2	61749745	61761038	-	725	XPO1	chr2	61750467	61750494	ILF3	-	27
chr2:61749745-61761038	chr2	61749745	61761038	-	725	XPO1	chr2	61749894	61749917	KHSRP	-	23
chr2:61749745-61761038	chr2	61749745	61761038	-	725	XPO1	chr2	61749917	61749927	KHSRP	-	10
chr2:61749745-61761038	chr2	61749745	61761038	-	725	XPO1	chr2	61749850	61749894	KHSRP	-	44
chr2:61749745-61761038	chr2	61749745	61761038	-	725	XPO1	chr2	61749927	61749959	KHSRP	-	32
chr2:61749745-61761038	chr2	61749745	61761038	-	725	XPO1	chr2	61760832	61760859	EFTUD2	-	27
chr2:61749745-61761038	chr2	61749745	61761038	-	725	XPO1	chr2	61758029	61758121	HNRNPA1	-	92
chr2:61749745-61761038	chr2	61749745	61761038	-	725	XPO1	chr2	61760968	61761057	U2AF1	-	70
chr2:61749745-61761038	chr2	61749745	61761038	-	725	XPO1	chr2	61758675	61758765	QKI	-	90
chr2:61749745-61761038	chr2	61749745	61761038	-	725	XPO1	chr2	61760696	61760782	KHSRP	-	86
chr2:61749745-61761038	chr2	61749745	61761038	-	725	XPO1	chr2	61760668	61760696	KHSRP	-	28
chr2:61749745-61761038	chr2	61749745	61761038	-	725	XPO1	chr2	61760604	61760668	KHSRP	-	64
chr2:61749745-61761038	chr2	61749745	61761038	-	725	XPO1	chr2	61760818	61760880	RBM22	-	62
chr2:61749745-61761038	chr2	61749745	61761038	-	725	XPO1	chr2	61753469	61753529	RBM22	-	60
chr2:61749745-61761038	chr2	61749745	61761038	-	725	XPO1	chr2	61760942	61761038	IGF2BP1	-	96
chr2:61749745-61761038	chr2	61749745	61761038	-	725	XPO1	chr2	61753257	61753298	PRPF8	-	41
chr2:61749745-61761038	chr2	61749745	61761038	-	725	XPO1	chr2	61760655	61760745	RBFOX2	-	90
chr20:2944917-2945848	chr20	2944917	2945848	+	270	PTPRA	chr20	2945648	2945825	IGF2BP2	+	177
chr20:2944917-2945848	chr20	2944917	2945848	+	270	PTPRA	chr20	2945729	2945808	IGF2BP1	+	79
chr20:2944917-2945848	chr20	2944917	2945848	+	270	PTPRA	chr20	2945648	2945729	IGF2BP1	+	81
chr20:30954186-30956926	chr20	30954186	30956926	+	1047	ASXL1	chr20	30955522	30955590	AQR	+	68
chr20:30954186-30956926	chr20	30954186	30956926	+	1047	ASXL1	chr20	30955447	30955522	AQR	+	75
chr20:30954186-30956926	chr20	30954186	30956926	+	1047	ASXL1	chr20	30954266	30954348	AQR	+	82
chr20:30954186-30956926	chr20	30954186	30956926	+	1047	ASXL1	chr20	30954365	30954412	AQR	+	47
chr20:30954186-30956926	chr20	30954186	30956926	+	1047	ASXL1	chr20	30956850	30956886	YBX3	+	36
chr20:30954186-30956926	chr20	30954186	30956926	+	1047	ASXL1	chr20	30956817	30956843	UCHL5	+	26
chr20:30954186-30956926	chr20	30954186	30956926	+	1047	ASXL1	chr20	30954185	30954259	ZNF800	+	73
chr20:30954186-30956926	chr20	30954186	30956926	+	1047	ASXL1	chr20	30955469	30955601	PRPF8	+	132
chr20:30954186-30956926	chr20	30954186	30956926	+	1047	ASXL1	chr20	30954303	30954482	PRPF8	+	179
chr20:45891031-45905539	chr20	45891031	45905539	-	333	ZMYND8	chr20	45891099	45891136	UCHL5	-	37
chr20:45891031-45905539	chr20	45891031	45905539	-	333	ZMYND8	chr20	45905000	45905058	AQR	-	58
chr20:45891031-45905539	chr20	45891031	45905539	-	333	ZMYND8	chr20	45905157	45905205	RBM15	-	48
chr20:45891031-45905539	chr20	45891031	45905539	-	333	ZMYND8	chr20	45905433	45905495	RBM15	-	62
chr20:45891031-45905539	chr20	45891031	45905539	-	333	ZMYND8	chr20	45905495	45905517	RBM15	-	22
chr20:45891031-45905539	chr20	45891031	45905539	-	333	ZMYND8	chr20	45899986	45900088	ILF3	-	102
chr20:45891031-45905539	chr20	45891031	45905539	-	333	ZMYND8	chr20	45905107	45905177	SRSF1	-	70
chr20:45891031-45905539	chr20	45891031	45905539	-	333	ZMYND8	chr20	45905411	45905445	GRWD1	-	34
chr20:45891031-45905539	chr20	45891031	45905539	-	333	ZMYND8	chr20	45901524	45901616	KHDRBS1	-	92
chr20:45891031-45905539	chr20	45891031	45905539	-	333	ZMYND8	chr20	45905506	45905535	ZNF622	-	29
chr20:45891031-45905539	chr20	45891031	45905539	-	333	ZMYND8	chr20	45905134	45905160	ZNF622	-	26
chr20:57014000-57016139	chr20	57014000	57016139	+	454	VAPB	chr20	57016062	57016142	ZNF800	+	77
chr20:57014000-57016139	chr20	57014000	57016139	+	454	VAPB	chr20	57016017	57016140	ZNF622	+	122
chr21:11038727-11058323	chr21	11038727	11058323	-	420	BAGE2	chr21	11039132	11039219	RBM15	-	87
chr21:11038727-11058323	chr21	11038727	11058323	-	420	BAGE2	chr21	11039244	11039294	RBM15	-	50
chr21:11038727-11058323	chr21	11038727	11058323	-	420	BAGE2	chr21	11038910	11038982	RBM15	-	72
chr21:11038727-11058323	chr21	11038727	11058323	-	420	BAGE2	chr21	11039330	11039418	UCHL5	-	88
chr21:11038727-11058323	chr21	11038727	11058323	-	420	BAGE2	chr21	11039377	11039428	ZNF622	-	51
chr21:11038727-11058323	chr21	11038727	11058323	-	420	BAGE2	chr21	11039178	11039238	ZNF622	-	60
chr21:11038727-11058323	chr21	11038727	11058323	-	420	BAGE2	chr21	11047424	11047481	AQR	-	57
chr21:11038727-11058323	chr21	11038727	11058323	-	420	BAGE2	chr21	11058197	11058258	UCHL5	-	61
chr21:11038727-11058323	chr21	11038727	11058323	-	420	BAGE2	chr21	11047481	11047561	UCHL5	-	80
chr21:11038727-11058323	chr21	11038727	11058323	-	420	BAGE2	chr21	11046621	11046687	EXOSC5	-	66
chr21:11038727-11058323	chr21	11038727	11058323	-	420	BAGE2	chr21	11046724	11046801	HNRNPM	-	77
chr21:11038727-11058323	chr21	11038727	11058323	-	420	BAGE2	chr21	11046801	11046848	HNRNPM	-	47
chr21:11038727-11058323	chr21	11038727	11058323	-	420	BAGE2	chr21	11046584	11046701	HNRNPM	-	117
chr21:11038727-11058323	chr21	11038727	11058323	-	420	BAGE2	chr21	11044202	11044255	HNRNPM	-	53
chr21:11038727-11058323	chr21	11038727	11058323	-	420	BAGE2	chr21	11044255	11044298	HNRNPM	-	43
chr21:11038727-11058323	chr21	11038727	11058323	-	420	BAGE2	chr21	11057975	11058048	KHSRP	-	73
chr21:11038727-11058323	chr21	11038727	11058323	-	420	BAGE2	chr21	11058270	11058341	U2AF2	-	53
chr21:11038727-11058323	chr21	11038727	11058323	-	420	BAGE2	chr21	11043905	11043968	TARDBP	-	63
chr21:16386664-16415895	chr21	16386664	16415895	-	400	NRIP1	chr21	16386688	16386708	YBX3	-	20
chr21:16386664-16415895	chr21	16386664	16415895	-	400	NRIP1	chr21	16398858	16398921	KHSRP	-	63
chr21:16386664-16415895	chr21	16386664	16415895	-	400	NRIP1	chr21	16395880	16395987	KHSRP	-	107
chr21:16386664-16415895	chr21	16386664	16415895	-	400	NRIP1	chr21	16390646	16390694	PTBP1	-	48
chr21:16386664-16415895	chr21	16386664	16415895	-	400	NRIP1	chr21	16389175	16389256	PTBP1	-	81
chr21:16386664-16415895	chr21	16386664	16415895	-	400	NRIP1	chr21	16402758	16402810	KHSRP	-	52
chr21:16386664-16415895	chr21	16386664	16415895	-	400	NRIP1	chr21	16402943	16403007	KHSRP	-	64
chr21:16386664-16415895	chr21	16386664	16415895	-	400	NRIP1	chr21	16402823	16402943	KHSRP	-	120
chr21:16386664-16415895	chr21	16386664	16415895	-	400	NRIP1	chr21	16409388	16409475	KHSRP	-	87
chr21:17135209-17138460	chr21	17135209	17138460	+	528	USP25	chr21	17135221	17135288	PUM1	+	67
chr21:17135209-17138460	chr21	17135209	17138460	+	528	USP25	chr21	17138322	17138458	YBX3	+	136
chr21:17135209-17138460	chr21	17135209	17138460	+	528	USP25	chr21	17138335	17138459	UCHL5	+	124
chr21:30693541-30702014	chr21	30693541	30702014	+	334	BACH1	chr21	30699253	30699289	RBM15	+	36
chr21:30693541-30702014	chr21	30693541	30702014	+	334	BACH1	chr21	30701876	30702020	UCHL5	+	138
chr21:30693541-30702014	chr21	30693541	30702014	+	334	BACH1	chr21	30699294	30699366	IGF2BP2	+	72
chr21:30693541-30702014	chr21	30693541	30702014	+	334	BACH1	chr21	30698445	30698485	PUM2	+	40
chr21:30693541-30702014	chr21	30693541	30702014	+	334	BACH1	chr21	30698485	30698531	PUM2	+	46
chr21:30693541-30702014	chr21	30693541	30702014	+	334	BACH1	chr21	30693775	30693827	FXR2	+	52
chr21:30693541-30702014	chr21	30693541	30702014	+	334	BACH1	chr21	30696735	30696834	KHSRP	+	99
chr21:30693541-30702014	chr21	30693541	30702014	+	334	BACH1	chr21	30696898	30696976	TARDBP	+	78
chr21:30693541-30702014	chr21	30693541	30702014	+	334	BACH1	chr21	30698717	30698889	IGF2BP1	+	172
chr21:30693541-30702014	chr21	30693541	30702014	+	334	BACH1	chr21	30698599	30698661	IGF2BP1	+	62
chr21:30693541-30702014	chr21	30693541	30702014	+	334	BACH1	chr21	30699098	30699175	IGF2BP1	+	77
chr21:30693541-30702014	chr21	30693541	30702014	+	334	BACH1	chr21	30699198	30699345	FXR1	+	147
chr21:46275124-46281186	chr21	46275124	46281186	-	599	PTTG1IP	chr21	46276102	46276107	AQR	-	5
chr21:46275124-46281186	chr21	46275124	46281186	-	599	PTTG1IP	chr21	46276058	46276102	AQR	-	44
chr21:46275124-46281186	chr21	46275124	46281186	-	599	PTTG1IP	chr21	46279601	46279660	NONO	-	59
chr21:46275124-46281186	chr21	46275124	46281186	-	599	PTTG1IP	chr21	46281166	46281200	BUD13	-	20
chr21:46275124-46281186	chr21	46275124	46281186	-	599	PTTG1IP	chr21	46275110	46275184	BUD13	-	60
chr21:46275124-46281186	chr21	46275124	46281186	-	599	PTTG1IP	chr21	46276182	46276227	YBX3	-	45
chr21:46275124-46281186	chr21	46275124	46281186	-	599	PTTG1IP	chr21	46276227	46276247	YBX3	-	20
chr21:46275124-46281186	chr21	46275124	46281186	-	599	PTTG1IP	chr21	46279623	46279673	DROSHA	-	50
chr21:46275124-46281186	chr21	46275124	46281186	-	599	PTTG1IP	chr21	46275132	46275171	UCHL5	-	39
chr21:46275124-46281186	chr21	46275124	46281186	-	599	PTTG1IP	chr21	46276105	46276117	UCHL5	-	12
chr21:46275124-46281186	chr21	46275124	46281186	-	599	PTTG1IP	chr21	46276415	46276493	FUS	-	78
chr21:46275124-46281186	chr21	46275124	46281186	-	599	PTTG1IP	chr21	46281075	46281130	PUM2	-	55
chr21:46275124-46281186	chr21	46275124	46281186	-	599	PTTG1IP	chr21	46276277	46276324	SF3B4	-	47
chr21:46275124-46281186	chr21	46275124	46281186	-	599	PTTG1IP	chr21	46276402	46276478	SF3B4	-	76
chr21:46275124-46281186	chr21	46275124	46281186	-	599	PTTG1IP	chr21	46281168	46281223	SF3B4	-	18
chr21:46275124-46281186	chr21	46275124	46281186	-	599	PTTG1IP	chr21	46276282	46276326	XRN2	-	44
chr21:46275124-46281186	chr21	46275124	46281186	-	599	PTTG1IP	chr21	46279610	46279676	EIF4G2	-	66
chr21:46275124-46281186	chr21	46275124	46281186	-	599	PTTG1IP	chr21	46281177	46281211	EXOSC5	-	9
chr21:46275124-46281186	chr21	46275124	46281186	-	599	PTTG1IP	chr21	46279570	46279671	EXOSC5	-	101
chr21:46275124-46281186	chr21	46275124	46281186	-	599	PTTG1IP	chr21	46275129	46275172	GRWD1	-	43
chr21:46275124-46281186	chr21	46275124	46281186	-	599	PTTG1IP	chr21	46278935	46278980	HNRNPM	-	45
chr21:46275124-46281186	chr21	46275124	46281186	-	599	PTTG1IP	chr21	46281084	46281122	SND1	-	38
chr21:46275124-46281186	chr21	46275124	46281186	-	599	PTTG1IP	chr21	46278398	46278453	CSTF2T	-	55
chr21:46275124-46281186	chr21	46275124	46281186	-	599	PTTG1IP	chr21	46276294	46276327	SMNDC1	-	33
chr21:46275124-46281186	chr21	46275124	46281186	-	599	PTTG1IP	chr21	46276278	46276294	SMNDC1	-	16
chr21:46275124-46281186	chr21	46275124	46281186	-	599	PTTG1IP	chr21	46275161	46275169	ZNF622	-	8
chr21:46275124-46281186	chr21	46275124	46281186	-	599	PTTG1IP	chr21	46279547	46279682	TARDBP	-	135
chr22:21288066-21288532	chr22	21288066	21288532	+	2455	CRKL	chr22	21288491	21288511	RBM15	+	20
chr22:21288066-21288532	chr22	21288066	21288532	+	2455	CRKL	chr22	21288469	21288491	RBM15	+	22
chr22:21288066-21288532	chr22	21288066	21288532	+	2455	CRKL	chr22	21288411	21288442	RBM15	+	31
chr22:21288066-21288532	chr22	21288066	21288532	+	2455	CRKL	chr22	21288442	21288457	RBM15	+	15
chr22:21288066-21288532	chr22	21288066	21288532	+	2455	CRKL	chr22	21288289	21288322	RBM15	+	33
chr22:21288066-21288532	chr22	21288066	21288532	+	2455	CRKL	chr22	21288234	21288289	RBM15	+	55
chr22:21288066-21288532	chr22	21288066	21288532	+	2455	CRKL	chr22	21288155	21288205	RBM15	+	50
chr22:21288066-21288532	chr22	21288066	21288532	+	2455	CRKL	chr22	21288241	21288281	IGF2BP2	+	40
chr22:21288066-21288532	chr22	21288066	21288532	+	2455	CRKL	chr22	21288406	21288474	IGF2BP2	+	68
chr22:21288066-21288532	chr22	21288066	21288532	+	2455	CRKL	chr22	21288395	21288406	IGF2BP2	+	11
chr22:21288066-21288532	chr22	21288066	21288532	+	2455	CRKL	chr22	21288345	21288395	IGF2BP2	+	50
chr22:21288066-21288532	chr22	21288066	21288532	+	2455	CRKL	chr22	21288066	21288115	IGF2BP2	+	49
chr22:21288066-21288532	chr22	21288066	21288532	+	2455	CRKL	chr22	21288290	21288332	LIN28B	+	42
chr22:21288066-21288532	chr22	21288066	21288532	+	2455	CRKL	chr22	21288269	21288290	LIN28B	+	21
chr22:21288066-21288532	chr22	21288066	21288532	+	2455	CRKL	chr22	21288160	21288367	ZNF800	+	207
chr22:21288066-21288532	chr22	21288066	21288532	+	2455	CRKL	chr22	21288205	21288323	NOLC1	+	118
chr22:21288066-21288532	chr22	21288066	21288532	+	2455	CRKL	chr22	21288408	21288498	IGF2BP1	+	90
chr22:22160138-22162135	chr22	22160138	22162135	-	270	MAPK1	chr22	22161877	22161955	AQR	-	78
chr22:22160138-22162135	chr22	22160138	22162135	-	270	MAPK1	chr22	22162073	22162112	YBX3	-	39
chr22:22160138-22162135	chr22	22160138	22162135	-	270	MAPK1	chr22	22161961	22161987	YBX3	-	26
chr22:22160138-22162135	chr22	22160138	22162135	-	270	MAPK1	chr22	22160266	22160329	PUM2	-	63
chr22:22160138-22162135	chr22	22160138	22162135	-	270	MAPK1	chr22	22160391	22160442	KHSRP	-	51
chr22:22160138-22162135	chr22	22160138	22162135	-	270	MAPK1	chr22	22160358	22160391	KHSRP	-	33
chr22:22160138-22162135	chr22	22160138	22162135	-	270	MAPK1	chr22	22160187	22160247	IGF2BP1	-	60
chr3:157839891-157841780	chr3	157839891	157841780	+	1121	RSRC1	chr3	157840034	157840083	UCHL5	+	49
chr3:157839891-157841780	chr3	157839891	157841780	+	1121	RSRC1	chr3	157839909	157840034	UCHL5	+	125
chr3:157839891-157841780	chr3	157839891	157841780	+	1121	RSRC1	chr3	157841730	157841782	UCHL5	+	50
chr3:169854206-169867032	chr3	169854206	169867032	-	397	PHC3	chr3	169854394	169854461	BUD13	-	67
chr3:169854206-169867032	chr3	169854206	169867032	-	397	PHC3	chr3	169866877	169866945	IGF2BP2	-	68
chr3:169854206-169867032	chr3	169854206	169867032	-	397	PHC3	chr3	169866945	169867022	IGF2BP2	-	77
chr3:169854206-169867032	chr3	169854206	169867032	-	397	PHC3	chr3	169866927	169867032	NOLC1	-	105
chr3:169854206-169867032	chr3	169854206	169867032	-	397	PHC3	chr3	169857191	169857281	KHSRP	-	90
chr3:169854206-169867032	chr3	169854206	169867032	-	397	PHC3	chr3	169863064	169863133	KHSRP	-	69
chr3:169854206-169867032	chr3	169854206	169867032	-	397	PHC3	chr3	169854519	169854639	KHSRP	-	120
chr3:169854206-169867032	chr3	169854206	169867032	-	397	PHC3	chr3	169854657	169854737	PTBP1	-	80
chr3:169863210-169867032	chr3	169863210	169867032	-	371	PHC3	chr3	169866877	169866945	IGF2BP2	-	68
chr3:169863210-169867032	chr3	169863210	169867032	-	371	PHC3	chr3	169866945	169867022	IGF2BP2	-	77
chr3:169863210-169867032	chr3	169863210	169867032	-	371	PHC3	chr3	169866927	169867032	NOLC1	-	105
chr3:196118683-196129890	chr3	196118683	196129890	-	271	UBXN7	chr3	196128448	196128506	PTBP1	-	58
chr3:63898263-63898901	chr3	63898263	63898901	+	425	ATXN7	chr3	63898495	63898543	RBM15	+	48
chr4:1219147-1235307	chr4	1219147	1235307	-	359	CTBP1	chr4	1223025	1223093	NONO	-	68
chr4:1219147-1235307	chr4	1219147	1235307	-	359	CTBP1	chr4	1221626	1221707	NONO	-	81
chr4:1219147-1235307	chr4	1219147	1235307	-	359	CTBP1	chr4	1225092	1225160	EWSR1	-	68
chr4:1219147-1235307	chr4	1219147	1235307	-	359	CTBP1	chr4	1223508	1223542	EWSR1	-	34
chr4:1219147-1235307	chr4	1219147	1235307	-	359	CTBP1	chr4	1223038	1223075	EWSR1	-	37
chr4:1219147-1235307	chr4	1219147	1235307	-	359	CTBP1	chr4	1223041	1223092	DROSHA	-	51
chr4:1219147-1235307	chr4	1219147	1235307	-	359	CTBP1	chr4	1228687	1228728	DROSHA	-	41
chr4:1219147-1235307	chr4	1219147	1235307	-	359	CTBP1	chr4	1226583	1226656	UCHL5	-	73
chr4:1219147-1235307	chr4	1219147	1235307	-	359	CTBP1	chr4	1228267	1228335	UCHL5	-	68
chr4:1219147-1235307	chr4	1219147	1235307	-	359	CTBP1	chr4	1228689	1228741	UCHL5	-	52
chr4:1219147-1235307	chr4	1219147	1235307	-	359	CTBP1	chr4	1225957	1226038	FUS	-	81
chr4:1219147-1235307	chr4	1219147	1235307	-	359	CTBP1	chr4	1225664	1225806	FUS	-	142
chr4:1219147-1235307	chr4	1219147	1235307	-	359	CTBP1	chr4	1227228	1227289	SLTM	-	61
chr4:1219147-1235307	chr4	1219147	1235307	-	359	CTBP1	chr4	1224219	1224263	SLTM	-	44
chr4:1219147-1235307	chr4	1219147	1235307	-	359	CTBP1	chr4	1226948	1227013	SLTM	-	65
chr4:1219147-1235307	chr4	1219147	1235307	-	359	CTBP1	chr4	1228282	1228343	SLTM	-	61
chr4:1219147-1235307	chr4	1219147	1235307	-	359	CTBP1	chr4	1227387	1227462	SLTM	-	75
chr4:1219147-1235307	chr4	1219147	1235307	-	359	CTBP1	chr4	1225934	1225993	SLTM	-	59
chr4:1219147-1235307	chr4	1219147	1235307	-	359	CTBP1	chr4	1228653	1228728	SLTM	-	75
chr4:1219147-1235307	chr4	1219147	1235307	-	359	CTBP1	chr4	1226614	1226676	SLTM	-	62
chr4:1219147-1235307	chr4	1219147	1235307	-	359	CTBP1	chr4	1227862	1227893	SLTM	-	31
chr4:1219147-1235307	chr4	1219147	1235307	-	359	CTBP1	chr4	1227113	1227166	SLTM	-	53
chr4:1219147-1235307	chr4	1219147	1235307	-	359	CTBP1	chr4	1225005	1225046	SLTM	-	41
chr4:1219147-1235307	chr4	1219147	1235307	-	359	CTBP1	chr4	1223168	1223306	SLTM	-	138
chr4:1219147-1235307	chr4	1219147	1235307	-	359	CTBP1	chr4	1227543	1227596	SLTM	-	53
chr4:1219147-1235307	chr4	1219147	1235307	-	359	CTBP1	chr4	1227484	1227534	SLTM	-	50
chr4:1219147-1235307	chr4	1219147	1235307	-	359	CTBP1	chr4	1225585	1225645	SLTM	-	60
chr4:1219147-1235307	chr4	1219147	1235307	-	359	CTBP1	chr4	1225107	1225167	SLTM	-	60
chr4:1219147-1235307	chr4	1219147	1235307	-	359	CTBP1	chr4	1227742	1227802	SLTM	-	60
chr4:1219147-1235307	chr4	1219147	1235307	-	359	CTBP1	chr4	1223040	1223100	SLTM	-	60
chr4:1219147-1235307	chr4	1219147	1235307	-	359	CTBP1	chr4	1220951	1221080	AKAP8L	-	129
chr4:1219147-1235307	chr4	1219147	1235307	-	359	CTBP1	chr4	1219794	1219851	CSTF2T	-	57
chr4:1219147-1235307	chr4	1219147	1235307	-	359	CTBP1	chr4	1225948	1226045	SAFB2	-	97
chr4:1219147-1235307	chr4	1219147	1235307	-	359	CTBP1	chr4	1228290	1228332	SAFB2	-	42
chr4:1219147-1235307	chr4	1219147	1235307	-	359	CTBP1	chr4	1227382	1227451	SAFB2	-	69
chr4:1219147-1235307	chr4	1219147	1235307	-	359	CTBP1	chr4	1225099	1225162	LSM11	-	63
chr4:1219147-1235307	chr4	1219147	1235307	-	359	CTBP1	chr4	1223047	1223082	GEMIN5	-	35
chr4:1219147-1235307	chr4	1219147	1235307	-	359	CTBP1	chr4	1220946	1221027	HNRNPL	-	81
chr4:1219147-1235307	chr4	1219147	1235307	-	359	CTBP1	chr4	1220945	1221043	GTF2F1	-	98
chr4:1219147-1235307	chr4	1219147	1235307	-	359	CTBP1	chr4	1221619	1221709	GTF2F1	-	90
chr4:1219147-1235307	chr4	1219147	1235307	-	359	CTBP1	chr4	1219773	1219864	GTF2F1	-	91
chr4:1219147-1235307	chr4	1219147	1235307	-	359	CTBP1	chr4	1225957	1226040	YWHAG	-	83
chr4:1219147-1235307	chr4	1219147	1235307	-	359	CTBP1	chr4	1228656	1228726	YWHAG	-	70
chr4:1219147-1235307	chr4	1219147	1235307	-	359	CTBP1	chr4	1227896	1227945	YWHAG	-	49
chr4:1219147-1235307	chr4	1219147	1235307	-	359	CTBP1	chr4	1228280	1228352	YWHAG	-	72
chr4:1219147-1235307	chr4	1219147	1235307	-	359	CTBP1	chr4	1227410	1227455	YWHAG	-	45
chr4:1219147-1235307	chr4	1219147	1235307	-	359	CTBP1	chr4	1227754	1227802	YWHAG	-	48
chr4:1219147-1235307	chr4	1219147	1235307	-	359	CTBP1	chr4	1227485	1227527	YWHAG	-	42
chr4:1219147-1235307	chr4	1219147	1235307	-	359	CTBP1	chr4	1226604	1226643	YWHAG	-	39
chr4:1219147-1235307	chr4	1219147	1235307	-	359	CTBP1	chr4	1226981	1227026	YWHAG	-	45
chr4:1219147-1235307	chr4	1219147	1235307	-	359	CTBP1	chr4	1227111	1227156	YWHAG	-	45
chr4:1219147-1235307	chr4	1219147	1235307	-	359	CTBP1	chr4	1220894	1221094	AGGF1	-	200
chr4:1219147-1235307	chr4	1219147	1235307	-	359	CTBP1	chr4	1221148	1221204	AGGF1	-	56
chr4:1219147-1235307	chr4	1219147	1235307	-	359	CTBP1	chr4	1221639	1221695	AGGF1	-	56
chr4:1219147-1235307	chr4	1219147	1235307	-	359	CTBP1	chr4	1221222	1221257	AGGF1	-	35
chr4:1219147-1235307	chr4	1219147	1235307	-	359	CTBP1	chr4	1220793	1220826	AGGF1	-	33
chr4:1219147-1235307	chr4	1219147	1235307	-	359	CTBP1	chr4	1221346	1221372	AGGF1	-	26
chr4:1219147-1235307	chr4	1219147	1235307	-	359	CTBP1	chr4	1233930	1233965	EWSR1	-	35
chr4:1219147-1235307	chr4	1219147	1235307	-	359	CTBP1	chr4	1232138	1232189	EWSR1	-	51
chr4:1219147-1235307	chr4	1219147	1235307	-	359	CTBP1	chr4	1233436	1233487	EWSR1	-	51
chr4:1219147-1235307	chr4	1219147	1235307	-	359	CTBP1	chr4	1229224	1229293	UCHL5	-	69
chr4:1219147-1235307	chr4	1219147	1235307	-	359	CTBP1	chr4	1232078	1232125	UCHL5	-	47
chr4:1219147-1235307	chr4	1219147	1235307	-	359	CTBP1	chr4	1229808	1229861	UCHL5	-	53
chr4:1219147-1235307	chr4	1219147	1235307	-	359	CTBP1	chr4	1232059	1232126	METAP2	-	67
chr4:1219147-1235307	chr4	1219147	1235307	-	359	CTBP1	chr4	1235177	1235239	SRSF1	-	62
chr4:1219147-1235307	chr4	1219147	1235307	-	359	CTBP1	chr4	1235112	1235149	LIN28B	-	37
chr4:1219147-1235307	chr4	1219147	1235307	-	359	CTBP1	chr4	1228834	1228852	SLTM	-	18
chr4:1219147-1235307	chr4	1219147	1235307	-	359	CTBP1	chr4	1229656	1229690	SLTM	-	34
chr4:1219147-1235307	chr4	1219147	1235307	-	359	CTBP1	chr4	1229104	1229146	SLTM	-	42
chr4:1219147-1235307	chr4	1219147	1235307	-	359	CTBP1	chr4	1229945	1229994	SLTM	-	49
chr4:1219147-1235307	chr4	1219147	1235307	-	359	CTBP1	chr4	1230148	1230189	SLTM	-	41
chr4:1219147-1235307	chr4	1219147	1235307	-	359	CTBP1	chr4	1229189	1229329	SLTM	-	140
chr4:1219147-1235307	chr4	1219147	1235307	-	359	CTBP1	chr4	1229795	1229851	SLTM	-	56
chr4:1219147-1235307	chr4	1219147	1235307	-	359	CTBP1	chr4	1229459	1229508	SLTM	-	49
chr4:1219147-1235307	chr4	1219147	1235307	-	359	CTBP1	chr4	1231879	1231926	SLTM	-	47
chr4:1219147-1235307	chr4	1219147	1235307	-	359	CTBP1	chr4	1229221	1229335	SAFB2	-	114
chr4:1219147-1235307	chr4	1219147	1235307	-	359	CTBP1	chr4	1229666	1229700	YWHAG	-	34
chr4:1219147-1235307	chr4	1219147	1235307	-	359	CTBP1	chr4	1229769	1229857	YWHAG	-	88
chr4:1219147-1235307	chr4	1219147	1235307	-	359	CTBP1	chr4	1230208	1230272	YWHAG	-	64
chr4:1219147-1235307	chr4	1219147	1235307	-	359	CTBP1	chr4	1229296	1229313	YWHAG	-	17
chr4:1219147-1235307	chr4	1219147	1235307	-	359	CTBP1	chr4	1235175	1235234	DDX3X	-	59
chr4:144464661-144465125	chr4	144464661	144465125	+	1127	SMARCA5	chr4	144465049	144465077	UCHL5	+	28
chr4:144464661-144465125	chr4	144464661	144465125	+	1127	SMARCA5	chr4	144465004	144465049	UCHL5	+	45
chr4:144464661-144465125	chr4	144464661	144465125	+	1127	SMARCA5	chr4	144464603	144464689	SF3B4	+	28
chr4:144464661-144465125	chr4	144464661	144465125	+	1127	SMARCA5	chr4	144465069	144465126	ZNF622	+	56
chr4:144464661-144465125	chr4	144464661	144465125	+	1127	SMARCA5	chr4	144465016	144465069	ZNF622	+	53
chr4:153332454-153333681	chr4	153332454	153333681	-	1086	FBXW7	chr4	153332650	153332704	RBM15	-	54
chr4:153332454-153333681	chr4	153332454	153333681	-	1086	FBXW7	chr4	153332586	153332648	UCHL5	-	62
chr4:153332454-153333681	chr4	153332454	153333681	-	1086	FBXW7	chr4	153332479	153332586	UCHL5	-	107
chr4:153332454-153333681	chr4	153332454	153333681	-	1086	FBXW7	chr4	153332721	153332781	UCHL5	-	60
chr4:153332454-153333681	chr4	153332454	153333681	-	1086	FBXW7	chr4	153332648	153332701	UCHL5	-	53
chr4:153332454-153333681	chr4	153332454	153333681	-	1086	FBXW7	chr4	153332649	153332691	ZNF622	-	42
chr4:153332454-153333681	chr4	153332454	153333681	-	1086	FBXW7	chr4	153332526	153332580	ZNF622	-	54
chr4:153332454-153333681	chr4	153332454	153333681	-	1086	FBXW7	chr4	153332464	153332514	ZNF622	-	50
chr4:153332454-153333681	chr4	153332454	153333681	-	1086	FBXW7	chr4	153332955	153333010	ZNF622	-	55
chr4:153332454-153333681	chr4	153332454	153333681	-	1086	FBXW7	chr4	153332638	153332701	TRA2A	-	63
chr4:174169130-174169591	chr4	174169130	174169591	+	303	GALNT7	chr4	174169192	174169410	GRWD1	+	218
chr4:6925099-6925838	chr4	6925099	6925838	+	374	TBC1D14	chr4	6925418	6925487	YBX3	+	69
chr4:6925099-6925838	chr4	6925099	6925838	+	374	TBC1D14	chr4	6925645	6925706	RBM15	+	61
chr4:6925099-6925838	chr4	6925099	6925838	+	374	TBC1D14	chr4	6925597	6925645	RBM15	+	48
chr4:6925099-6925838	chr4	6925099	6925838	+	374	TBC1D14	chr4	6925829	6925880	RBM15	+	9
chr4:6925099-6925838	chr4	6925099	6925838	+	374	TBC1D14	chr4	6925806	6925838	UCHL5	+	32
chr4:77055327-77065626	chr4	77055327	77065626	-	555	NUP54	chr4	77060425	77060514	HNRNPM	-	89
chr4:77055327-77065626	chr4	77055327	77065626	-	555	NUP54	chr4	77056525	77056678	KHSRP	-	153
chr4:77055327-77065626	chr4	77055327	77065626	-	555	NUP54	chr4	77056252	77056345	KHSRP	-	93
chr4:77055327-77065626	chr4	77055327	77065626	-	555	NUP54	chr4	77059883	77059986	MATR3	-	103
chr4:77055327-77065626	chr4	77055327	77065626	-	555	NUP54	chr4	77057029	77057091	TARDBP	-	62
chr4:77055327-77065626	chr4	77055327	77065626	-	555	NUP54	chr4	77061303	77061377	PTBP1	-	74
chr4:87967317-87968746	chr4	87967317	87968746	+	335	AFF1	chr4	87967411	87967440	BUD13	+	29
chr4:87967317-87968746	chr4	87967317	87968746	+	335	AFF1	chr4	87967982	87968094	YBX3	+	112
chr4:87967317-87968746	chr4	87967317	87968746	+	335	AFF1	chr4	87968317	87968404	RBM15	+	87
chr4:87967317-87968746	chr4	87967317	87968746	+	335	AFF1	chr4	87968361	87968424	IGF2BP2	+	63
chr4:87967317-87968746	chr4	87967317	87968746	+	335	AFF1	chr4	87967916	87968093	NOLC1	+	177
chr4:87967317-87968746	chr4	87967317	87968746	+	335	AFF1	chr4	87968682	87968751	ZNF622	+	64
chr4:87967317-87968746	chr4	87967317	87968746	+	335	AFF1	chr4	87968314	87968423	IGF2BP1	+	109
chr4:87967317-87968746	chr4	87967317	87968746	+	335	AFF1	chr4	87968715	87968801	PRPF8	+	31
chr4:88116475-88116842	chr4	88116475	88116842	-	355	KLHL8	chr4	88116740	88116835	YBX3	-	95
chr5:137320945-137324004	chr5	137320945	137324004	-	642	FAM13B	chr5	137320991	137321080	LIN28B	-	89
chr5:137320945-137324004	chr5	137320945	137324004	-	642	FAM13B	chr5	137323029	137323104	KHSRP	-	75
chr5:138614015-138614818	chr5	138614015	138614818	+	393	MATR3	chr5	138614808	138614885	AQR	+	10
chr5:138614015-138614818	chr5	138614015	138614818	+	393	MATR3	chr5	138614514	138614538	UTP18	+	24
chr5:138614015-138614818	chr5	138614015	138614818	+	393	MATR3	chr5	138614547	138614569	SF3B4	+	22
chr5:138614015-138614818	chr5	138614015	138614818	+	393	MATR3	chr5	138614525	138614547	SF3B4	+	22
chr5:138614015-138614818	chr5	138614015	138614818	+	393	MATR3	chr5	138614513	138614525	SF3B4	+	12
chr5:138614015-138614818	chr5	138614015	138614818	+	393	MATR3	chr5	138614499	138614538	NIPBL	+	39
chr5:138614015-138614818	chr5	138614015	138614818	+	393	MATR3	chr5	138614526	138614543	ZC3H8	+	17
chr5:138614015-138614818	chr5	138614015	138614818	+	393	MATR3	chr5	138614546	138614571	AATF	+	25
chr5:138614015-138614818	chr5	138614015	138614818	+	393	MATR3	chr5	138614526	138614540	AATF	+	14
chr5:138614015-138614818	chr5	138614015	138614818	+	393	MATR3	chr5	138614505	138614510	AATF	+	5
chr5:138614015-138614818	chr5	138614015	138614818	+	393	MATR3	chr5	138614474	138614505	AATF	+	31
chr5:138614015-138614818	chr5	138614015	138614818	+	393	MATR3	chr5	138614468	138614474	AATF	+	6
chr5:138614015-138614818	chr5	138614015	138614818	+	393	MATR3	chr5	138614532	138614547	SMNDC1	+	15
chr5:138614015-138614818	chr5	138614015	138614818	+	393	MATR3	chr5	138614524	138614532	SMNDC1	+	8
chr5:138614015-138614818	chr5	138614015	138614818	+	393	MATR3	chr5	138614519	138614524	SMNDC1	+	5
chr5:138614015-138614818	chr5	138614015	138614818	+	393	MATR3	chr5	138614509	138614519	SMNDC1	+	10
chr5:138614015-138614818	chr5	138614015	138614818	+	393	MATR3	chr5	138614505	138614509	SMNDC1	+	4
chr5:138614015-138614818	chr5	138614015	138614818	+	393	MATR3	chr5	138614488	138614505	SMNDC1	+	17
chr5:138614015-138614818	chr5	138614015	138614818	+	393	MATR3	chr5	138614547	138614563	SMNDC1	+	16
chr5:138614015-138614818	chr5	138614015	138614818	+	393	MATR3	chr5	138614563	138614573	SMNDC1	+	10
chr5:138614015-138614818	chr5	138614015	138614818	+	393	MATR3	chr5	138614547	138614562	PTBP1	+	15
chr5:138614015-138614818	chr5	138614015	138614818	+	393	MATR3	chr5	138614528	138614547	PTBP1	+	19
chr5:138614015-138614818	chr5	138614015	138614818	+	393	MATR3	chr5	138614512	138614528	PTBP1	+	16
chr5:138614015-138614818	chr5	138614015	138614818	+	393	MATR3	chr5	138614539	138614546	PHF6	+	7
chr5:138614015-138614818	chr5	138614015	138614818	+	393	MATR3	chr5	138614532	138614539	PHF6	+	7
chr5:138614015-138614818	chr5	138614015	138614818	+	393	MATR3	chr5	138614524	138614532	PHF6	+	8
chr5:138614015-138614818	chr5	138614015	138614818	+	393	MATR3	chr5	138614474	138614511	PHF6	+	37
chr5:138614015-138614818	chr5	138614015	138614818	+	393	MATR3	chr5	138614511	138614524	PHF6	+	13
chr5:167915606-167921655	chr5	167915606	167921655	+	714	RARS	chr5	167921505	167921604	EFTUD2	+	99
chr5:167915606-167921655	chr5	167915606	167921655	+	714	RARS	chr5	167921602	167921649	LIN28B	+	47
chr5:167915606-167921655	chr5	167915606	167921655	+	714	RARS	chr5	167921504	167921578	SF3B4	+	74
chr5:167915606-167921655	chr5	167915606	167921655	+	714	RARS	chr5	167920724	167920862	KHSRP	+	138
chr5:167915606-167921655	chr5	167915606	167921655	+	714	RARS	chr5	167921542	167921586	U2AF2	+	44
chr5:176370335-176385155	chr5	176370335	176385155	-	496	UIMC1	chr5	176385098	176385159	BUD13	-	57
chr5:176370335-176385155	chr5	176370335	176385155	-	496	UIMC1	chr5	176378486	176378549	UCHL5	-	63
chr5:176370335-176385155	chr5	176370335	176385155	-	496	UIMC1	chr5	176379181	176379259	QKI	-	78
chr5:176370335-176385155	chr5	176370335	176385155	-	496	UIMC1	chr5	176382816	176382922	KHSRP	-	106
chr5:176370335-176385155	chr5	176370335	176385155	-	496	UIMC1	chr5	176378520	176378563	ZNF622	-	43
chr5:176370335-176385155	chr5	176370335	176385155	-	496	UIMC1	chr5	176382926	176382980	PRPF8	-	54
chr5:68470703-68471364	chr5	68470703	68471364	+	272	CCNB1	chr5	68470940	68470984	AQR	+	44
chr5:68470703-68471364	chr5	68470703	68471364	+	272	CCNB1	chr5	68470652	68470737	SF3B4	+	34
chr5:68470703-68471364	chr5	68470703	68471364	+	272	CCNB1	chr5	68470887	68470932	GRWD1	+	45
chr5:68470703-68471364	chr5	68470703	68471364	+	272	CCNB1	chr5	68470704	68470727	GRWD1	+	23
chr5:68470703-68471364	chr5	68470703	68471364	+	272	CCNB1	chr5	68471353	68471364	PABPC4	+	11
chr5:68470703-68471364	chr5	68470703	68471364	+	272	CCNB1	chr5	68470880	68470916	SND1	+	36
chr5:95091099-95099324	chr5	95091099	95099324	+	545	RHOBTB3	chr5	95091262	95091308	YBX3	+	46
chr5:95091099-95099324	chr5	95091099	95099324	+	545	RHOBTB3	chr5	95091097	95091161	ZNF800	+	62
chr5:95091099-95099324	chr5	95091099	95099324	+	545	RHOBTB3	chr5	95091245	95091358	ZNF800	+	113
chr5:95091099-95099324	chr5	95091099	95099324	+	545	RHOBTB3	chr5	95091323	95091384	GRWD1	+	61
chr5:95091099-95099324	chr5	95091099	95099324	+	545	RHOBTB3	chr5	95091099	95091142	ZNF622	+	43
chr5:95091099-95099324	chr5	95091099	95099324	+	545	RHOBTB3	chr5	95091302	95091413	IGF2BP1	+	111
chr5:95091099-95099324	chr5	95091099	95099324	+	545	RHOBTB3	chr5	95091139	95091199	IGF2BP1	+	60
chr5:95091099-95099324	chr5	95091099	95099324	+	545	RHOBTB3	chr5	95097604	95097662	LIN28B	+	58
chr5:95091099-95099324	chr5	95091099	95099324	+	545	RHOBTB3	chr5	95099209	95099281	DDX24	+	72
chr5:95091099-95099324	chr5	95091099	95099324	+	545	RHOBTB3	chr5	95099211	95099298	CPSF6	+	87
chr5:95091099-95099324	chr5	95091099	95099324	+	545	RHOBTB3	chr5	95099015	95099071	KHSRP	+	56
chr5:95091099-95099324	chr5	95091099	95099324	+	545	RHOBTB3	chr5	95099071	95099129	KHSRP	+	58
chr5:95091099-95099324	chr5	95091099	95099324	+	545	RHOBTB3	chr5	95099200	95099277	U2AF2	+	77
chr5:95091099-95099324	chr5	95091099	95099324	+	545	RHOBTB3	chr5	95099209	95099282	IGF2BP1	+	73
chr6:13632601-13644961	chr6	13632601	13644961	-	476	RANBP9	chr6	13634702	13634735	YBX3	-	33
chr6:13632601-13644961	chr6	13632601	13644961	-	476	RANBP9	chr6	13644861	13644901	RBM15	-	40
chr6:13632601-13644961	chr6	13632601	13644961	-	476	RANBP9	chr6	13641462	13641509	LIN28B	-	47
chr6:13632601-13644961	chr6	13632601	13644961	-	476	RANBP9	chr6	13632753	13632803	SF3B4	-	50
chr6:13632601-13644961	chr6	13632601	13644961	-	476	RANBP9	chr6	13634554	13634620	TIA1	-	66
chr6:13632601-13644961	chr6	13632601	13644961	-	476	RANBP9	chr6	13641214	13641308	KHSRP	-	94
chr6:13632601-13644961	chr6	13632601	13644961	-	476	RANBP9	chr6	13639797	13639861	IGF2BP1	-	64
chr6:13632601-13644961	chr6	13632601	13644961	-	476	RANBP9	chr6	13641430	13641460	IGF2BP1	-	30
chr6:13632601-13644961	chr6	13632601	13644961	-	476	RANBP9	chr6	13634765	13634785	IGF2BP1	-	20
chr6:13632601-13644961	chr6	13632601	13644961	-	476	RANBP9	chr6	13641477	13641522	IGF2BP1	-	45
chr6:13632601-13644961	chr6	13632601	13644961	-	476	RANBP9	chr6	13638038	13638108	IGF2BP1	-	70
chr6:13632601-13644961	chr6	13632601	13644961	-	476	RANBP9	chr6	13638108	13638157	IGF2BP1	-	49
chr6:159001971-159010814	chr6	159001971	159010814	+	377	TMEM181	chr6	159006326	159006401	BUD13	+	75
chr6:159001971-159010814	chr6	159001971	159010814	+	377	TMEM181	chr6	159006440	159006458	IGF2BP2	+	18
chr6:159001971-159010814	chr6	159001971	159010814	+	377	TMEM181	chr6	159006413	159006440	IGF2BP2	+	27
chr6:159001971-159010814	chr6	159001971	159010814	+	377	TMEM181	chr6	159002870	159002977	QKI	+	107
chr6:159001971-159010814	chr6	159001971	159010814	+	377	TMEM181	chr6	159004985	159005076	IGF2BP1	+	91
chr6:159001971-159010814	chr6	159001971	159010814	+	377	TMEM181	chr6	159002030	159002091	PRPF8	+	61
chr6:159001971-159010814	chr6	159001971	159010814	+	377	TMEM181	chr6	159002122	159002171	PRPF8	+	49
chr6:159001971-159010814	chr6	159001971	159010814	+	377	TMEM181	chr6	159010703	159010718	IGF2BP2	+	15
chr6:159001971-159010814	chr6	159001971	159010814	+	377	TMEM181	chr6	159010703	159010782	NOLC1	+	79
chr6:159004985-159010814	chr6	159004985	159010814	+	455	TMEM181	chr6	159006326	159006401	BUD13	+	75
chr6:159004985-159010814	chr6	159004985	159010814	+	455	TMEM181	chr6	159006440	159006458	IGF2BP2	+	18
chr6:159004985-159010814	chr6	159004985	159010814	+	455	TMEM181	chr6	159006413	159006440	IGF2BP2	+	27
chr6:159004985-159010814	chr6	159004985	159010814	+	455	TMEM181	chr6	159004985	159005076	IGF2BP1	+	91
chr6:159004985-159010814	chr6	159004985	159010814	+	455	TMEM181	chr6	159010703	159010718	IGF2BP2	+	15
chr6:159004985-159010814	chr6	159004985	159010814	+	455	TMEM181	chr6	159010703	159010782	NOLC1	+	79
chr6:161455290-161471011	chr6	161455290	161471011	+	355	MAP3K4	chr6	161455435	161455480	YBX3	+	45
chr6:161455290-161471011	chr6	161455290	161471011	+	355	MAP3K4	chr6	161455422	161455435	YBX3	+	13
chr6:161455290-161471011	chr6	161455290	161471011	+	355	MAP3K4	chr6	161459052	161459176	PTBP1	+	124
chr6:161455290-161471011	chr6	161455290	161471011	+	355	MAP3K4	chr6	161456332	161456440	PTBP1	+	108
chr6:161455290-161471011	chr6	161455290	161471011	+	355	MAP3K4	chr6	161469819	161469946	SAFB	+	127
chr6:18236682-18258636	chr6	18236682	18258636	-	361	DEK	chr6	18237559	18237606	AQR	-	47
chr6:18236682-18258636	chr6	18236682	18258636	-	361	DEK	chr6	18250033	18250057	YBX3	-	24
chr6:18236682-18258636	chr6	18236682	18258636	-	361	DEK	chr6	18249880	18249892	UCHL5	-	12
chr6:18236682-18258636	chr6	18236682	18258636	-	361	DEK	chr6	18250047	18250067	UCHL5	-	20
chr6:18236682-18258636	chr6	18236682	18258636	-	361	DEK	chr6	18236683	18236788	UCHL5	-	105
chr6:18236682-18258636	chr6	18236682	18258636	-	361	DEK	chr6	18250051	18250070	GRWD1	-	19
chr6:18236682-18258636	chr6	18236682	18258636	-	361	DEK	chr6	18236687	18236734	CPSF6	-	47
chr6:18236682-18258636	chr6	18236682	18258636	-	361	DEK	chr6	18236734	18236800	CPSF6	-	66
chr6:18236682-18258636	chr6	18236682	18258636	-	361	DEK	chr6	18248850	18248977	KHSRP	-	127
chr6:18236682-18258636	chr6	18236682	18258636	-	361	DEK	chr6	18240096	18240253	KHSRP	-	157
chr6:18236682-18258636	chr6	18236682	18258636	-	361	DEK	chr6	18237879	18237978	KHSRP	-	99
chr6:18236682-18258636	chr6	18236682	18258636	-	361	DEK	chr6	18249880	18249891	ZNF622	-	11
chr6:18236682-18258636	chr6	18236682	18258636	-	361	DEK	chr6	18249891	18249999	ZNF622	-	108
chr6:18236682-18258636	chr6	18236682	18258636	-	361	DEK	chr6	18250055	18250070	ZNF622	-	15
chr6:18236682-18258636	chr6	18236682	18258636	-	361	DEK	chr6	18236766	18236828	ZNF622	-	62
chr6:18236682-18258636	chr6	18236682	18258636	-	361	DEK	chr6	18236693	18236766	ZNF622	-	73
chr6:18236682-18258636	chr6	18236682	18258636	-	361	DEK	chr6	18237716	18237747	ZNF622	-	31
chr6:18236682-18258636	chr6	18236682	18258636	-	361	DEK	chr6	18249801	18249852	RBM22	-	51
chr6:18236682-18258636	chr6	18236682	18258636	-	361	DEK	chr6	18236684	18236775	TRA2A	-	91
chr6:18236682-18258636	chr6	18236682	18258636	-	361	DEK	chr6	18249879	18249901	TRA2A	-	22
chr6:18236682-18258636	chr6	18236682	18258636	-	361	DEK	chr6	18255924	18255961	AQR	-	37
chr6:18236682-18258636	chr6	18236682	18258636	-	361	DEK	chr6	18258446	18258534	AQR	-	88
chr6:18236682-18258636	chr6	18236682	18258636	-	361	DEK	chr6	18258440	18258524	EFTUD2	-	84
chr6:18236682-18258636	chr6	18236682	18258636	-	361	DEK	chr6	18254175	18254248	ILF3	-	73
chr6:18236682-18258636	chr6	18236682	18258636	-	361	DEK	chr6	18255961	18255992	UCHL5	-	31
chr6:18236682-18258636	chr6	18236682	18258636	-	361	DEK	chr6	18258593	18258637	UCHL5	-	43
chr6:18236682-18258636	chr6	18236682	18258636	-	361	DEK	chr6	18258538	18258593	UCHL5	-	55
chr6:18236682-18258636	chr6	18236682	18258636	-	361	DEK	chr6	18255964	18256078	PUM2	-	114
chr6:18236682-18258636	chr6	18236682	18258636	-	361	DEK	chr6	18258312	18258341	SF3B4	-	29
chr6:18236682-18258636	chr6	18236682	18258636	-	361	DEK	chr6	18253667	18253791	KHSRP	-	124
chr6:18236682-18258636	chr6	18236682	18258636	-	361	DEK	chr6	18258259	18258305	U2AF2	-	46
chr6:18236682-18258636	chr6	18236682	18258636	-	361	DEK	chr6	18258540	18258637	SRSF7	-	96
chr6:18236682-18258636	chr6	18236682	18258636	-	361	DEK	chr6	18255978	18255992	ZNF622	-	14
chr6:18236682-18258636	chr6	18236682	18258636	-	361	DEK	chr6	18255961	18255978	ZNF622	-	17
chr6:18236682-18258636	chr6	18236682	18258636	-	361	DEK	chr6	18255992	18256027	ZNF622	-	35
chr6:18236682-18258636	chr6	18236682	18258636	-	361	DEK	chr6	18258551	18258567	PUM1	-	16
chr6:4891946-4892613	chr6	4891946	4892613	+	2272	CDYL	chr6	4892489	4892538	BUD13	+	49
chr6:4891946-4892613	chr6	4891946	4892613	+	2272	CDYL	chr6	4892117	4892172	YBX3	+	55
chr6:4891946-4892613	chr6	4891946	4892613	+	2272	CDYL	chr6	4892488	4892540	RBM15	+	52
chr6:4891946-4892613	chr6	4891946	4892613	+	2272	CDYL	chr6	4892383	4892413	RBM15	+	30
chr6:4891946-4892613	chr6	4891946	4892613	+	2272	CDYL	chr6	4892413	4892434	RBM15	+	21
chr6:4891946-4892613	chr6	4891946	4892613	+	2272	CDYL	chr6	4891972	4892116	UCHL5	+	144
chr6:4891946-4892613	chr6	4891946	4892613	+	2272	CDYL	chr6	4892409	4892481	UCHL5	+	72
chr6:4891946-4892613	chr6	4891946	4892613	+	2272	CDYL	chr6	4892360	4892409	UCHL5	+	49
chr6:4891946-4892613	chr6	4891946	4892613	+	2272	CDYL	chr6	4892481	4892597	UCHL5	+	116
chr6:4891946-4892613	chr6	4891946	4892613	+	2272	CDYL	chr6	4891994	4892081	IGF2BP2	+	87
chr6:4891946-4892613	chr6	4891946	4892613	+	2272	CDYL	chr6	4892269	4892340	IGF2BP2	+	71
chr6:4891946-4892613	chr6	4891946	4892613	+	2272	CDYL	chr6	4892195	4892266	IGF2BP2	+	71
chr6:4891946-4892613	chr6	4891946	4892613	+	2272	CDYL	chr6	4892372	4892439	IGF2BP2	+	67
chr6:4891946-4892613	chr6	4891946	4892613	+	2272	CDYL	chr6	4892191	4892278	NOLC1	+	87
chr6:4891946-4892613	chr6	4891946	4892613	+	2272	CDYL	chr6	4892425	4892480	ZNF622	+	55
chr6:4891946-4892613	chr6	4891946	4892613	+	2272	CDYL	chr6	4892480	4892581	ZNF622	+	101
chr6:4891946-4892613	chr6	4891946	4892613	+	2272	CDYL	chr6	4892352	4892425	ZNF622	+	73
chr6:4891946-4892613	chr6	4891946	4892613	+	2272	CDYL	chr6	4892247	4892319	PUM1	+	72
chr6:4891946-4892613	chr6	4891946	4892613	+	2272	CDYL	chr6	4892319	4892385	PUM1	+	66
chr6:4891946-4892613	chr6	4891946	4892613	+	2272	CDYL	chr6	4892281	4892366	IGF2BP1	+	85
chr6:4891946-4892613	chr6	4891946	4892613	+	2272	CDYL	chr6	4892168	4892258	IGF2BP1	+	90
chr6:7176887-7189555	chr6	7176887	7189555	+	324	RREB1	chr6	7177003	7177048	AQR	+	45
chr6:7176887-7189555	chr6	7176887	7189555	+	324	RREB1	chr6	7176882	7177001	BUD13	+	114
chr6:7176887-7189555	chr6	7176887	7189555	+	324	RREB1	chr6	7182353	7182392	EFTUD2	+	39
chr6:7176887-7189555	chr6	7176887	7189555	+	324	RREB1	chr6	7181502	7181541	UCHL5	+	39
chr6:7176887-7189555	chr6	7176887	7189555	+	324	RREB1	chr6	7189430	7189496	UCHL5	+	66
chr6:7176887-7189555	chr6	7176887	7189555	+	324	RREB1	chr6	7189400	7189485	IGF2BP2	+	85
chr6:7176887-7189555	chr6	7176887	7189555	+	324	RREB1	chr6	7176897	7176998	IGF2BP2	+	101
chr6:7176887-7189555	chr6	7176887	7189555	+	324	RREB1	chr6	7181306	7181394	SF3B4	+	88
chr6:7176887-7189555	chr6	7176887	7189555	+	324	RREB1	chr6	7176887	7176985	FXR2	+	98
chr6:7176887-7189555	chr6	7176887	7189555	+	324	RREB1	chr6	7182292	7182315	GRWD1	+	23
chr6:7176887-7189555	chr6	7176887	7189555	+	324	RREB1	chr6	7187737	7187758	GRWD1	+	21
chr6:7176887-7189555	chr6	7176887	7189555	+	324	RREB1	chr6	7187664	7187713	GRWD1	+	49
chr6:7176887-7189555	chr6	7176887	7189555	+	324	RREB1	chr6	7181416	7181481	ZNF622	+	65
chr6:7176887-7189555	chr6	7176887	7189555	+	324	RREB1	chr6	7189423	7189492	ZNF622	+	69
chr6:7176887-7189555	chr6	7176887	7189555	+	324	RREB1	chr6	7189536	7189651	PRPF8	+	19
chr6:7176887-7189555	chr6	7176887	7189555	+	324	RREB1	chr6	7177025	7177150	PRPF8	+	125
chr7:100410368-100410830	chr7	100410368	100410830	-	570	EPHB4	chr7	100410425	100410490	YBX3	-	65
chr7:100410368-100410830	chr7	100410368	100410830	-	570	EPHB4	chr7	100410418	100410425	YBX3	-	7
chr7:100410368-100410830	chr7	100410368	100410830	-	570	EPHB4	chr7	100410379	100410418	YBX3	-	39
chr7:100410368-100410830	chr7	100410368	100410830	-	570	EPHB4	chr7	100410423	100410465	METAP2	-	42
chr7:100410368-100410830	chr7	100410368	100410830	-	570	EPHB4	chr7	100410573	100410617	DDX24	-	44
chr7:100410368-100410830	chr7	100410368	100410830	-	570	EPHB4	chr7	100410716	100410734	DDX24	-	18
chr7:100410368-100410830	chr7	100410368	100410830	-	570	EPHB4	chr7	100410716	100410803	NOLC1	-	87
chr7:100410368-100410830	chr7	100410368	100410830	-	570	EPHB4	chr7	100410555	100410617	GRWD1	-	62
chr7:128655032-128658211	chr7	128655032	128658211	-	789	TNPO3	chr7	128656969	128657028	AQR	-	59
chr7:128655032-128658211	chr7	128655032	128658211	-	789	TNPO3	chr7	128657973	128657995	AQR	-	22
chr7:128655032-128658211	chr7	128655032	128658211	-	789	TNPO3	chr7	128657891	128657973	AQR	-	82
chr7:128655032-128658211	chr7	128655032	128658211	-	789	TNPO3	chr7	128657995	128658012	AQR	-	17
chr7:128655032-128658211	chr7	128655032	128658211	-	789	TNPO3	chr7	128657038	128657087	IGF2BP2	-	49
chr7:128655032-128658211	chr7	128655032	128658211	-	789	TNPO3	chr7	128655190	128655226	SF3B4	-	36
chr7:128655032-128658211	chr7	128655032	128658211	-	789	TNPO3	chr7	128655206	128655319	KHSRP	-	113
chr7:128655032-128658211	chr7	128655032	128658211	-	789	TNPO3	chr7	128657915	128657985	KHSRP	-	70
chr7:128655032-128658211	chr7	128655032	128658211	-	789	TNPO3	chr7	128657841	128657915	KHSRP	-	74
chr7:128655032-128658211	chr7	128655032	128658211	-	789	TNPO3	chr7	128655377	128655475	HNRNPL	-	98
chr7:148543561-148544397	chr7	148543561	148544397	-	350	EZH2	chr7	148544204	148544249	AQR	-	45
chr7:148543561-148544397	chr7	148543561	148544397	-	350	EZH2	chr7	148543562	148543579	UCHL5	-	17
chr7:148543561-148544397	chr7	148543561	148544397	-	350	EZH2	chr7	148543561	148543599	GRWD1	-	38
chr7:148543561-148544397	chr7	148543561	148544397	-	350	EZH2	chr7	148543675	148543717	U2AF2	-	42
chr7:148543561-148544397	chr7	148543561	148544397	-	350	EZH2	chr7	148544319	148544365	ZNF622	-	46
chr7:148543561-148544397	chr7	148543561	148544397	-	350	EZH2	chr7	148543586	148543616	ZNF622	-	30
chr7:148543561-148544397	chr7	148543561	148544397	-	350	EZH2	chr7	148543561	148543586	ZNF622	-	25
chr7:148543561-148544397	chr7	148543561	148544397	-	350	EZH2	chr7	148543616	148543665	ZNF622	-	49
chr7:148543561-148544397	chr7	148543561	148544397	-	350	EZH2	chr7	148543882	148543938	HNRNPL	-	56
chr7:148543561-148544397	chr7	148543561	148544397	-	350	EZH2	chr7	148543938	148543962	HNRNPL	-	24
chr7:148543561-148544397	chr7	148543561	148544397	-	350	EZH2	chr7	148543962	148544005	HNRNPL	-	43
chr7:148543561-148544397	chr7	148543561	148544397	-	350	EZH2	chr7	148544052	148544075	HNRNPL	-	23
chr7:148543561-148544397	chr7	148543561	148544397	-	350	EZH2	chr7	148544034	148544052	HNRNPL	-	18
chr7:152007050-152012423	chr7	152007050	152012423	-	481	KMT2C	chr7	152008882	152008895	BUD13	-	13
chr7:152007050-152012423	chr7	152007050	152012423	-	481	KMT2C	chr7	152008883	152008896	YBX3	-	13
chr7:152007050-152012423	chr7	152007050	152012423	-	481	KMT2C	chr7	152008898	152008944	UCHL5	-	46
chr7:152007050-152012423	chr7	152007050	152012423	-	481	KMT2C	chr7	152008885	152008898	UCHL5	-	13
chr7:152007050-152012423	chr7	152007050	152012423	-	481	KMT2C	chr7	152007049	152007109	UCHL5	-	59
chr7:152007050-152012423	chr7	152007050	152012423	-	481	KMT2C	chr7	152007097	152007161	SRSF1	-	64
chr7:152007050-152012423	chr7	152007050	152012423	-	481	KMT2C	chr7	152008920	152009003	ZNF800	-	83
chr7:152007050-152012423	chr7	152007050	152012423	-	481	KMT2C	chr7	152007048	152007096	DDX24	-	46
chr7:152007050-152012423	chr7	152007050	152012423	-	481	KMT2C	chr7	152007098	152007186	U2AF1	-	88
chr7:152007050-152012423	chr7	152007050	152012423	-	481	KMT2C	chr7	152008071	152008178	QKI	-	107
chr7:152007050-152012423	chr7	152007050	152012423	-	481	KMT2C	chr7	152010070	152010158	KHSRP	-	88
chr7:152007050-152012423	chr7	152007050	152012423	-	481	KMT2C	chr7	152009083	152009206	KHSRP	-	123
chr7:152007050-152012423	chr7	152007050	152012423	-	481	KMT2C	chr7	152007106	152007177	U2AF2	-	71
chr7:152007050-152012423	chr7	152007050	152012423	-	481	KMT2C	chr7	152007049	152007101	ZNF622	-	51
chr7:152007050-152012423	chr7	152007050	152012423	-	481	KMT2C	chr7	152008841	152008884	PRPF8	-	43
chr7:152007050-152012423	chr7	152007050	152012423	-	481	KMT2C	chr7	152012167	152012204	AQR	-	37
chr7:152007050-152012423	chr7	152007050	152012423	-	481	KMT2C	chr7	152012204	152012224	AQR	-	20
chr7:152007050-152012423	chr7	152007050	152012423	-	481	KMT2C	chr7	152012407	152012460	SF3B4	-	16
chr7:152007050-152012423	chr7	152007050	152012423	-	481	KMT2C	chr7	152012019	152012104	QKI	-	85
chr7:152007050-152012423	chr7	152007050	152012423	-	481	KMT2C	chr7	152010785	152010880	KHDRBS1	-	95
chr7:155465560-155473602	chr7	155465560	155473602	+	1296	RBM33	chr7	155465550	155465651	AQR	+	91
chr7:155465560-155473602	chr7	155465560	155473602	+	1296	RBM33	chr7	155465559	155465611	UCHL5	+	51
chr7:155465560-155473602	chr7	155465560	155473602	+	1296	RBM33	chr7	155465560	155465612	DDX24	+	52
chr7:155465560-155473602	chr7	155465560	155473602	+	1296	RBM33	chr7	155465560	155465565	ZNF622	+	5
chr7:155465560-155473602	chr7	155465560	155473602	+	1296	RBM33	chr7	155465565	155465610	ZNF622	+	45
chr7:155465560-155473602	chr7	155465560	155473602	+	1296	RBM33	chr7	155465563	155465610	MTPAP	+	47
chr7:155465560-155473602	chr7	155465560	155473602	+	1296	RBM33	chr7	155466116	155466167	HNRNPL	+	51
chr7:155465560-155473602	chr7	155465560	155473602	+	1296	RBM33	chr7	155466662	155466707	HNRNPL	+	45
chr7:155465560-155473602	chr7	155465560	155473602	+	1296	RBM33	chr7	155466456	155466539	HNRNPL	+	83
chr7:155465560-155473602	chr7	155465560	155473602	+	1296	RBM33	chr7	155466396	155466456	HNRNPL	+	60
chr7:155465560-155473602	chr7	155465560	155473602	+	1296	RBM33	chr7	155466131	155466178	AGGF1	+	47
chr7:155465560-155473602	chr7	155465560	155473602	+	1296	RBM33	chr7	155471300	155471329	UCHL5	+	29
chr7:155465560-155473602	chr7	155465560	155473602	+	1296	RBM33	chr7	155473579	155473593	UCHL5	+	14
chr7:155465560-155473602	chr7	155465560	155473602	+	1296	RBM33	chr7	155473593	155473602	UCHL5	+	9
chr7:155465560-155473602	chr7	155465560	155473602	+	1296	RBM33	chr7	155473510	155473579	UCHL5	+	69
chr7:155465560-155473602	chr7	155465560	155473602	+	1296	RBM33	chr7	155473430	155473510	UCHL5	+	80
chr7:155465560-155473602	chr7	155465560	155473602	+	1296	RBM33	chr7	155473281	155473334	UCHL5	+	53
chr7:155465560-155473602	chr7	155465560	155473602	+	1296	RBM33	chr7	155473345	155473430	UCHL5	+	85
chr7:155465560-155473602	chr7	155465560	155473602	+	1296	RBM33	chr7	155471366	155471378	UCHL5	+	12
chr7:155465560-155473602	chr7	155465560	155473602	+	1296	RBM33	chr7	155471252	155471288	SF3B4	+	36
chr7:155465560-155473602	chr7	155465560	155473602	+	1296	RBM33	chr7	155471319	155471379	ZNF800	+	60
chr7:155465560-155473602	chr7	155465560	155473602	+	1296	RBM33	chr7	155472246	155472337	KHSRP	+	91
chr7:155465560-155473602	chr7	155465560	155473602	+	1296	RBM33	chr7	155471357	155471379	ZNF622	+	22
chr7:155465560-155473602	chr7	155465560	155473602	+	1296	RBM33	chr7	155471331	155471357	ZNF622	+	26
chr7:155465560-155473602	chr7	155465560	155473602	+	1296	RBM33	chr7	155473568	155473589	ZNF622	+	21
chr7:155465560-155473602	chr7	155465560	155473602	+	1296	RBM33	chr7	155473589	155473603	ZNF622	+	13
chr7:155465560-155473602	chr7	155465560	155473602	+	1296	RBM33	chr7	155473488	155473568	ZNF622	+	80
chr7:155465560-155473602	chr7	155465560	155473602	+	1296	RBM33	chr7	155473282	155473291	ZNF622	+	9
chr7:155465560-155473602	chr7	155465560	155473602	+	1296	RBM33	chr7	155473422	155473488	ZNF622	+	66
chr7:155465560-155473602	chr7	155465560	155473602	+	1296	RBM33	chr7	155473291	155473308	ZNF622	+	17
chr7:155465560-155473602	chr7	155465560	155473602	+	1296	RBM33	chr7	155471300	155471331	ZNF622	+	31
chr7:155465560-155473602	chr7	155465560	155473602	+	1296	RBM33	chr7	155470513	155470577	TARDBP	+	64
chr7:155465560-155473602	chr7	155465560	155473602	+	1296	RBM33	chr7	155473522	155473573	TRA2A	+	51
chr7:155465560-155473602	chr7	155465560	155473602	+	1296	RBM33	chr7	155473439	155473522	TRA2A	+	83
chr7:155465560-155473602	chr7	155465560	155473602	+	1296	RBM33	chr7	155473593	155473673	PRPF8	+	9
chr7:156619298-156629579	chr7	156619298	156629579	-	313	LMBR1	chr7	156626392	156626442	AQR	-	50
chr7:156619298-156629579	chr7	156619298	156629579	-	313	LMBR1	chr7	156629424	156629461	AQR	-	37
chr7:156619298-156629579	chr7	156619298	156629579	-	313	LMBR1	chr7	156629418	156629482	BUD13	-	64
chr7:156619298-156629579	chr7	156619298	156629579	-	313	LMBR1	chr7	156619298	156619386	DDX24	-	88
chr7:156619298-156629579	chr7	156619298	156629579	-	313	LMBR1	chr7	156619395	156619439	DDX24	-	44
chr7:156619298-156629579	chr7	156619298	156629579	-	313	LMBR1	chr7	156629506	156629573	DDX24	-	67
chr7:156619298-156629579	chr7	156619298	156629579	-	313	LMBR1	chr7	156624912	156624972	CSTF2T	-	60
chr7:156619298-156629579	chr7	156619298	156629579	-	313	LMBR1	chr7	156620099	156620162	KHSRP	-	63
chr7:156619298-156629579	chr7	156619298	156629579	-	313	LMBR1	chr7	156619368	156619471	U2AF2	-	103
chr7:156619298-156629579	chr7	156619298	156629579	-	313	LMBR1	chr7	156626468	156626490	SRSF7	-	22
chr7:156619298-156629579	chr7	156619298	156629579	-	313	LMBR1	chr7	156619295	156619332	ZNF622	-	34
chr7:156619298-156629579	chr7	156619298	156629579	-	313	LMBR1	chr7	156629359	156629490	PRPF8	-	131
chr7:158552176-158557544	chr7	158552176	158557544	-	582	ESYT2	chr7	158552693	158552742	AQR	-	49
chr7:158552176-158557544	chr7	158552176	158557544	-	582	ESYT2	chr7	158552742	158552749	AQR	-	7
chr7:158552176-158557544	chr7	158552176	158557544	-	582	ESYT2	chr7	158554143	158554175	AQR	-	32
chr7:158552176-158557544	chr7	158552176	158557544	-	582	ESYT2	chr7	158554121	158554143	AQR	-	22
chr7:158552176-158557544	chr7	158552176	158557544	-	582	ESYT2	chr7	158554175	158554188	AQR	-	13
chr7:158552176-158557544	chr7	158552176	158557544	-	582	ESYT2	chr7	158552231	158552299	BUD13	-	68
chr7:158552176-158557544	chr7	158552176	158557544	-	582	ESYT2	chr7	158557377	158557396	YBX3	-	19
chr7:158552176-158557544	chr7	158552176	158557544	-	582	ESYT2	chr7	158557402	158557411	YBX3	-	9
chr7:158552176-158557544	chr7	158552176	158557544	-	582	ESYT2	chr7	158555720	158555760	EFTUD2	-	40
chr7:158552176-158557544	chr7	158552176	158557544	-	582	ESYT2	chr7	158552144	158552218	SRSF1	-	42
chr7:158552176-158557544	chr7	158552176	158557544	-	582	ESYT2	chr7	158552252	158552320	SF3B4	-	68
chr7:158552176-158557544	chr7	158552176	158557544	-	582	ESYT2	chr7	158554165	158554237	SF3B4	-	72
chr7:158552176-158557544	chr7	158552176	158557544	-	582	ESYT2	chr7	158555775	158555852	DDX24	-	77
chr7:158552176-158557544	chr7	158552176	158557544	-	582	ESYT2	chr7	158552795	158552840	DDX24	-	45
chr7:158552176-158557544	chr7	158552176	158557544	-	582	ESYT2	chr7	158552747	158552794	DDX24	-	47
chr7:158552176-158557544	chr7	158552176	158557544	-	582	ESYT2	chr7	158554184	158554233	DDX24	-	49
chr7:158552176-158557544	chr7	158552176	158557544	-	582	ESYT2	chr7	158552787	158552839	NOLC1	-	52
chr7:158552176-158557544	chr7	158552176	158557544	-	582	ESYT2	chr7	158552360	158552448	KHSRP	-	88
chr7:158552176-158557544	chr7	158552176	158557544	-	582	ESYT2	chr7	158554246	158554306	KHSRP	-	60
chr7:158552176-158557544	chr7	158552176	158557544	-	582	ESYT2	chr7	158557464	158557559	U2AF2	-	80
chr7:24663284-24708279	chr7	24663284	24708279	+	415	MPP6	chr7	24664870	24664928	KHSRP	+	58
chr7:24663284-24708279	chr7	24663284	24708279	+	415	MPP6	chr7	24663289	24663372	ZNF622	+	83
chr7:24663284-24708279	chr7	24663284	24708279	+	415	MPP6	chr7	24684886	24684952	EXOSC5	+	66
chr7:24663284-24708279	chr7	24663284	24708279	+	415	MPP6	chr7	24684173	24684207	EXOSC5	+	34
chr7:24663284-24708279	chr7	24663284	24708279	+	415	MPP6	chr7	24684085	24684138	EXOSC5	+	53
chr7:24663284-24708279	chr7	24663284	24708279	+	415	MPP6	chr7	24684058	24684085	EXOSC5	+	27
chr7:24663284-24708279	chr7	24663284	24708279	+	415	MPP6	chr7	24686084	24686115	EXOSC5	+	31
chr7:24663284-24708279	chr7	24663284	24708279	+	415	MPP6	chr7	24686250	24686284	EXOSC5	+	34
chr7:24663284-24708279	chr7	24663284	24708279	+	415	MPP6	chr7	24684411	24684432	EXOSC5	+	21
chr7:24663284-24708279	chr7	24663284	24708279	+	415	MPP6	chr7	24684793	24684865	EXOSC5	+	72
chr7:24663284-24708279	chr7	24663284	24708279	+	415	MPP6	chr7	24686149	24686168	EXOSC5	+	19
chr7:24663284-24708279	chr7	24663284	24708279	+	415	MPP6	chr7	24685994	24686026	EXOSC5	+	32
chr7:24663284-24708279	chr7	24663284	24708279	+	415	MPP6	chr7	24685583	24685654	EXOSC5	+	71
chr7:24663284-24708279	chr7	24663284	24708279	+	415	MPP6	chr7	24686319	24686390	EXOSC5	+	71
chr7:24663284-24708279	chr7	24663284	24708279	+	415	MPP6	chr7	24686546	24686612	EXOSC5	+	66
chr7:24663284-24708279	chr7	24663284	24708279	+	415	MPP6	chr7	24686781	24686826	EXOSC5	+	45
chr7:24663284-24708279	chr7	24663284	24708279	+	415	MPP6	chr7	24690115	24690177	FAM120A	+	62
chr7:24663284-24708279	chr7	24663284	24708279	+	415	MPP6	chr7	24703269	24703322	PUM2	+	53
chr7:43679047-43680248	chr7	43679047	43680248	-	429	COA1	chr7	43679251	43679281	YBX3	-	30
chr7:43679047-43680248	chr7	43679047	43680248	-	429	COA1	chr7	43679074	43679107	IGF2BP2	-	33
chr7:43679047-43680248	chr7	43679047	43680248	-	429	COA1	chr7	43679107	43679136	IGF2BP2	-	29
chr7:43679047-43680248	chr7	43679047	43680248	-	429	COA1	chr7	43679077	43679151	IGF2BP1	-	74
chr7:43679047-43680248	chr7	43679047	43680248	-	429	COA1	chr7	43680151	43680246	GRWD1	-	95
chr7:65592690-65599361	chr7	65592690	65599361	+	349	CRCP	chr7	65592691	65592831	AQR	+	140
chr7:65592690-65599361	chr7	65592690	65599361	+	349	CRCP	chr7	65599265	65599333	YBX3	+	68
chr7:99621041-99621930	chr7	99621041	99621930	+	1034	ZKSCAN1	chr7	99621377	99621410	YBX3	+	33
chr7:99621041-99621930	chr7	99621041	99621930	+	1034	ZKSCAN1	chr7	99621361	99621377	YBX3	+	16
chr7:99621041-99621930	chr7	99621041	99621930	+	1034	ZKSCAN1	chr7	99621365	99621409	RBM15	+	44
chr7:99621041-99621930	chr7	99621041	99621930	+	1034	ZKSCAN1	chr7	99621443	99621487	RBM15	+	44
chr7:99621041-99621930	chr7	99621041	99621930	+	1034	ZKSCAN1	chr7	99621203	99621304	UCHL5	+	101
chr7:99621041-99621930	chr7	99621041	99621930	+	1034	ZKSCAN1	chr7	99621812	99621888	UCHL5	+	76
chr7:99621041-99621930	chr7	99621041	99621930	+	1034	ZKSCAN1	chr7	99621509	99621560	UCHL5	+	51
chr7:99621041-99621930	chr7	99621041	99621930	+	1034	ZKSCAN1	chr7	99621122	99621181	UCHL5	+	59
chr7:99621041-99621930	chr7	99621041	99621930	+	1034	ZKSCAN1	chr7	99621774	99621878	SRSF1	+	104
chr7:99621041-99621930	chr7	99621041	99621930	+	1034	ZKSCAN1	chr7	99621284	99621413	NOLC1	+	129
chr7:99621041-99621930	chr7	99621041	99621930	+	1034	ZKSCAN1	chr7	99621197	99621284	NOLC1	+	87
chr7:99621041-99621930	chr7	99621041	99621930	+	1034	ZKSCAN1	chr7	99621437	99621493	NOLC1	+	56
chr7:99621041-99621930	chr7	99621041	99621930	+	1034	ZKSCAN1	chr7	99621417	99621563	GRWD1	+	146
chr7:99621041-99621930	chr7	99621041	99621930	+	1034	ZKSCAN1	chr7	99621201	99621283	PUM1	+	82
chr8:106431371-106456609	chr8	106431371	106456609	+	284	ZFPM2	chr8	106431360	106431473	GRWD1	+	102
chr8:106431371-106456609	chr8	106431371	106456609	+	284	ZFPM2	chr8	106432458	106432543	CSTF2T	+	85
chr8:106431371-106456609	chr8	106431371	106456609	+	284	ZFPM2	chr8	106431366	106431482	ZNF622	+	111
chr8:106431371-106456609	chr8	106431371	106456609	+	284	ZFPM2	chr8	106456505	106456610	UCHL5	+	104
chr8:106431371-106456609	chr8	106431371	106456609	+	284	ZFPM2	chr8	106456504	106456569	GRWD1	+	65
chr8:106431371-106456609	chr8	106431371	106456609	+	284	ZFPM2	chr8	106456504	106456562	ZNF622	+	58
chr8:106431371-106456609	chr8	106431371	106456609	+	284	ZFPM2	chr8	106456562	106456616	ZNF622	+	47
chr8:128902834-128903244	chr8	128902834	128903244	+	375	PVT1	chr8	128902923	128902992	RBM15	+	69
chr8:128902834-128903244	chr8	128902834	128903244	+	375	PVT1	chr8	128903132	128903208	RBM15	+	76
chr8:128902834-128903244	chr8	128902834	128903244	+	375	PVT1	chr8	128903030	128903074	RBM15	+	44
chr8:128902834-128903244	chr8	128902834	128903244	+	375	PVT1	chr8	128903035	128903133	NOLC1	+	98
chr8:52773404-52773806	chr8	52773404	52773806	-	388	PCMTD1	chr8	52773599	52773659	RBM15	-	60
chr8:52773404-52773806	chr8	52773404	52773806	-	388	PCMTD1	chr8	52773676	52773719	RBM15	-	43
chr8:62593526-62596747	chr8	62593526	62596747	-	323	ASPH	chr8	62596628	62596694	UCHL5	-	66
chr8:62593526-62596747	chr8	62593526	62596747	-	323	ASPH	chr8	62593522	62593585	LIN28B	-	59
chr8:62593526-62596747	chr8	62593526	62596747	-	323	ASPH	chr8	62596594	62596710	GRWD1	-	116
chr8:62593526-62596747	chr8	62593526	62596747	-	323	ASPH	chr8	62593570	62593628	U2AF1	-	58
chr8:62593526-62596747	chr8	62593526	62596747	-	323	ASPH	chr8	62596453	62596577	TIA1	-	124
chr8:62593526-62596747	chr8	62593526	62596747	-	323	ASPH	chr8	62594569	62594620	KHSRP	-	51
chr8:62593526-62596747	chr8	62593526	62596747	-	323	ASPH	chr8	62593694	62593778	KHSRP	-	84
chr8:62593526-62596747	chr8	62593526	62596747	-	323	ASPH	chr8	62593551	62593630	U2AF2	-	79
chr8:62593526-62596747	chr8	62593526	62596747	-	323	ASPH	chr8	62596576	62596731	ZNF622	-	155
chr9:114148656-114154104	chr9	114148656	114154104	-	446	KIAA0368	chr9	114154029	114154101	BUD13	-	72
chr9:114148656-114154104	chr9	114148656	114154104	-	446	KIAA0368	chr9	114152001	114152046	SF3B4	-	45
chr9:114148656-114154104	chr9	114148656	114154104	-	446	KIAA0368	chr9	114154056	114154161	SF3B4	-	48
chr9:114148656-114154104	chr9	114148656	114154104	-	446	KIAA0368	chr9	114154023	114154105	GPKOW	-	81
chr9:114148656-114154104	chr9	114148656	114154104	-	446	KIAA0368	chr9	114152322	114152394	U2AF2	-	72
chr9:138773478-138774924	chr9	138773478	138774924	-	2425	CAMSAP1	chr9	138774645	138774663	AQR	-	18
chr9:138773478-138774924	chr9	138773478	138774924	-	2425	CAMSAP1	chr9	138774598	138774645	AQR	-	47
chr9:138773478-138774924	chr9	138773478	138774924	-	2425	CAMSAP1	chr9	138773604	138773689	AQR	-	85
chr9:138773478-138774924	chr9	138773478	138774924	-	2425	CAMSAP1	chr9	138774517	138774585	BUD13	-	68
chr9:138773478-138774924	chr9	138773478	138774924	-	2425	CAMSAP1	chr9	138774822	138774844	YBX3	-	22
chr9:138773478-138774924	chr9	138773478	138774924	-	2425	CAMSAP1	chr9	138774670	138774728	LIN28B	-	58
chr9:138773478-138774924	chr9	138773478	138774924	-	2425	CAMSAP1	chr9	138774029	138774110	LIN28B	-	81
chr9:138773478-138774924	chr9	138773478	138774924	-	2425	CAMSAP1	chr9	138774110	138774162	LIN28B	-	52
chr9:138773478-138774924	chr9	138773478	138774924	-	2425	CAMSAP1	chr9	138773592	138773704	SF3B4	-	112
chr9:138773478-138774924	chr9	138773478	138774924	-	2425	CAMSAP1	chr9	138773625	138773693	GPKOW	-	68
chr9:138773478-138774924	chr9	138773478	138774924	-	2425	CAMSAP1	chr9	138774666	138774714	NOLC1	-	48
chr9:138773478-138774924	chr9	138773478	138774924	-	2425	CAMSAP1	chr9	138774758	138774923	NOLC1	-	165
chr9:138773478-138774924	chr9	138773478	138774924	-	2425	CAMSAP1	chr9	138774061	138774110	NOLC1	-	49
chr9:138773478-138774924	chr9	138773478	138774924	-	2425	CAMSAP1	chr9	138773585	138773671	NOLC1	-	86
chr9:33953282-33963789	chr9	33953282	33963789	-	450	UBAP2	chr9	33953285	33953442	IGF2BP2	-	157
chr9:33953282-33963789	chr9	33953282	33963789	-	450	UBAP2	chr9	33953415	33953472	NOLC1	-	57
chr9:33953282-33963789	chr9	33953282	33963789	-	450	UBAP2	chr9	33963754	33963803	U2AF2	-	35
chr9:33953282-33963789	chr9	33953282	33963789	-	450	UBAP2	chr9	33960859	33960877	ZNF622	-	18
chr9:33953282-33963789	chr9	33953282	33963789	-	450	UBAP2	chr9	33960841	33960859	ZNF622	-	18
chr9:33953282-33963789	chr9	33953282	33963789	-	450	UBAP2	chr9	33963723	33963763	ZNF622	-	40
chr9:33953282-33963789	chr9	33953282	33963789	-	450	UBAP2	chr9	33953282	33953333	IGF2BP1	-	51
chr9:33971648-33973235	chr9	33971648	33973235	-	335	UBAP2	chr9	33973177	33973237	UCHL5	-	58
chr9:33971648-33973235	chr9	33971648	33973235	-	335	UBAP2	chr9	33973179	33973238	DDX24	-	56
chr9:33971648-33973235	chr9	33971648	33973235	-	335	UBAP2	chr9	33973178	33973207	GRWD1	-	29
chr9:33971648-33973235	chr9	33971648	33973235	-	335	UBAP2	chr9	33973207	33973237	GRWD1	-	28
chr9:33971648-33973235	chr9	33971648	33973235	-	335	UBAP2	chr9	33972730	33972809	KHSRP	-	79
chr9:33971648-33973235	chr9	33971648	33973235	-	335	UBAP2	chr9	33973184	33973235	ZNF622	-	51
chr9:35657747-35658015	chr9	35657747	35658015	-	1265	RMRP	chr9	35657901	35657917	SSB	-	16
chr9:35657747-35658015	chr9	35657747	35658015	-	1265	RMRP	chr9	35657971	35658007	SSB	-	36
chr9:35657747-35658015	chr9	35657747	35658015	-	1265	RMRP	chr9	35657933	35657937	SSB	-	4
chr9:35657747-35658015	chr9	35657747	35658015	-	1265	RMRP	chr9	35657925	35657930	SSB	-	5
chr9:35657747-35658015	chr9	35657747	35658015	-	1265	RMRP	chr9	35657937	35657949	SSB	-	12
chr9:35657747-35658015	chr9	35657747	35658015	-	1265	RMRP	chr9	35657949	35657960	SSB	-	11
chr9:35657747-35658015	chr9	35657747	35658015	-	1265	RMRP	chr9	35657967	35657971	SSB	-	4
chr9:37126308-37126939	chr9	37126308	37126939	+	442	ZCCHC7	chr9	37126427	37126522	RBM15	+	95
chr9:37126308-37126939	chr9	37126308	37126939	+	442	ZCCHC7	chr9	37126617	37126731	RBM15	+	114
chr9:37126308-37126939	chr9	37126308	37126939	+	442	ZCCHC7	chr9	37126894	37126960	UCHL5	+	45
chr9:37126308-37126939	chr9	37126308	37126939	+	442	ZCCHC7	chr9	37126849	37126938	LIN28B	+	89
chr9:37126308-37126939	chr9	37126308	37126939	+	442	ZCCHC7	chr9	37126898	37126940	GRWD1	+	41
chr9:37126308-37126939	chr9	37126308	37126939	+	442	ZCCHC7	chr9	37126834	37126898	GRWD1	+	64
chr9:37126308-37126939	chr9	37126308	37126939	+	442	ZCCHC7	chr9	37126868	37126958	NIPBL	+	71
chr9:37126308-37126939	chr9	37126308	37126939	+	442	ZCCHC7	chr9	37126636	37126753	SRSF7	+	117
chr9:37126308-37126939	chr9	37126308	37126939	+	442	ZCCHC7	chr9	37126893	37126945	ZNF622	+	46
chr9:37126308-37126939	chr9	37126308	37126939	+	442	ZCCHC7	chr9	37126801	37126893	ZNF622	+	92
chr9:37126308-37126939	chr9	37126308	37126939	+	442	ZCCHC7	chr9	37126897	37126939	AGGF1	+	42
chr9:96233422-96238620	chr9	96233422	96238620	+	359	FAM120A	chr9	96233419	96233528	UCHL5	+	106
chr9:96233422-96238620	chr9	96233422	96238620	+	359	FAM120A	chr9	96238603	96238620	IGF2BP2	+	17
chr9:96233422-96238620	chr9	96233422	96238620	+	359	FAM120A	chr9	96238537	96238550	DDX24	+	13
chr9:96233422-96238620	chr9	96233422	96238620	+	359	FAM120A	chr9	96238237	96238329	KHSRP	+	92
chr9:96233422-96238620	chr9	96233422	96238620	+	359	FAM120A	chr9	96238112	96238205	KHSRP	+	93
chr9:96233422-96238620	chr9	96233422	96238620	+	359	FAM120A	chr9	96233422	96233460	U2AF2	+	38
chr9:96233422-96238620	chr9	96233422	96238620	+	359	FAM120A	chr9	96233497	96233640	IGF2BP1	+	143
chr9:96233422-96261168	chr9	96233422	96261168	+	302	FAM120A	chr9	96233419	96233528	UCHL5	+	106
chr9:96233422-96261168	chr9	96233422	96261168	+	302	FAM120A	chr9	96238603	96238620	IGF2BP2	+	17
chr9:96233422-96261168	chr9	96233422	96261168	+	302	FAM120A	chr9	96238537	96238550	DDX24	+	13
chr9:96233422-96261168	chr9	96233422	96261168	+	302	FAM120A	chr9	96238237	96238329	KHSRP	+	92
chr9:96233422-96261168	chr9	96233422	96261168	+	302	FAM120A	chr9	96238112	96238205	KHSRP	+	93
chr9:96233422-96261168	chr9	96233422	96261168	+	302	FAM120A	chr9	96233422	96233460	U2AF2	+	38
chr9:96233422-96261168	chr9	96233422	96261168	+	302	FAM120A	chr9	96233497	96233640	IGF2BP1	+	143
chr9:96233422-96261168	chr9	96233422	96261168	+	302	FAM120A	chr9	96243143	96243260	HNRNPM	+	117
chr9:96233422-96261168	chr9	96233422	96261168	+	302	FAM120A	chr9	96244228	96244313	MATR3	+	85
chr9:96233422-96261168	chr9	96233422	96261168	+	302	FAM120A	chr9	96250201	96250275	MATR3	+	74
chr9:96233422-96261168	chr9	96233422	96261168	+	302	FAM120A	chr9	96250719	96250786	MATR3	+	67
chr9:96233422-96261168	chr9	96233422	96261168	+	302	FAM120A	chr9	96250722	96250797	PTBP1	+	75
chr9:96233422-96261168	chr9	96233422	96261168	+	302	FAM120A	chr9	96259858	96259880	UCHL5	+	22
chr9:96233422-96261168	chr9	96233422	96261168	+	302	FAM120A	chr9	96259751	96259812	IGF2BP2	+	61
chrX:130883333-130928494	chrX	130883333	130928494	-	572	RP11-453F18__B.1	chrX	130902578	130902624	ZNF622	-	46
chrX:130883333-130928494	chrX	130883333	130928494	-	572	RP11-453F18__B.1	chrX	130923972	130924028	SAFB2	-	56
chrX:130883333-130928494	chrX	130883333	130928494	-	572	RP11-453F18__B.1	chrX	130922178	130922367	SAFB2	-	189
chrX:130883333-130928494	chrX	130883333	130928494	-	572	RP11-453F18__B.1	chrX	130924354	130924436	SAFB2	-	82
chrX:130883333-130928494	chrX	130883333	130928494	-	572	RP11-453F18__B.1	chrX	130922571	130922682	SAFB2	-	111
chrX:130883333-130928494	chrX	130883333	130928494	-	572	RP11-453F18__B.1	chrX	130922983	130923054	SAFB2	-	71
chrX:130883333-130928494	chrX	130883333	130928494	-	572	RP11-453F18__B.1	chrX	130921545	130921677	SAFB2	-	132
chrX:130883333-130928494	chrX	130883333	130928494	-	572	RP11-453F18__B.1	chrX	130920786	130920855	SAFB2	-	69
chrX:130883333-130928494	chrX	130883333	130928494	-	572	RP11-453F18__B.1	chrX	130927226	130927329	ILF3	-	103
chrX:130883333-130928494	chrX	130883333	130928494	-	572	RP11-453F18__B.1	chrX	130926712	130926799	ILF3	-	87
chrX:130883333-130928494	chrX	130883333	130928494	-	572	RP11-453F18__B.1	chrX	130924766	130924823	SAFB2	-	57
chrX:130883333-130928494	chrX	130883333	130928494	-	572	RP11-453F18__B.1	chrX	130925239	130925324	SAFB2	-	85
chrX:130883333-130928494	chrX	130883333	130928494	-	572	RP11-453F18__B.1	chrX	130925674	130925777	SAFB2	-	103

## Sheet: HepG2
CircRNA_ID	Circ_chr	Circ_start	Circ_end	Circ_strand	Reads	gene_name	RBP_chr	RBP_start	RBP_end	RBP_name	RBP_strand	Bp_overlap_circ_RBP
chr1:117944807-117948267	chr1	117944807	117948267	+	633	MAN1A2	chr1	117944852	117945066	BCLAF1	+	214
chr1:117944807-117948267	chr1	117944807	117948267	+	633	MAN1A2	chr1	117948170	117948270	BCLAF1	+	97
chr1:117944807-117957453	chr1	117944807	117957453	+	1220	MAN1A2	chr1	117944852	117945066	BCLAF1	+	214
chr1:117944807-117957453	chr1	117944807	117957453	+	1220	MAN1A2	chr1	117948170	117948270	BCLAF1	+	100
chr1:117944807-117957453	chr1	117944807	117957453	+	1220	MAN1A2	chr1	117957333	117957386	BCLAF1	+	53
chr1:117944807-117963271	chr1	117944807	117963271	+	2268	MAN1A2	chr1	117944852	117945066	BCLAF1	+	214
chr1:117944807-117963271	chr1	117944807	117963271	+	2268	MAN1A2	chr1	117948170	117948270	BCLAF1	+	100
chr1:117944807-117963271	chr1	117944807	117963271	+	2268	MAN1A2	chr1	117957333	117957386	BCLAF1	+	53
chr1:117944807-117984947	chr1	117944807	117984947	+	710	MAN1A2	chr1	117944852	117945066	BCLAF1	+	214
chr1:117944807-117984947	chr1	117944807	117984947	+	710	MAN1A2	chr1	117948170	117948270	BCLAF1	+	100
chr1:117944807-117984947	chr1	117944807	117984947	+	710	MAN1A2	chr1	117957333	117957386	BCLAF1	+	53
chr1:146747016-146757164	chr1	146747016	146757164	+	457	CHD1L	chr1	146747872	146747919	UCHL5	+	47
chr1:146747016-146757164	chr1	146747016	146757164	+	457	CHD1L	chr1	146747896	146747919	GRWD1	+	23
chr1:146747016-146757164	chr1	146747016	146757164	+	457	CHD1L	chr1	146746963	146747026	SF3B4	+	10
chr1:146747016-146757164	chr1	146747016	146757164	+	457	CHD1L	chr1	146747006	146747065	U2AF2	+	49
chr1:146747016-146757164	chr1	146747016	146757164	+	457	CHD1L	chr1	146747897	146747950	PRPF8	+	53
chr1:146747016-146757164	chr1	146747016	146757164	+	457	CHD1L	chr1	146747019	146747037	BCLAF1	+	18
chr1:146747016-146757164	chr1	146747016	146757164	+	457	CHD1L	chr1	146747066	146747126	BCLAF1	+	60
chr1:146747016-146757164	chr1	146747016	146757164	+	457	CHD1L	chr1	146746960	146747035	SF3A3	+	19
chr1:146747016-146757164	chr1	146747016	146757164	+	457	CHD1L	chr1	146747822	146747841	PABPN1	+	19
chr1:146747016-146757164	chr1	146747016	146757164	+	457	CHD1L	chr1	146747084	146747126	PPIG	+	42
chr1:146747016-146757164	chr1	146747016	146757164	+	457	CHD1L	chr1	146757079	146757165	FXR2	+	85
chr1:146747016-146757164	chr1	146747016	146757164	+	457	CHD1L	chr1	146756999	146757094	FTO	+	95
chr1:146747016-146757164	chr1	146747016	146757164	+	457	CHD1L	chr1	146753193	146753231	MATR3	+	38
chr1:146747016-146757164	chr1	146747016	146757164	+	457	CHD1L	chr1	146752753	146752779	MATR3	+	26
chr1:146747016-146757164	chr1	146747016	146757164	+	457	CHD1L	chr1	146752161	146752189	MATR3	+	28
chr1:146747016-146757164	chr1	146747016	146757164	+	457	CHD1L	chr1	146752939	146753005	MATR3	+	66
chr1:146747016-146757164	chr1	146747016	146757164	+	457	CHD1L	chr1	146752509	146752579	MATR3	+	70
chr1:146747016-146757164	chr1	146747016	146757164	+	457	CHD1L	chr1	146753148	146753218	HNRNPM	+	70
chr1:146747016-146757164	chr1	146747016	146757164	+	457	CHD1L	chr1	146751722	146751760	BCLAF1	+	38
chr1:146747016-146757164	chr1	146747016	146757164	+	457	CHD1L	chr1	146757137	146757160	BCLAF1	+	23
chr1:146747016-146757164	chr1	146747016	146757164	+	457	CHD1L	chr1	146756092	146756155	BCLAF1	+	63
chr1:146747016-146757164	chr1	146747016	146757164	+	457	CHD1L	chr1	146757075	146757192	BUD13	+	89
chr1:146747016-146757164	chr1	146747016	146757164	+	457	CHD1L	chr1	146752938	146753013	SUGP2	+	75
chr1:146747016-146757164	chr1	146747016	146757164	+	457	CHD1L	chr1	146752451	146752510	SUGP2	+	59
chr1:146747016-146757164	chr1	146747016	146757164	+	457	CHD1L	chr1	146753313	146753371	SUGP2	+	58
chr1:146747016-146757164	chr1	146747016	146757164	+	457	CHD1L	chr1	146752675	146752689	SUGP2	+	14
chr1:146747016-146757164	chr1	146747016	146757164	+	457	CHD1L	chr1	146753121	146753219	SUGP2	+	98
chr1:146747016-146757164	chr1	146747016	146757164	+	457	CHD1L	chr1	146753942	146754001	SUGP2	+	59
chr1:146747016-146757164	chr1	146747016	146757164	+	457	CHD1L	chr1	146753851	146753917	SUGP2	+	66
chr1:146747016-146757164	chr1	146747016	146757164	+	457	CHD1L	chr1	146752700	146752774	SUGP2	+	74
chr1:146747016-146757164	chr1	146747016	146757164	+	457	CHD1L	chr1	146752774	146752840	SUGP2	+	66
chr1:146747016-146757164	chr1	146747016	146757164	+	457	CHD1L	chr1	146752840	146752905	SUGP2	+	65
chr1:146747016-146757164	chr1	146747016	146757164	+	457	CHD1L	chr1	146752520	146752579	SUGP2	+	59
chr1:146747016-146757164	chr1	146747016	146757164	+	457	CHD1L	chr1	146757139	146757165	PABPN1	+	25
chr1:146747016-146757164	chr1	146747016	146757164	+	457	CHD1L	chr1	146757037	146757104	TRA2A	+	67
chr1:146747016-146757164	chr1	146747016	146757164	+	457	CHD1L	chr1	146757104	146757163	TRA2A	+	59
chr1:35824525-35827390	chr1	35824525	35827390	+	425	ZMYM4	chr1	35825175	35825249	U2AF2	+	74
chr1:35824525-35827390	chr1	35824525	35827390	+	425	ZMYM4	chr1	35826822	35826895	PRPF8	+	73
chr1:35824525-35827390	chr1	35824525	35827390	+	425	ZMYM4	chr1	35827296	35827344	BCLAF1	+	48
chr1:35824525-35827390	chr1	35824525	35827390	+	425	ZMYM4	chr1	35824665	35824710	BCLAF1	+	45
chr1:35824525-35827390	chr1	35824525	35827390	+	425	ZMYM4	chr1	35824756	35824784	BCLAF1	+	28
chr1:41536266-41541123	chr1	41536266	41541123	-	505	SCMH1	chr1	41536281	41536308	GRWD1	-	27
chr1:41536266-41541123	chr1	41536266	41541123	-	505	SCMH1	chr1	41539089	41539220	QKI	-	131
chr1:41536266-41541123	chr1	41536266	41541123	-	505	SCMH1	chr1	41536266	41536394	IGF2BP1	-	128
chr1:70758070-70781249	chr1	70758070	70781249	-	350	ANKRD13C	chr1	70762424	70762491	PTBP1	-	67
chr1:70758070-70781249	chr1	70758070	70781249	-	350	ANKRD13C	chr1	70771391	70771494	QKI	-	103
chr1:70758070-70781249	chr1	70758070	70781249	-	350	ANKRD13C	chr1	70769209	70769298	QKI	-	89
chr1:70758070-70781249	chr1	70758070	70781249	-	350	ANKRD13C	chr1	70771435	70771517	U2AF2	-	82
chr1:70758070-70781249	chr1	70758070	70781249	-	350	ANKRD13C	chr1	70771919	70771975	U2AF2	-	56
chr1:70758070-70781249	chr1	70758070	70781249	-	350	ANKRD13C	chr1	70765645	70765744	PTBP1	-	99
chr1:8601272-8674745	chr1	8601272	8674745	-	437	RERE	chr1	8601271	8601333	UCHL5	-	61
chr1:8601272-8674745	chr1	8601272	8674745	-	437	RERE	chr1	8601338	8601388	U2AF2	-	50
chr1:8601272-8674745	chr1	8601272	8674745	-	437	RERE	chr1	8601270	8601277	BCLAF1	-	5
chr1:8601272-8674745	chr1	8601272	8674745	-	437	RERE	chr1	8601277	8601305	BCLAF1	-	28
chr1:8601272-8674745	chr1	8601272	8674745	-	437	RERE	chr1	8601272	8601336	ZNF800	-	64
chr1:8601272-8674745	chr1	8601272	8674745	-	437	RERE	chr1	8601368	8601375	PPIG	-	7
chr1:8601272-8674745	chr1	8601272	8674745	-	437	RERE	chr1	8601271	8601302	PPIG	-	30
chr1:8601272-8674745	chr1	8601272	8674745	-	437	RERE	chr1	8602586	8602714	ILF3	-	128
chr1:8601272-8674745	chr1	8601272	8674745	-	437	RERE	chr1	8617178	8617240	XPO5	-	62
chr1:8601272-8674745	chr1	8601272	8674745	-	437	RERE	chr1	8616532	8616569	GRWD1	-	37
chr1:8601272-8674745	chr1	8601272	8674745	-	437	RERE	chr1	8617476	8617535	GRWD1	-	59
chr1:8601272-8674745	chr1	8601272	8674745	-	437	RERE	chr1	8606248	8606343	HNRNPC	-	95
chr1:8601272-8674745	chr1	8601272	8674745	-	437	RERE	chr1	8601821	8601881	U2AF2	-	60
chr1:8601272-8674745	chr1	8601272	8674745	-	437	RERE	chr1	8612954	8613028	HNRNPM	-	74
chr1:8601272-8674745	chr1	8601272	8674745	-	437	RERE	chr1	8612902	8612954	HNRNPM	-	52
chr1:8601272-8674745	chr1	8601272	8674745	-	437	RERE	chr1	8613051	8613141	HNRNPM	-	90
chr1:8601272-8674745	chr1	8601272	8674745	-	437	RERE	chr1	8613308	8613395	HNRNPM	-	87
chr1:8601272-8674745	chr1	8601272	8674745	-	437	RERE	chr1	8613215	8613271	HNRNPM	-	56
chr1:8601272-8674745	chr1	8601272	8674745	-	437	RERE	chr1	8613434	8613540	HNRNPM	-	106
chr1:8601272-8674745	chr1	8601272	8674745	-	437	RERE	chr1	8613324	8613410	IGF2BP1	-	86
chr1:8601272-8674745	chr1	8601272	8674745	-	437	RERE	chr1	8616608	8616629	PPIG	-	21
chr1:8601272-8674745	chr1	8601272	8674745	-	437	RERE	chr1	8617476	8617542	PPIG	-	66
chr1:8601272-8674745	chr1	8601272	8674745	-	437	RERE	chr1	8605540	8605596	RBFOX2	-	56
chr1:8601272-8674745	chr1	8601272	8674745	-	437	RERE	chr1	8604971	8605036	HNRNPL	-	65
chr1:8601272-8674745	chr1	8601272	8674745	-	437	RERE	chr1	8605036	8605088	HNRNPL	-	52
chr1:8601272-8674745	chr1	8601272	8674745	-	437	RERE	chr1	8624778	8624887	GTF2F1	-	109
chr1:8601272-8674745	chr1	8601272	8674745	-	437	RERE	chr1	8629898	8629954	HNRNPC	-	56
chr1:8601272-8674745	chr1	8601272	8674745	-	437	RERE	chr1	8623395	8623457	HNRNPM	-	62
chr1:8601272-8674745	chr1	8601272	8674745	-	437	RERE	chr1	8630792	8630845	SFPQ	-	53
chr1:8601272-8674745	chr1	8601272	8674745	-	437	RERE	chr1	8624921	8624940	HNRNPL	-	19
chr1:8601272-8674745	chr1	8601272	8674745	-	437	RERE	chr1	8624801	8624891	HNRNPL	-	90
chr1:8601272-8674745	chr1	8601272	8674745	-	437	RERE	chr1	8624891	8624921	HNRNPL	-	30
chr1:8601272-8674745	chr1	8601272	8674745	-	437	RERE	chr1	8624940	8624965	HNRNPL	-	25
chr1:8601272-8674745	chr1	8601272	8674745	-	437	RERE	chr1	8634761	8634818	XPO5	-	57
chr1:8601272-8674745	chr1	8601272	8674745	-	437	RERE	chr1	8649136	8649175	HNRNPC	-	39
chr1:8601272-8674745	chr1	8601272	8674745	-	437	RERE	chr1	8649175	8649186	HNRNPC	-	11
chr1:8601272-8674745	chr1	8601272	8674745	-	437	RERE	chr1	8635213	8635305	QKI	-	92
chr1:8601272-8674745	chr1	8601272	8674745	-	437	RERE	chr1	8636452	8636527	QKI	-	75
chr1:8601272-8674745	chr1	8601272	8674745	-	437	RERE	chr1	8636058	8636132	QKI	-	74
chr1:8601272-8674745	chr1	8601272	8674745	-	437	RERE	chr1	8650338	8650439	HNRNPM	-	101
chr1:8601272-8674745	chr1	8601272	8674745	-	437	RERE	chr1	8645862	8645915	HNRNPM	-	53
chr1:8601272-8674745	chr1	8601272	8674745	-	437	RERE	chr1	8646049	8646107	HNRNPM	-	58
chr1:8601272-8674745	chr1	8601272	8674745	-	437	RERE	chr1	8643263	8643372	HNRNPM	-	109
chr1:8601272-8674745	chr1	8601272	8674745	-	437	RERE	chr1	8647114	8647140	HNRNPM	-	26
chr1:8601272-8674745	chr1	8601272	8674745	-	437	RERE	chr1	8646783	8646829	SUGP2	-	46
chr1:8601272-8674745	chr1	8601272	8674745	-	437	RERE	chr1	8646696	8646758	SUGP2	-	62
chr1:8601272-8674745	chr1	8601272	8674745	-	437	RERE	chr1	8652661	8652719	ILF3	-	58
chr1:8601272-8674745	chr1	8601272	8674745	-	437	RERE	chr1	8665456	8665499	ILF3	-	43
chr1:8601272-8674745	chr1	8601272	8674745	-	437	RERE	chr1	8652605	8652622	ILF3	-	17
chr1:8601272-8674745	chr1	8601272	8674745	-	437	RERE	chr1	8652590	8652605	ILF3	-	15
chr1:8601272-8674745	chr1	8601272	8674745	-	437	RERE	chr1	8652622	8652635	ILF3	-	13
chr1:8601272-8674745	chr1	8601272	8674745	-	437	RERE	chr1	8665515	8665562	ILF3	-	47
chr1:8601272-8674745	chr1	8601272	8674745	-	437	RERE	chr1	8664583	8664655	PCBP2	-	72
chr1:8601272-8674745	chr1	8601272	8674745	-	437	RERE	chr1	8664587	8664659	PTBP1	-	72
chr1:8601272-8674745	chr1	8601272	8674745	-	437	RERE	chr1	8664446	8664500	PTBP1	-	54
chr1:8601272-8674745	chr1	8601272	8674745	-	437	RERE	chr1	8651647	8651708	HNRNPM	-	61
chr1:8601272-8674745	chr1	8601272	8674745	-	437	RERE	chr1	8654281	8654367	HNRNPM	-	86
chr1:8601272-8674745	chr1	8601272	8674745	-	437	RERE	chr1	8663303	8663405	HNRNPM	-	102
chr1:8601272-8674745	chr1	8601272	8674745	-	437	RERE	chr1	8663424	8663514	HNRNPM	-	90
chr1:8601272-8674745	chr1	8601272	8674745	-	437	RERE	chr1	8659063	8659119	HNRNPM	-	56
chr1:8601272-8674745	chr1	8601272	8674745	-	437	RERE	chr1	8659119	8659200	HNRNPM	-	81
chr1:8601272-8674745	chr1	8601272	8674745	-	437	RERE	chr1	8658917	8658952	HNRNPM	-	35
chr1:8601272-8674745	chr1	8601272	8674745	-	437	RERE	chr1	8654077	8654161	HNRNPM	-	84
chr1:8601272-8674745	chr1	8601272	8674745	-	437	RERE	chr1	8658592	8658649	HNRNPM	-	57
chr1:8601272-8674745	chr1	8601272	8674745	-	437	RERE	chr1	8658732	8658772	HNRNPM	-	40
chr1:8601272-8674745	chr1	8601272	8674745	-	437	RERE	chr1	8651580	8651624	HNRNPM	-	44
chr1:8601272-8674745	chr1	8601272	8674745	-	437	RERE	chr1	8652281	8652315	HNRNPM	-	34
chr1:8601272-8674745	chr1	8601272	8674745	-	437	RERE	chr1	8653980	8654028	HNRNPM	-	48
chr1:8601272-8674745	chr1	8601272	8674745	-	437	RERE	chr1	8651748	8651781	HNRNPM	-	33
chr1:8601272-8674745	chr1	8601272	8674745	-	437	RERE	chr1	8659287	8659352	HNRNPM	-	65
chr1:8601272-8674745	chr1	8601272	8674745	-	437	RERE	chr1	8651652	8651698	DDX52	-	46
chr1:8601272-8674745	chr1	8601272	8674745	-	437	RERE	chr1	8661644	8661726	DKC1	-	82
chr1:8601272-8674745	chr1	8601272	8674745	-	437	RERE	chr1	8661646	8661728	IGF2BP1	-	82
chr1:8601272-8674745	chr1	8601272	8674745	-	437	RERE	chr1	8655413	8655491	CSTF2	-	78
chr1:8601272-8674745	chr1	8601272	8674745	-	437	RERE	chr1	8674659	8674706	UCHL5	-	47
chr1:8601272-8674745	chr1	8601272	8674745	-	437	RERE	chr1	8674621	8674650	GRWD1	-	29
chr1:8601272-8674745	chr1	8601272	8674745	-	437	RERE	chr1	8670601	8670656	HNRNPC	-	55
chr1:8601272-8674745	chr1	8601272	8674745	-	437	RERE	chr1	8667363	8667430	HNRNPC	-	67
chr1:8601272-8674745	chr1	8601272	8674745	-	437	RERE	chr1	8674598	8674647	PRPF8	-	49
chr1:8601272-8674745	chr1	8601272	8674745	-	437	RERE	chr1	8674663	8674704	PPIG	-	41
chr1:8716031-8716500	chr1	8716031	8716500	-	647	RERE	chr1	8716030	8716055	UCHL5	-	24
chr1:8716031-8716500	chr1	8716031	8716500	-	647	RERE	chr1	8716055	8716106	UCHL5	-	51
chr1:8716031-8716500	chr1	8716031	8716500	-	647	RERE	chr1	8716047	8716087	GRWD1	-	40
chr1:8716031-8716500	chr1	8716031	8716500	-	647	RERE	chr1	8716087	8716108	GRWD1	-	21
chr1:8716031-8716500	chr1	8716031	8716500	-	647	RERE	chr1	8716029	8716047	GRWD1	-	16
chr1:8716031-8716500	chr1	8716031	8716500	-	647	RERE	chr1	8716108	8716206	GRWD1	-	98
chr1:8716031-8716500	chr1	8716031	8716500	-	647	RERE	chr1	8716027	8716049	BCLAF1	-	18
chr1:8716031-8716500	chr1	8716031	8716500	-	647	RERE	chr1	8716049	8716109	BCLAF1	-	60
chr1:8716031-8716500	chr1	8716031	8716500	-	647	RERE	chr1	8716109	8716203	BCLAF1	-	94
chr1:8716031-8716500	chr1	8716031	8716500	-	647	RERE	chr1	8716024	8716105	ZNF800	-	74
chr1:8716031-8716500	chr1	8716031	8716500	-	647	RERE	chr1	8716347	8716415	GRWD1	-	68
chr1:8716031-8716500	chr1	8716031	8716500	-	647	RERE	chr1	8716293	8716327	GRWD1	-	34
chr1:8716031-8716500	chr1	8716031	8716500	-	647	RERE	chr1	8716475	8716491	GRWD1	-	16
chr1:8716031-8716500	chr1	8716031	8716500	-	647	RERE	chr1	8716458	8716493	BCLAF1	-	35
chr1:8716031-8716500	chr1	8716031	8716500	-	647	RERE	chr1	8716286	8716326	BCLAF1	-	40
chr10:102683731-102685776	chr10	102683731	102685776	+	384	FAM178A	chr10	102684485	102684676	FXR2	+	191
chr10:102683731-102685776	chr10	102683731	102685776	+	384	FAM178A	chr10	102685709	102685779	GRWD1	+	67
chr10:102683731-102685776	chr10	102683731	102685776	+	384	FAM178A	chr10	102684175	102684223	GRWD1	+	48
chr10:102683731-102685776	chr10	102683731	102685776	+	384	FAM178A	chr10	102684277	102684326	GRWD1	+	49
chr10:102683731-102685776	chr10	102683731	102685776	+	384	FAM178A	chr10	102684674	102684767	AQR	+	93
chr10:102683731-102685776	chr10	102683731	102685776	+	384	FAM178A	chr10	102685693	102685802	AQR	+	83
chr10:102683731-102685776	chr10	102683731	102685776	+	384	FAM178A	chr10	102684623	102684726	BCLAF1	+	103
chr10:102683731-102685776	chr10	102683731	102685776	+	384	FAM178A	chr10	102684557	102684615	BCLAF1	+	58
chr10:102683731-102685776	chr10	102683731	102685776	+	384	FAM178A	chr10	102685718	102685782	BCLAF1	+	58
chr10:102683731-102685776	chr10	102683731	102685776	+	384	FAM178A	chr10	102684647	102684732	ZNF800	+	85
chr10:103427642-103436193	chr10	103427642	103436193	-	362	FBXW4	chr10	103428128	103428228	PTBP1	-	100
chr10:103427642-103436193	chr10	103427642	103436193	-	362	FBXW4	chr10	103430808	103430852	SUGP2	-	44
chr10:103427642-103436193	chr10	103427642	103436193	-	362	FBXW4	chr10	103430548	103430589	SUGP2	-	41
chr10:103427642-103436193	chr10	103427642	103436193	-	362	FBXW4	chr10	103430646	103430680	SUGP2	-	34
chr10:103427642-103436193	chr10	103427642	103436193	-	362	FBXW4	chr10	103431995	103432087	SUGP2	-	92
chr10:103427642-103436193	chr10	103427642	103436193	-	362	FBXW4	chr10	103431463	103431536	SUGP2	-	73
chr10:103427642-103436193	chr10	103427642	103436193	-	362	FBXW4	chr10	103431022	103431073	SUGP2	-	51
chr10:126631025-126631876	chr10	126631025	126631876	+	629	ZRANB1	chr10	126631013	126631074	U2AF2	+	49
chr10:126631025-126631876	chr10	126631025	126631876	+	629	ZRANB1	chr10	126631317	126631413	BCLAF1	+	96
chr10:126631025-126631876	chr10	126631025	126631876	+	629	ZRANB1	chr10	126631760	126631801	BCLAF1	+	41
chr10:126631025-126631876	chr10	126631025	126631876	+	629	ZRANB1	chr10	126631616	126631712	BCLAF1	+	96
chr10:126631025-126631876	chr10	126631025	126631876	+	629	ZRANB1	chr10	126631843	126631963	PRPF8	+	33
chr10:32197099-32199491	chr10	32197099	32199491	-	4172	ARHGAP12	chr10	32197507	32197621	GRWD1	-	114
chr10:32197099-32199491	chr10	32197099	32199491	-	4172	ARHGAP12	chr10	32197099	32197186	GRWD1	-	87
chr10:5815804-5842668	chr10	5815804	5842668	-	371	GDI2	chr10	5815804	5815829	G3BP1	-	25
chr10:5815804-5842668	chr10	5815804	5842668	-	371	GDI2	chr10	5815804	5815852	YBX3	-	48
chr10:5815804-5842668	chr10	5815804	5842668	-	371	GDI2	chr10	5815803	5815894	BCLAF1	-	90
chr10:5815804-5842668	chr10	5815804	5842668	-	371	GDI2	chr10	5821840	5821909	ILF3	-	69
chr10:5815804-5842668	chr10	5815804	5842668	-	371	GDI2	chr10	5827210	5827235	G3BP1	-	25
chr10:5815804-5842668	chr10	5815804	5842668	-	371	GDI2	chr10	5826754	5826802	GRWD1	-	48
chr10:5815804-5842668	chr10	5815804	5842668	-	371	GDI2	chr10	5817916	5818019	MATR3	-	103
chr10:5815804-5842668	chr10	5815804	5842668	-	371	GDI2	chr10	5817808	5817857	MATR3	-	49
chr10:5815804-5842668	chr10	5815804	5842668	-	371	GDI2	chr10	5817602	5817636	MATR3	-	34
chr10:5815804-5842668	chr10	5815804	5842668	-	371	GDI2	chr10	5818425	5818465	MATR3	-	40
chr10:5815804-5842668	chr10	5815804	5842668	-	371	GDI2	chr10	5817464	5817547	MATR3	-	83
chr10:5815804-5842668	chr10	5815804	5842668	-	371	GDI2	chr10	5816828	5816885	PCBP2	-	57
chr10:5815804-5842668	chr10	5815804	5842668	-	371	GDI2	chr10	5822355	5822408	U2AF2	-	53
chr10:5815804-5842668	chr10	5815804	5842668	-	371	GDI2	chr10	5822604	5822714	KHSRP	-	110
chr10:5815804-5842668	chr10	5815804	5842668	-	371	GDI2	chr10	5822508	5822604	KHSRP	-	96
chr10:5815804-5842668	chr10	5815804	5842668	-	371	GDI2	chr10	5827056	5827121	PRPF8	-	65
chr10:5815804-5842668	chr10	5815804	5842668	-	371	GDI2	chr10	5823007	5823101	HNRNPM	-	94
chr10:5815804-5842668	chr10	5815804	5842668	-	371	GDI2	chr10	5820792	5821014	HNRNPM	-	222
chr10:5815804-5842668	chr10	5815804	5842668	-	371	GDI2	chr10	5816825	5816883	HNRNPK	-	58
chr10:5815804-5842668	chr10	5815804	5842668	-	371	GDI2	chr10	5825022	5825121	HNRNPK	-	99
chr10:5815804-5842668	chr10	5815804	5842668	-	371	GDI2	chr10	5825674	5825714	HLTF	-	40
chr10:5815804-5842668	chr10	5815804	5842668	-	371	GDI2	chr10	5827104	5827132	BCLAF1	-	28
chr10:5815804-5842668	chr10	5815804	5842668	-	371	GDI2	chr10	5827132	5827201	BCLAF1	-	69
chr10:5815804-5842668	chr10	5815804	5842668	-	371	GDI2	chr10	5827813	5827898	BCLAF1	-	85
chr10:5815804-5842668	chr10	5815804	5842668	-	371	GDI2	chr10	5825282	5825352	BCLAF1	-	70
chr10:5815804-5842668	chr10	5815804	5842668	-	371	GDI2	chr10	5817508	5817543	SUGP2	-	35
chr10:5815804-5842668	chr10	5815804	5842668	-	371	GDI2	chr10	5818191	5818250	SUGP2	-	59
chr10:5815804-5842668	chr10	5815804	5842668	-	371	GDI2	chr10	5819052	5819091	SUGP2	-	39
chr10:5815804-5842668	chr10	5815804	5842668	-	371	GDI2	chr10	5817938	5818026	SUGP2	-	88
chr10:5815804-5842668	chr10	5815804	5842668	-	371	GDI2	chr10	5818040	5818061	SUGP2	-	21
chr10:5815804-5842668	chr10	5815804	5842668	-	371	GDI2	chr10	5818363	5818413	SUGP2	-	50
chr10:5815804-5842668	chr10	5815804	5842668	-	371	GDI2	chr10	5818289	5818360	SUGP2	-	71
chr10:5815804-5842668	chr10	5815804	5842668	-	371	GDI2	chr10	5818413	5818460	SUGP2	-	47
chr10:5815804-5842668	chr10	5815804	5842668	-	371	GDI2	chr10	5818998	5819028	SUGP2	-	30
chr10:5815804-5842668	chr10	5815804	5842668	-	371	GDI2	chr10	5838765	5838824	UCHL5	-	59
chr10:5815804-5842668	chr10	5815804	5842668	-	371	GDI2	chr10	5836865	5836926	G3BP1	-	61
chr10:5815804-5842668	chr10	5815804	5842668	-	371	GDI2	chr10	5838765	5838823	G3BP1	-	58
chr10:5815804-5842668	chr10	5815804	5842668	-	371	GDI2	chr10	5842562	5842614	G3BP1	-	52
chr10:5815804-5842668	chr10	5815804	5842668	-	371	GDI2	chr10	5836973	5836980	G3BP1	-	7
chr10:5815804-5842668	chr10	5815804	5842668	-	371	GDI2	chr10	5838726	5838747	G3BP1	-	21
chr10:5815804-5842668	chr10	5815804	5842668	-	371	GDI2	chr10	5842648	5842706	AQR	-	20
chr10:5815804-5842668	chr10	5815804	5842668	-	371	GDI2	chr10	5838760	5838813	BCLAF1	-	53
chr10:5815804-5842668	chr10	5815804	5842668	-	371	GDI2	chr10	5838725	5838760	BCLAF1	-	35
chr10:5815804-5842668	chr10	5815804	5842668	-	371	GDI2	chr10	5836968	5836982	BCLAF1	-	14
chr10:5815804-5842668	chr10	5815804	5842668	-	371	GDI2	chr10	5838732	5838815	ZNF800	-	83
chr10:5827104-5842668	chr10	5827104	5842668	-	536	GDI2	chr10	5827210	5827235	G3BP1	-	25
chr10:5827104-5842668	chr10	5827104	5842668	-	536	GDI2	chr10	5827056	5827121	PRPF8	-	17
chr10:5827104-5842668	chr10	5827104	5842668	-	536	GDI2	chr10	5827104	5827132	BCLAF1	-	28
chr10:5827104-5842668	chr10	5827104	5842668	-	536	GDI2	chr10	5827132	5827201	BCLAF1	-	69
chr10:5827104-5842668	chr10	5827104	5842668	-	536	GDI2	chr10	5827813	5827898	BCLAF1	-	85
chr10:5827104-5842668	chr10	5827104	5842668	-	536	GDI2	chr10	5838765	5838824	UCHL5	-	59
chr10:5827104-5842668	chr10	5827104	5842668	-	536	GDI2	chr10	5836865	5836926	G3BP1	-	61
chr10:5827104-5842668	chr10	5827104	5842668	-	536	GDI2	chr10	5838765	5838823	G3BP1	-	58
chr10:5827104-5842668	chr10	5827104	5842668	-	536	GDI2	chr10	5842562	5842614	G3BP1	-	52
chr10:5827104-5842668	chr10	5827104	5842668	-	536	GDI2	chr10	5836973	5836980	G3BP1	-	7
chr10:5827104-5842668	chr10	5827104	5842668	-	536	GDI2	chr10	5838726	5838747	G3BP1	-	21
chr10:5827104-5842668	chr10	5827104	5842668	-	536	GDI2	chr10	5842648	5842706	AQR	-	20
chr10:5827104-5842668	chr10	5827104	5842668	-	536	GDI2	chr10	5838760	5838813	BCLAF1	-	53
chr10:5827104-5842668	chr10	5827104	5842668	-	536	GDI2	chr10	5838725	5838760	BCLAF1	-	35
chr10:5827104-5842668	chr10	5827104	5842668	-	536	GDI2	chr10	5836968	5836982	BCLAF1	-	14
chr10:5827104-5842668	chr10	5827104	5842668	-	536	GDI2	chr10	5838732	5838815	ZNF800	-	83
chr10:70719561-70720005	chr10	70719561	70720005	+	481	DDX21	chr10	70719905	70719991	GRWD1	+	86
chr10:70719561-70720005	chr10	70719561	70720005	+	481	DDX21	chr10	70719566	70719712	GRWD1	+	146
chr10:70719561-70720005	chr10	70719561	70720005	+	481	DDX21	chr10	70719750	70719804	BCLAF1	+	54
chr10:70719561-70720005	chr10	70719561	70720005	+	481	DDX21	chr10	70719564	70719672	BCLAF1	+	108
chr10:70719561-70720005	chr10	70719561	70720005	+	481	DDX21	chr10	70719672	70719750	BCLAF1	+	78
chr10:70719561-70720005	chr10	70719561	70720005	+	481	DDX21	chr10	70719875	70719995	BCLAF1	+	120
chr10:70719561-70720005	chr10	70719561	70720005	+	481	DDX21	chr10	70719824	70719875	BCLAF1	+	51
chr10:70719561-70720005	chr10	70719561	70720005	+	481	DDX21	chr10	70719822	70719911	TRA2A	+	89
chr10:70719561-70720005	chr10	70719561	70720005	+	481	DDX21	chr10	70719585	70719679	TRA2A	+	94
chr10:7839009-7844817	chr10	7839009	7844817	+	831	ATP5C1	chr10	7841112	7841145	G3BP1	+	33
chr10:7839009-7844817	chr10	7839009	7844817	+	831	ATP5C1	chr10	7839063	7839138	G3BP1	+	75
chr10:7839009-7844817	chr10	7839009	7844817	+	831	ATP5C1	chr10	7840951	7841035	G3BP1	+	84
chr10:7839009-7844817	chr10	7839009	7844817	+	831	ATP5C1	chr10	7841006	7841062	GRWD1	+	56
chr10:7839009-7844817	chr10	7839009	7844817	+	831	ATP5C1	chr10	7841302	7841407	U2AF2	+	105
chr10:7839009-7844817	chr10	7839009	7844817	+	831	ATP5C1	chr10	7841706	7841762	U2AF2	+	56
chr10:7839009-7844817	chr10	7839009	7844817	+	831	ATP5C1	chr10	7839079	7839115	BCLAF1	+	36
chr10:7839009-7844817	chr10	7839009	7844817	+	831	ATP5C1	chr10	7841017	7841057	BCLAF1	+	40
chr10:7839009-7844817	chr10	7839009	7844817	+	831	ATP5C1	chr10	7840955	7841017	BCLAF1	+	62
chr10:7839009-7844817	chr10	7839009	7844817	+	831	ATP5C1	chr10	7844232	7844240	BCLAF1	+	8
chr10:7839009-7844817	chr10	7839009	7844817	+	831	ATP5C1	chr10	7842050	7842054	BCLAF1	+	4
chr10:7839009-7844817	chr10	7839009	7844817	+	831	ATP5C1	chr10	7842014	7842050	BCLAF1	+	36
chr10:7839009-7844817	chr10	7839009	7844817	+	831	ATP5C1	chr10	7844229	7844252	BUD13	+	23
chr10:7839009-7844817	chr10	7839009	7844817	+	831	ATP5C1	chr10	7842004	7842057	PPIG	+	53
chr10:7839009-7844817	chr10	7839009	7844817	+	831	ATP5C1	chr10	7840953	7841061	TRA2A	+	108
chr10:91511102-91522592	chr10	91511102	91522592	+	421	KIF20B	chr10	91515181	91515375	PCBP2	+	194
chr11:130130750-130131824	chr11	130130750	130131824	-	1051	ZBTB44	chr11	130130815	130130918	BCLAF1	-	103
chr11:33307958-33309057	chr11	33307958	33309057	+	3361	HIPK3	chr11	33308279	33308416	GRWD1	+	137
chr11:33307958-33309057	chr11	33307958	33309057	+	3361	HIPK3	chr11	33307949	33308003	U2AF2	+	45
chr12:120592773-120593523	chr12	120592773	120593523	-	462	GCN1L1	chr12	120593415	120593496	FXR2	-	81
chr12:120592773-120593523	chr12	120592773	120593523	-	462	GCN1L1	chr12	120592938	120592993	XPO5	-	55
chr12:120592773-120593523	chr12	120592773	120593523	-	462	GCN1L1	chr12	120593448	120593464	GRWD1	-	16
chr12:120592773-120593523	chr12	120592773	120593523	-	462	GCN1L1	chr12	120593001	120593062	PRPF8	-	61
chr12:120592773-120593523	chr12	120592773	120593523	-	462	GCN1L1	chr12	120593395	120593478	PPIG	-	83
chr12:12397195-12397589	chr12	12397195	12397589	-	513	LRP6	chr12	12397302	12397365	HLTF	-	63
chr12:12397195-12397589	chr12	12397195	12397589	-	513	LRP6	chr12	12397418	12397490	BCLAF1	-	72
chr12:23998916-24048958	chr12	23998916	24048958	-	1028	SOX5	chr12	23998982	23999029	GRWD1	-	47
chr12:23998916-24048958	chr12	23998916	24048958	-	1028	SOX5	chr12	23999029	23999121	GRWD1	-	92
chr12:23998916-24048958	chr12	23998916	24048958	-	1028	SOX5	chr12	23998909	23998982	GRWD1	-	66
chr12:23998916-24048958	chr12	23998916	24048958	-	1028	SOX5	chr12	23999141	23999221	U2AF2	-	80
chr12:23998916-24048958	chr12	23998916	24048958	-	1028	SOX5	chr12	23998910	23998967	BCLAF1	-	51
chr12:23998916-24048958	chr12	23998916	24048958	-	1028	SOX5	chr12	23998934	23998987	PPIG	-	53
chr12:23998916-24048958	chr12	23998916	24048958	-	1028	SOX5	chr12	23998910	23998980	TRA2A	-	64
chr12:23998916-24048958	chr12	23998916	24048958	-	1028	SOX5	chr12	24010162	24010275	QKI	-	113
chr12:23998916-24048958	chr12	23998916	24048958	-	1028	SOX5	chr12	24009628	24009669	QKI	-	41
chr12:23998916-24048958	chr12	23998916	24048958	-	1028	SOX5	chr12	24013355	24013425	QKI	-	70
chr12:23998916-24048958	chr12	23998916	24048958	-	1028	SOX5	chr12	24005828	24005989	PTBP1	-	161
chr12:23998916-24048958	chr12	23998916	24048958	-	1028	SOX5	chr12	24010987	24011062	HNRNPL	-	75
chr12:23998916-24048958	chr12	23998916	24048958	-	1028	SOX5	chr12	24028442	24028516	MATR3	-	74
chr12:23998916-24048958	chr12	23998916	24048958	-	1028	SOX5	chr12	24028444	24028523	PTBP1	-	79
chr12:23998916-24048958	chr12	23998916	24048958	-	1028	SOX5	chr12	24029905	24029968	HNRNPK	-	63
chr12:23998916-24048958	chr12	23998916	24048958	-	1028	SOX5	chr12	24048722	24048831	UCHL5	-	109
chr12:23998916-24048958	chr12	23998916	24048958	-	1028	SOX5	chr12	24048729	24048836	GRWD1	-	107
chr12:23998916-24048958	chr12	23998916	24048958	-	1028	SOX5	chr12	24048883	24048963	GRWD1	-	75
chr12:23998916-24048958	chr12	23998916	24048958	-	1028	SOX5	chr12	24036678	24036745	QKI	-	67
chr12:23998916-24048958	chr12	23998916	24048958	-	1028	SOX5	chr12	24042112	24042193	KHSRP	-	81
chr12:23998916-24048958	chr12	23998916	24048958	-	1028	SOX5	chr12	24043540	24043664	KHSRP	-	124
chr12:23998916-24048958	chr12	23998916	24048958	-	1028	SOX5	chr12	24048794	24048856	PRPF8	-	62
chr12:23998916-24048958	chr12	23998916	24048958	-	1028	SOX5	chr12	24043365	24043478	HNRNPM	-	113
chr12:23998916-24048958	chr12	23998916	24048958	-	1028	SOX5	chr12	24048721	24048787	BCLAF1	-	66
chr12:23998916-24048958	chr12	23998916	24048958	-	1028	SOX5	chr12	24040792	24040930	HNRNPL	-	138
chr12:23998916-24048958	chr12	23998916	24048958	-	1028	SOX5	chr12	24044035	24044104	HNRNPL	-	69
chr12:69644908-69656342	chr12	69644908	69656342	+	1308	CPSF6	chr12	69646914	69646935	UCHL5	+	21
chr12:69644908-69656342	chr12	69644908	69656342	+	1308	CPSF6	chr12	69644998	69645110	UCHL5	+	112
chr12:69644908-69656342	chr12	69644908	69656342	+	1308	CPSF6	chr12	69644906	69644998	UCHL5	+	90
chr12:69644908-69656342	chr12	69644908	69656342	+	1308	CPSF6	chr12	69644967	69644997	GRWD1	+	30
chr12:69644908-69656342	chr12	69644908	69656342	+	1308	CPSF6	chr12	69645000	69645081	GRWD1	+	81
chr12:69644908-69656342	chr12	69644908	69656342	+	1308	CPSF6	chr12	69646930	69646934	GRWD1	+	4
chr12:69644908-69656342	chr12	69644908	69656342	+	1308	CPSF6	chr12	69646895	69646930	GRWD1	+	35
chr12:69644908-69656342	chr12	69644908	69656342	+	1308	CPSF6	chr12	69647834	69647893	QKI	+	59
chr12:69644908-69656342	chr12	69644908	69656342	+	1308	CPSF6	chr12	69645861	69645900	U2AF2	+	39
chr12:69644908-69656342	chr12	69644908	69656342	+	1308	CPSF6	chr12	69648028	69648140	PTBP1	+	112
chr12:69644908-69656342	chr12	69644908	69656342	+	1308	CPSF6	chr12	69644870	69644938	AQR	+	30
chr12:69644908-69656342	chr12	69644908	69656342	+	1308	CPSF6	chr12	69645081	69645120	BCLAF1	+	39
chr12:69644908-69656342	chr12	69644908	69656342	+	1308	CPSF6	chr12	69644956	69645081	BCLAF1	+	125
chr12:69644908-69656342	chr12	69644908	69656342	+	1308	CPSF6	chr12	69646900	69646912	BCLAF1	+	12
chr12:69644908-69656342	chr12	69644908	69656342	+	1308	CPSF6	chr12	69646912	69646935	BCLAF1	+	23
chr12:69644908-69656342	chr12	69644908	69656342	+	1308	CPSF6	chr12	69646870	69646900	BCLAF1	+	30
chr12:69644908-69656342	chr12	69644908	69656342	+	1308	CPSF6	chr12	69646890	69646936	ZNF800	+	46
chr12:69644908-69656342	chr12	69644908	69656342	+	1308	CPSF6	chr12	69647841	69647936	HNRNPL	+	95
chr12:69644908-69656342	chr12	69644908	69656342	+	1308	CPSF6	chr12	69649047	69649109	ILF3	+	62
chr12:69644908-69656342	chr12	69644908	69656342	+	1308	CPSF6	chr12	69651511	69651579	UCHL5	+	68
chr12:69644908-69656342	chr12	69644908	69656342	+	1308	CPSF6	chr12	69656211	69656327	UCHL5	+	116
chr12:69644908-69656342	chr12	69644908	69656342	+	1308	CPSF6	chr12	69650544	69650611	UCHL5	+	67
chr12:69644908-69656342	chr12	69644908	69656342	+	1308	CPSF6	chr12	69656327	69656384	UCHL5	+	15
chr12:69644908-69656342	chr12	69644908	69656342	+	1308	CPSF6	chr12	69656287	69656329	GRWD1	+	42
chr12:69644908-69656342	chr12	69644908	69656342	+	1308	CPSF6	chr12	69656202	69656287	GRWD1	+	85
chr12:69644908-69656342	chr12	69644908	69656342	+	1308	CPSF6	chr12	69656329	69656347	GRWD1	+	13
chr12:69644908-69656342	chr12	69644908	69656342	+	1308	CPSF6	chr12	69650475	69650530	GRWD1	+	55
chr12:69644908-69656342	chr12	69644908	69656342	+	1308	CPSF6	chr12	69653206	69653249	GRWD1	+	43
chr12:69644908-69656342	chr12	69644908	69656342	+	1308	CPSF6	chr12	69653249	69653322	GRWD1	+	73
chr12:69644908-69656342	chr12	69644908	69656342	+	1308	CPSF6	chr12	69652820	69652874	GRWD1	+	54
chr12:69644908-69656342	chr12	69644908	69656342	+	1308	CPSF6	chr12	69652618	69652686	PCBP2	+	68
chr12:69644908-69656342	chr12	69644908	69656342	+	1308	CPSF6	chr12	69653822	69653907	LIN28B	+	85
chr12:69644908-69656342	chr12	69644908	69656342	+	1308	CPSF6	chr12	69652351	69652394	U2AF2	+	43
chr12:69644908-69656342	chr12	69644908	69656342	+	1308	CPSF6	chr12	69652394	69652464	U2AF2	+	70
chr12:69644908-69656342	chr12	69644908	69656342	+	1308	CPSF6	chr12	69653811	69653863	U2AF2	+	52
chr12:69644908-69656342	chr12	69644908	69656342	+	1308	CPSF6	chr12	69652027	69652076	U2AF2	+	49
chr12:69644908-69656342	chr12	69644908	69656342	+	1308	CPSF6	chr12	69654256	69654303	U2AF2	+	47
chr12:69644908-69656342	chr12	69644908	69656342	+	1308	CPSF6	chr12	69651769	69651792	U2AF2	+	23
chr12:69644908-69656342	chr12	69644908	69656342	+	1308	CPSF6	chr12	69654350	69654424	PTBP1	+	74
chr12:69644908-69656342	chr12	69644908	69656342	+	1308	CPSF6	chr12	69655695	69655753	KHSRP	+	58
chr12:69644908-69656342	chr12	69644908	69656342	+	1308	CPSF6	chr12	69653959	69654010	PRPF8	+	51
chr12:69644908-69656342	chr12	69644908	69656342	+	1308	CPSF6	chr12	69653299	69653351	PRPF8	+	52
chr12:69644908-69656342	chr12	69644908	69656342	+	1308	CPSF6	chr12	69651631	69651710	PRPF8	+	79
chr12:69644908-69656342	chr12	69644908	69656342	+	1308	CPSF6	chr12	69652617	69652690	HNRNPK	+	73
chr12:69644908-69656342	chr12	69644908	69656342	+	1308	CPSF6	chr12	69652520	69652617	HNRNPK	+	97
chr12:69644908-69656342	chr12	69644908	69656342	+	1308	CPSF6	chr12	69652848	69652872	BCLAF1	+	24
chr12:69644908-69656342	chr12	69644908	69656342	+	1308	CPSF6	chr12	69651597	69651677	BCLAF1	+	80
chr12:69644908-69656342	chr12	69644908	69656342	+	1308	CPSF6	chr12	69651539	69651597	BCLAF1	+	58
chr12:69644908-69656342	chr12	69644908	69656342	+	1308	CPSF6	chr12	69653207	69653324	BCLAF1	+	117
chr12:69644908-69656342	chr12	69644908	69656342	+	1308	CPSF6	chr12	69653934	69653978	BCLAF1	+	44
chr12:69644908-69656342	chr12	69644908	69656342	+	1308	CPSF6	chr12	69653864	69653925	BCLAF1	+	61
chr12:69644908-69656342	chr12	69644908	69656342	+	1308	CPSF6	chr12	69650486	69650540	BCLAF1	+	54
chr12:69644908-69656342	chr12	69644908	69656342	+	1308	CPSF6	chr12	69650474	69650486	BCLAF1	+	12
chr12:69644908-69656342	chr12	69644908	69656342	+	1308	CPSF6	chr12	69650592	69650623	BCLAF1	+	31
chr12:69644908-69656342	chr12	69644908	69656342	+	1308	CPSF6	chr12	69650540	69650592	BCLAF1	+	52
chr12:69644908-69656342	chr12	69644908	69656342	+	1308	CPSF6	chr12	69656318	69656398	BCLAF1	+	24
chr12:69644908-69656342	chr12	69644908	69656342	+	1308	CPSF6	chr12	69656223	69656307	BCLAF1	+	84
chr12:69644908-69656342	chr12	69644908	69656342	+	1308	CPSF6	chr12	69650476	69650538	ZNF800	+	62
chr12:69644908-69656342	chr12	69644908	69656342	+	1308	CPSF6	chr12	69653242	69653325	PPIG	+	83
chr12:69644908-69656342	chr12	69644908	69656342	+	1308	CPSF6	chr12	69656326	69656379	PPIG	+	16
chr13:113170753-113181798	chr13	113170753	113181798	-	437	TUBGCP3	chr13	113170783	113170862	GRWD1	-	79
chr13:113170753-113181798	chr13	113170753	113181798	-	437	TUBGCP3	chr13	113174151	113174225	PRPF8	-	74
chr13:113170753-113181798	chr13	113170753	113181798	-	437	TUBGCP3	chr13	113170717	113170764	PRPF8	-	11
chr13:113170753-113181798	chr13	113170753	113181798	-	437	TUBGCP3	chr13	113170794	113170852	BCLAF1	-	58
chr13:33091993-33101669	chr13	33091993	33101669	-	671	N4BP2L2	chr13	33092077	33092142	GRWD1	-	65
chr13:33091993-33101669	chr13	33091993	33101669	-	671	N4BP2L2	chr13	33095228	33095278	U2AF2	-	50
chr13:33091993-33101669	chr13	33091993	33101669	-	671	N4BP2L2	chr13	33095517	33095623	U2AF2	-	106
chr13:33091993-33101669	chr13	33091993	33101669	-	671	N4BP2L2	chr13	33092079	33092134	LSM11	-	55
chr13:33091993-33101669	chr13	33091993	33101669	-	671	N4BP2L2	chr13	33092065	33092143	BCLAF1	-	78
chr13:33091993-33101669	chr13	33091993	33101669	-	671	N4BP2L2	chr13	33092014	33092065	BCLAF1	-	51
chr13:33091993-33101669	chr13	33091993	33101669	-	671	N4BP2L2	chr13	33092863	33092956	HNRNPL	-	93
chr13:33091993-33101669	chr13	33091993	33101669	-	671	N4BP2L2	chr13	33097586	33097651	HNRNPC	-	65
chr13:33091993-33101669	chr13	33091993	33101669	-	671	N4BP2L2	chr13	33097651	33097662	HNRNPC	-	11
chr13:33091993-33101669	chr13	33091993	33101669	-	671	N4BP2L2	chr13	33100475	33100569	QKI	-	94
chr13:33091993-33101669	chr13	33091993	33101669	-	671	N4BP2L2	chr13	33101617	33101696	U2AF2	-	52
chr13:33091993-33101669	chr13	33091993	33101669	-	671	N4BP2L2	chr13	33096355	33096417	U2AF2	-	62
chr13:33091993-33101669	chr13	33091993	33101669	-	671	N4BP2L2	chr13	33097914	33097976	HNRNPK	-	62
chr13:33091993-33101669	chr13	33091993	33101669	-	671	N4BP2L2	chr13	33096354	33096415	U2AF1	-	61
chr13:33091993-33101669	chr13	33091993	33101669	-	671	N4BP2L2	chr13	33100518	33100589	HNRNPL	-	71
chr13:96409897-96416207	chr13	96409897	96416207	+	628	DNAJC3	chr13	96415971	96416000	BCLAF1	+	29
chr13:96409897-96416207	chr13	96409897	96416207	+	628	DNAJC3	chr13	96409898	96409958	BCLAF1	+	60
chr13:96409897-96416207	chr13	96409897	96416207	+	628	DNAJC3	chr13	96412316	96412358	BCLAF1	+	42
chr14:21698477-21702388	chr14	21698477	21702388	-	504	HNRNPC	chr14	21700748	21700783	ILF3	-	35
chr14:21698477-21702388	chr14	21698477	21702388	-	504	HNRNPC	chr14	21700783	21700820	ILF3	-	37
chr14:21698477-21702388	chr14	21698477	21702388	-	504	HNRNPC	chr14	21700820	21700839	ILF3	-	19
chr14:21698477-21702388	chr14	21698477	21702388	-	504	HNRNPC	chr14	21700911	21700970	ILF3	-	59
chr14:21698477-21702388	chr14	21698477	21702388	-	504	HNRNPC	chr14	21702156	21702252	GRWD1	-	96
chr14:21698477-21702388	chr14	21698477	21702388	-	504	HNRNPC	chr14	21698477	21698526	GRWD1	-	49
chr14:21698477-21702388	chr14	21698477	21702388	-	504	HNRNPC	chr14	21699098	21699167	AQR	-	69
chr14:21698477-21702388	chr14	21698477	21702388	-	504	HNRNPC	chr14	21699167	21699193	AQR	-	26
chr14:21698477-21702388	chr14	21698477	21702388	-	504	HNRNPC	chr14	21698478	21698583	AQR	-	105
chr14:21698477-21702388	chr14	21698477	21702388	-	504	HNRNPC	chr14	21698998	21699080	KHSRP	-	82
chr14:21698477-21702388	chr14	21698477	21702388	-	504	HNRNPC	chr14	21698564	21698624	KHSRP	-	60
chr14:21698477-21702388	chr14	21698477	21702388	-	504	HNRNPC	chr14	21698624	21698692	KHSRP	-	68
chr14:21698477-21702388	chr14	21698477	21702388	-	504	HNRNPC	chr14	21698692	21698806	KHSRP	-	114
chr14:21698477-21702388	chr14	21698477	21702388	-	504	HNRNPC	chr14	21698921	21698977	KHSRP	-	56
chr14:21698477-21702388	chr14	21698477	21702388	-	504	HNRNPC	chr14	21702228	21702241	RBM15	-	13
chr14:21698477-21702388	chr14	21698477	21702388	-	504	HNRNPC	chr14	21702181	21702228	RBM15	-	47
chr14:21698477-21702388	chr14	21698477	21702388	-	504	HNRNPC	chr14	21702078	21702117	PRPF8	-	39
chr14:21698477-21702388	chr14	21698477	21702388	-	504	HNRNPC	chr14	21702117	21702133	PRPF8	-	16
chr14:21698477-21702388	chr14	21698477	21702388	-	504	HNRNPC	chr14	21699095	21699170	PRPF8	-	75
chr14:21698477-21702388	chr14	21698477	21702388	-	504	HNRNPC	chr14	21698453	21698484	PRPF8	-	7
chr14:21698477-21702388	chr14	21698477	21702388	-	504	HNRNPC	chr14	21698935	21699070	FUBP3	-	135
chr14:21698477-21702388	chr14	21698477	21702388	-	504	HNRNPC	chr14	21699058	21699097	TIA1	-	39
chr14:21698477-21702388	chr14	21698477	21702388	-	504	HNRNPC	chr14	21699008	21699058	TIA1	-	50
chr14:21698477-21702388	chr14	21698477	21702388	-	504	HNRNPC	chr14	21699569	21699654	HNRNPM	-	85
chr14:21698477-21702388	chr14	21698477	21702388	-	504	HNRNPC	chr14	21699399	21699464	HNRNPM	-	65
chr14:21698477-21702388	chr14	21698477	21702388	-	504	HNRNPC	chr14	21699021	21699082	EFTUD2	-	61
chr14:21698477-21702388	chr14	21698477	21702388	-	504	HNRNPC	chr14	21702157	21702233	BCLAF1	-	76
chr14:21698477-21702388	chr14	21698477	21702388	-	504	HNRNPC	chr14	21699019	21699088	RBM22	-	69
chr14:21698477-21702388	chr14	21698477	21702388	-	504	HNRNPC	chr14	21702288	21702383	IGF2BP1	-	95
chr14:21971315-21972024	chr14	21971315	21972024	-	862	METTL3	chr14	21971973	21972034	U2AF2	-	51
chr14:32559707-32563592	chr14	32559707	32563592	+	1043	ARHGAP5	chr14	32560044	32560089	FXR2	+	45
chr14:32559707-32563592	chr14	32559707	32563592	+	1043	ARHGAP5	chr14	32563471	32563576	GRWD1	+	105
chr14:32559707-32563592	chr14	32559707	32563592	+	1043	ARHGAP5	chr14	32563351	32563423	GRWD1	+	72
chr14:32559707-32563592	chr14	32559707	32563592	+	1043	ARHGAP5	chr14	32559684	32559741	U2AF2	+	34
chr14:32559707-32563592	chr14	32559707	32563592	+	1043	ARHGAP5	chr14	32561200	32561282	HLTF	+	82
chr14:32559707-32563592	chr14	32559707	32563592	+	1043	ARHGAP5	chr14	32560051	32560084	BCLAF1	+	33
chr14:32559707-32563592	chr14	32559707	32563592	+	1043	ARHGAP5	chr14	32563298	32563334	BCLAF1	+	36
chr14:32559707-32563592	chr14	32559707	32563592	+	1043	ARHGAP5	chr14	32563245	32563298	BCLAF1	+	53
chr14:32559707-32563592	chr14	32559707	32563592	+	1043	ARHGAP5	chr14	32559813	32559919	BCLAF1	+	106
chr14:32559707-32563592	chr14	32559707	32563592	+	1043	ARHGAP5	chr14	32563480	32563591	BCLAF1	+	111
chr14:32559707-32563592	chr14	32559707	32563592	+	1043	ARHGAP5	chr14	32559984	32560005	BCLAF1	+	21
chr14:32559707-32563592	chr14	32559707	32563592	+	1043	ARHGAP5	chr14	32559705	32559753	BCLAF1	+	46
chr14:32559707-32563592	chr14	32559707	32563592	+	1043	ARHGAP5	chr14	32563354	32563419	BCLAF1	+	65
chr14:32559707-32563592	chr14	32559707	32563592	+	1043	ARHGAP5	chr14	32561201	32561279	BCLAF1	+	78
chr14:32559707-32563592	chr14	32559707	32563592	+	1043	ARHGAP5	chr14	32563495	32563604	TRA2A	+	97
chr14:32559707-32586493	chr14	32559707	32586493	+	448	ARHGAP5	chr14	32560044	32560089	FXR2	+	45
chr14:32559707-32586493	chr14	32559707	32586493	+	448	ARHGAP5	chr14	32563471	32563576	GRWD1	+	105
chr14:32559707-32586493	chr14	32559707	32586493	+	448	ARHGAP5	chr14	32563351	32563423	GRWD1	+	72
chr14:32559707-32586493	chr14	32559707	32586493	+	448	ARHGAP5	chr14	32566136	32566206	QKI	+	70
chr14:32559707-32586493	chr14	32559707	32586493	+	448	ARHGAP5	chr14	32563865	32563971	U2AF2	+	106
chr14:32559707-32586493	chr14	32559707	32586493	+	448	ARHGAP5	chr14	32564008	32564082	U2AF2	+	74
chr14:32559707-32586493	chr14	32559707	32586493	+	448	ARHGAP5	chr14	32559684	32559741	U2AF2	+	34
chr14:32559707-32586493	chr14	32559707	32586493	+	448	ARHGAP5	chr14	32568290	32568397	TAF15	+	107
chr14:32559707-32586493	chr14	32559707	32586493	+	448	ARHGAP5	chr14	32570682	32570744	KHSRP	+	62
chr14:32559707-32586493	chr14	32559707	32586493	+	448	ARHGAP5	chr14	32565263	32565344	SFPQ	+	81
chr14:32559707-32586493	chr14	32559707	32586493	+	448	ARHGAP5	chr14	32561200	32561282	HLTF	+	82
chr14:32559707-32586493	chr14	32559707	32586493	+	448	ARHGAP5	chr14	32560051	32560084	BCLAF1	+	33
chr14:32559707-32586493	chr14	32559707	32586493	+	448	ARHGAP5	chr14	32563298	32563334	BCLAF1	+	36
chr14:32559707-32586493	chr14	32559707	32586493	+	448	ARHGAP5	chr14	32563245	32563298	BCLAF1	+	53
chr14:32559707-32586493	chr14	32559707	32586493	+	448	ARHGAP5	chr14	32559813	32559919	BCLAF1	+	106
chr14:32559707-32586493	chr14	32559707	32586493	+	448	ARHGAP5	chr14	32563480	32563591	BCLAF1	+	111
chr14:32559707-32586493	chr14	32559707	32586493	+	448	ARHGAP5	chr14	32559984	32560005	BCLAF1	+	21
chr14:32559707-32586493	chr14	32559707	32586493	+	448	ARHGAP5	chr14	32559705	32559753	BCLAF1	+	46
chr14:32559707-32586493	chr14	32559707	32586493	+	448	ARHGAP5	chr14	32563354	32563419	BCLAF1	+	65
chr14:32559707-32586493	chr14	32559707	32586493	+	448	ARHGAP5	chr14	32561201	32561279	BCLAF1	+	78
chr14:32559707-32586493	chr14	32559707	32586493	+	448	ARHGAP5	chr14	32563495	32563604	TRA2A	+	109
chr14:32559707-32586493	chr14	32559707	32586493	+	448	ARHGAP5	chr14	32564991	32565048	HNRNPL	+	57
chr14:32559707-32586493	chr14	32559707	32586493	+	448	ARHGAP5	chr14	32564936	32564991	HNRNPL	+	55
chr14:32559707-32586493	chr14	32559707	32586493	+	448	ARHGAP5	chr14	32586438	32586496	FXR2	+	55
chr14:32559707-32586493	chr14	32559707	32586493	+	448	ARHGAP5	chr14	32584804	32584863	XPO5	+	59
chr14:32559707-32586493	chr14	32559707	32586493	+	448	ARHGAP5	chr14	32586155	32586191	U2AF2	+	36
chr14:32559707-32586493	chr14	32559707	32586493	+	448	ARHGAP5	chr14	32578578	32578622	U2AF2	+	44
chr14:32559707-32586493	chr14	32559707	32586493	+	448	ARHGAP5	chr14	32577223	32577291	TAF15	+	68
chr14:32559707-32586493	chr14	32559707	32586493	+	448	ARHGAP5	chr14	32578051	32578116	KHSRP	+	65
chr14:32559707-32586493	chr14	32559707	32586493	+	448	ARHGAP5	chr14	32581792	32581835	HNRNPM	+	43
chr14:32559707-32586493	chr14	32559707	32586493	+	448	ARHGAP5	chr14	32581543	32581598	HNRNPM	+	55
chr14:32559707-32586493	chr14	32559707	32586493	+	448	ARHGAP5	chr14	32586469	32586497	BCLAF1	+	24
chr14:32559707-32586493	chr14	32559707	32586493	+	448	ARHGAP5	chr14	32586407	32586469	BCLAF1	+	62
chr14:32559707-32586493	chr14	32559707	32586493	+	448	ARHGAP5	chr14	32586344	32586407	BCLAF1	+	63
chr14:32559707-32586493	chr14	32559707	32586493	+	448	ARHGAP5	chr14	32585038	32585092	RBFOX2	+	54
chr14:32559707-32586493	chr14	32559707	32586493	+	448	ARHGAP5	chr14	32584885	32584913	RBFOX2	+	28
chr14:32559707-32586493	chr14	32559707	32586493	+	448	ARHGAP5	chr14	32584913	32584964	RBFOX2	+	51
chr14:39648294-39648666	chr14	39648294	39648666	+	708	PNN	chr14	39648406	39648451	WDR43	+	45
chr14:39648294-39648666	chr14	39648294	39648666	+	708	PNN	chr14	39648526	39648540	WDR43	+	14
chr14:39648294-39648666	chr14	39648294	39648666	+	708	PNN	chr14	39648446	39648450	NCBP2	+	4
chr14:39648294-39648666	chr14	39648294	39648666	+	708	PNN	chr14	39648527	39648561	FXR2	+	34
chr14:39648294-39648666	chr14	39648294	39648666	+	708	PNN	chr14	39648338	39648428	FXR2	+	90
chr14:39648294-39648666	chr14	39648294	39648666	+	708	PNN	chr14	39648379	39648430	UCHL5	+	51
chr14:39648294-39648666	chr14	39648294	39648666	+	708	PNN	chr14	39648432	39648451	SDAD1	+	19
chr14:39648294-39648666	chr14	39648294	39648666	+	708	PNN	chr14	39648386	39648432	SDAD1	+	46
chr14:39648294-39648666	chr14	39648294	39648666	+	708	PNN	chr14	39648429	39648439	GRWD1	+	10
chr14:39648294-39648666	chr14	39648294	39648666	+	708	PNN	chr14	39648439	39648447	GRWD1	+	8
chr14:39648294-39648666	chr14	39648294	39648666	+	708	PNN	chr14	39648533	39648541	GRWD1	+	8
chr14:39648294-39648666	chr14	39648294	39648666	+	708	PNN	chr14	39648529	39648533	GRWD1	+	4
chr14:39648294-39648666	chr14	39648294	39648666	+	708	PNN	chr14	39648541	39648554	GRWD1	+	13
chr14:39648294-39648666	chr14	39648294	39648666	+	708	PNN	chr14	39648421	39648429	GRWD1	+	8
chr14:39648294-39648666	chr14	39648294	39648666	+	708	PNN	chr14	39648402	39648421	GRWD1	+	19
chr14:39648294-39648666	chr14	39648294	39648666	+	708	PNN	chr14	39648359	39648402	GRWD1	+	43
chr14:39648294-39648666	chr14	39648294	39648666	+	708	PNN	chr14	39648491	39648540	SF3B4	+	49
chr14:39648294-39648666	chr14	39648294	39648666	+	708	PNN	chr14	39648527	39648547	PRPF8	+	20
chr14:39648294-39648666	chr14	39648294	39648666	+	708	PNN	chr14	39648455	39648469	PRPF8	+	14
chr14:39648294-39648666	chr14	39648294	39648666	+	708	PNN	chr14	39648484	39648525	EFTUD2	+	41
chr14:39648294-39648666	chr14	39648294	39648666	+	708	PNN	chr14	39648527	39648559	BCLAF1	+	32
chr14:39648294-39648666	chr14	39648294	39648666	+	708	PNN	chr14	39648446	39648450	BCLAF1	+	4
chr14:39648294-39648666	chr14	39648294	39648666	+	708	PNN	chr14	39648438	39648446	BCLAF1	+	8
chr14:39648294-39648666	chr14	39648294	39648666	+	708	PNN	chr14	39648375	39648412	BCLAF1	+	37
chr14:39648294-39648666	chr14	39648294	39648666	+	708	PNN	chr14	39648412	39648426	BCLAF1	+	14
chr14:39648294-39648666	chr14	39648294	39648666	+	708	PNN	chr14	39648571	39648596	BCLAF1	+	25
chr14:39648294-39648666	chr14	39648294	39648666	+	708	PNN	chr14	39648596	39648612	BCLAF1	+	16
chr14:39648294-39648666	chr14	39648294	39648666	+	708	PNN	chr14	39648612	39648646	BCLAF1	+	34
chr14:39648294-39648666	chr14	39648294	39648666	+	708	PNN	chr14	39648491	39648518	SF3A3	+	27
chr14:39648294-39648666	chr14	39648294	39648666	+	708	PNN	chr14	39648529	39648550	BUD13	+	21
chr14:39648294-39648666	chr14	39648294	39648666	+	708	PNN	chr14	39648446	39648451	BUD13	+	5
chr14:39648294-39648666	chr14	39648294	39648666	+	708	PNN	chr14	39648429	39648446	BUD13	+	17
chr14:39648294-39648666	chr14	39648294	39648666	+	708	PNN	chr14	39648527	39648556	ZNF800	+	29
chr14:39648294-39648666	chr14	39648294	39648666	+	708	PNN	chr14	39648592	39648646	ZNF800	+	54
chr14:39648294-39648666	chr14	39648294	39648666	+	708	PNN	chr14	39648430	39648441	ZNF800	+	11
chr14:39648294-39648666	chr14	39648294	39648666	+	708	PNN	chr14	39648441	39648450	ZNF800	+	9
chr14:39648294-39648666	chr14	39648294	39648666	+	708	PNN	chr14	39648409	39648430	ZNF800	+	21
chr14:39648294-39648666	chr14	39648294	39648666	+	708	PNN	chr14	39648527	39648540	PPIG	+	13
chr14:39648294-39648666	chr14	39648294	39648666	+	708	PNN	chr14	39648439	39648447	PPIG	+	8
chr14:39648294-39648666	chr14	39648294	39648666	+	708	PNN	chr14	39648388	39648450	TRA2A	+	62
chr14:39648294-39648666	chr14	39648294	39648666	+	708	PNN	chr14	39648527	39648545	TRA2A	+	18
chr14:39746137-39748741	chr14	39746137	39748741	+	338	CTAGE5	chr14	39746594	39746671	ILF3	+	77
chr14:39746137-39748741	chr14	39746137	39748741	+	338	CTAGE5	chr14	39746671	39746711	ILF3	+	40
chr14:39746137-39748741	chr14	39746137	39748741	+	338	CTAGE5	chr14	39746991	39747039	ILF3	+	48
chr14:39746137-39748741	chr14	39746137	39748741	+	338	CTAGE5	chr14	39746126	39746189	U2AF2	+	52
chr14:39746137-39748741	chr14	39746137	39748741	+	338	CTAGE5	chr14	39746121	39746170	AQR	+	33
chr14:39746137-39748741	chr14	39746137	39748741	+	338	CTAGE5	chr14	39746083	39746179	SF3A3	+	42
chr14:39746137-39748741	chr14	39746137	39748741	+	338	CTAGE5	chr14	39746129	39746186	U2AF1	+	49
chr14:39746137-39748741	chr14	39746137	39748741	+	338	CTAGE5	chr14	39746133	39746150	PPIG	+	13
chr14:39746137-39748741	chr14	39746137	39748741	+	338	CTAGE5	chr14	39746150	39746170	PPIG	+	20
chr14:39746137-39748741	chr14	39746137	39748741	+	338	CTAGE5	chr14	39748546	39748558	UCHL5	+	12
chr14:39746137-39748741	chr14	39746137	39748741	+	338	CTAGE5	chr14	39748539	39748546	UCHL5	+	7
chr14:39746137-39748741	chr14	39746137	39748741	+	338	CTAGE5	chr14	39748716	39748740	GRWD1	+	24
chr14:39746137-39748741	chr14	39746137	39748741	+	338	CTAGE5	chr14	39747584	39747651	PTBP1	+	67
chr14:39746137-39748741	chr14	39746137	39748741	+	338	CTAGE5	chr14	39748730	39748739	BCLAF1	+	9
chr14:39746137-39748741	chr14	39746137	39748741	+	338	CTAGE5	chr14	39748663	39748730	BCLAF1	+	67
chr14:39746137-39748741	chr14	39746137	39748741	+	338	CTAGE5	chr14	39748540	39748546	BCLAF1	+	6
chr14:39746137-39748741	chr14	39746137	39748741	+	338	CTAGE5	chr14	39748546	39748558	BCLAF1	+	12
chr14:39746137-39796226	chr14	39746137	39796226	+	405	CTAGE5	chr14	39746594	39746671	ILF3	+	77
chr14:39746137-39796226	chr14	39746137	39796226	+	405	CTAGE5	chr14	39746671	39746711	ILF3	+	40
chr14:39746137-39796226	chr14	39746137	39796226	+	405	CTAGE5	chr14	39746991	39747039	ILF3	+	48
chr14:39746137-39796226	chr14	39746137	39796226	+	405	CTAGE5	chr14	39746126	39746189	U2AF2	+	52
chr14:39746137-39796226	chr14	39746137	39796226	+	405	CTAGE5	chr14	39746121	39746170	AQR	+	33
chr14:39746137-39796226	chr14	39746137	39796226	+	405	CTAGE5	chr14	39746083	39746179	SF3A3	+	42
chr14:39746137-39796226	chr14	39746137	39796226	+	405	CTAGE5	chr14	39746129	39746186	U2AF1	+	49
chr14:39746137-39796226	chr14	39746137	39796226	+	405	CTAGE5	chr14	39746133	39746150	PPIG	+	13
chr14:39746137-39796226	chr14	39746137	39796226	+	405	CTAGE5	chr14	39746150	39746170	PPIG	+	20
chr14:39746137-39796226	chr14	39746137	39796226	+	405	CTAGE5	chr14	39748546	39748558	UCHL5	+	12
chr14:39746137-39796226	chr14	39746137	39796226	+	405	CTAGE5	chr14	39760259	39760301	UCHL5	+	42
chr14:39746137-39796226	chr14	39746137	39796226	+	405	CTAGE5	chr14	39748539	39748546	UCHL5	+	7
chr14:39746137-39796226	chr14	39746137	39796226	+	405	CTAGE5	chr14	39748716	39748740	GRWD1	+	24
chr14:39746137-39796226	chr14	39746137	39796226	+	405	CTAGE5	chr14	39762568	39762585	GRWD1	+	17
chr14:39746137-39796226	chr14	39746137	39796226	+	405	CTAGE5	chr14	39760222	39760239	GRWD1	+	17
chr14:39746137-39796226	chr14	39746137	39796226	+	405	CTAGE5	chr14	39760239	39760261	GRWD1	+	22
chr14:39746137-39796226	chr14	39746137	39796226	+	405	CTAGE5	chr14	39760261	39760277	GRWD1	+	16
chr14:39746137-39796226	chr14	39746137	39796226	+	405	CTAGE5	chr14	39760277	39760300	GRWD1	+	23
chr14:39746137-39796226	chr14	39746137	39796226	+	405	CTAGE5	chr14	39752818	39752884	MATR3	+	66
chr14:39746137-39796226	chr14	39746137	39796226	+	405	CTAGE5	chr14	39759392	39759433	MATR3	+	41
chr14:39746137-39796226	chr14	39746137	39796226	+	405	CTAGE5	chr14	39748902	39748950	QKI	+	48
chr14:39746137-39796226	chr14	39746137	39796226	+	405	CTAGE5	chr14	39760812	39760877	U2AF2	+	65
chr14:39746137-39796226	chr14	39746137	39796226	+	405	CTAGE5	chr14	39747584	39747651	PTBP1	+	67
chr14:39746137-39796226	chr14	39746137	39796226	+	405	CTAGE5	chr14	39760503	39760558	KHSRP	+	55
chr14:39746137-39796226	chr14	39746137	39796226	+	405	CTAGE5	chr14	39748793	39748873	KHSRP	+	80
chr14:39746137-39796226	chr14	39746137	39796226	+	405	CTAGE5	chr14	39760237	39760317	PRPF8	+	80
chr14:39746137-39796226	chr14	39746137	39796226	+	405	CTAGE5	chr14	39754491	39754591	NKRF	+	100
chr14:39746137-39796226	chr14	39746137	39796226	+	405	CTAGE5	chr14	39752342	39752445	HNRNPM	+	103
chr14:39746137-39796226	chr14	39746137	39796226	+	405	CTAGE5	chr14	39751400	39751443	HNRNPM	+	43
chr14:39746137-39796226	chr14	39746137	39796226	+	405	CTAGE5	chr14	39753317	39753497	HNRNPM	+	180
chr14:39746137-39796226	chr14	39746137	39796226	+	405	CTAGE5	chr14	39751349	39751400	HNRNPM	+	51
chr14:39746137-39796226	chr14	39746137	39796226	+	405	CTAGE5	chr14	39759983	39760091	HNRNPM	+	108
chr14:39746137-39796226	chr14	39746137	39796226	+	405	CTAGE5	chr14	39748730	39748739	BCLAF1	+	9
chr14:39746137-39796226	chr14	39746137	39796226	+	405	CTAGE5	chr14	39748663	39748730	BCLAF1	+	67
chr14:39746137-39796226	chr14	39746137	39796226	+	405	CTAGE5	chr14	39763203	39763209	BCLAF1	+	6
chr14:39746137-39796226	chr14	39746137	39796226	+	405	CTAGE5	chr14	39748540	39748546	BCLAF1	+	6
chr14:39746137-39796226	chr14	39746137	39796226	+	405	CTAGE5	chr14	39748546	39748558	BCLAF1	+	12
chr14:39746137-39796226	chr14	39746137	39796226	+	405	CTAGE5	chr14	39763209	39763225	BCLAF1	+	16
chr14:39746137-39796226	chr14	39746137	39796226	+	405	CTAGE5	chr14	39763225	39763243	BCLAF1	+	18
chr14:39746137-39796226	chr14	39746137	39796226	+	405	CTAGE5	chr14	39763243	39763260	BCLAF1	+	17
chr14:39746137-39796226	chr14	39746137	39796226	+	405	CTAGE5	chr14	39763260	39763275	BCLAF1	+	15
chr14:39746137-39796226	chr14	39746137	39796226	+	405	CTAGE5	chr14	39762560	39762585	BCLAF1	+	25
chr14:39746137-39796226	chr14	39746137	39796226	+	405	CTAGE5	chr14	39762532	39762539	BCLAF1	+	7
chr14:39746137-39796226	chr14	39746137	39796226	+	405	CTAGE5	chr14	39760243	39760260	BCLAF1	+	17
chr14:39746137-39796226	chr14	39746137	39796226	+	405	CTAGE5	chr14	39760260	39760293	BCLAF1	+	33
chr14:39746137-39796226	chr14	39746137	39796226	+	405	CTAGE5	chr14	39760293	39760300	BCLAF1	+	7
chr14:39746137-39796226	chr14	39746137	39796226	+	405	CTAGE5	chr14	39762474	39762485	BCLAF1	+	11
chr14:39746137-39796226	chr14	39746137	39796226	+	405	CTAGE5	chr14	39760223	39760243	BCLAF1	+	20
chr14:39746137-39796226	chr14	39746137	39796226	+	405	CTAGE5	chr14	39760243	39760298	ZNF800	+	55
chr14:39746137-39796226	chr14	39746137	39796226	+	405	CTAGE5	chr14	39753393	39753518	SUGP2	+	125
chr14:39746137-39796226	chr14	39746137	39796226	+	405	CTAGE5	chr14	39753184	39753216	SUGP2	+	32
chr14:39746137-39796226	chr14	39746137	39796226	+	405	CTAGE5	chr14	39753627	39753707	SUGP2	+	80
chr14:39746137-39796226	chr14	39746137	39796226	+	405	CTAGE5	chr14	39760257	39760301	PPIG	+	44
chr14:39746137-39796226	chr14	39746137	39796226	+	405	CTAGE5	chr14	39762473	39762482	PPIG	+	9
chr14:39746137-39796226	chr14	39746137	39796226	+	405	CTAGE5	chr14	39769106	39769180	FXR2	+	74
chr14:39746137-39796226	chr14	39746137	39796226	+	405	CTAGE5	chr14	39771365	39771413	FASTKD2	+	48
chr14:39746137-39796226	chr14	39746137	39796226	+	405	CTAGE5	chr14	39769117	39769173	GRWD1	+	56
chr14:39746137-39796226	chr14	39746137	39796226	+	405	CTAGE5	chr14	39764146	39764195	GRWD1	+	49
chr14:39746137-39796226	chr14	39746137	39796226	+	405	CTAGE5	chr14	39764199	39764221	GRWD1	+	22
chr14:39746137-39796226	chr14	39746137	39796226	+	405	CTAGE5	chr14	39770246	39770334	GTF2F1	+	88
chr14:39746137-39796226	chr14	39746137	39796226	+	405	CTAGE5	chr14	39773103	39773191	HNRNPC	+	88
chr14:39746137-39796226	chr14	39746137	39796226	+	405	CTAGE5	chr14	39776618	39776686	HNRNPC	+	68
chr14:39746137-39796226	chr14	39746137	39796226	+	405	CTAGE5	chr14	39778938	39778995	U2AF2	+	57
chr14:39746137-39796226	chr14	39746137	39796226	+	405	CTAGE5	chr14	39774744	39774822	U2AF2	+	78
chr14:39746137-39796226	chr14	39746137	39796226	+	405	CTAGE5	chr14	39773470	39773510	U2AF2	+	40
chr14:39746137-39796226	chr14	39746137	39796226	+	405	CTAGE5	chr14	39773824	39773915	KHSRP	+	91
chr14:39746137-39796226	chr14	39746137	39796226	+	405	CTAGE5	chr14	39773703	39773808	KHSRP	+	105
chr14:39746137-39796226	chr14	39746137	39796226	+	405	CTAGE5	chr14	39773915	39774036	KHSRP	+	121
chr14:39746137-39796226	chr14	39746137	39796226	+	405	CTAGE5	chr14	39771453	39771482	PRPF8	+	29
chr14:39746137-39796226	chr14	39746137	39796226	+	405	CTAGE5	chr14	39773561	39773620	PRPF8	+	59
chr14:39746137-39796226	chr14	39746137	39796226	+	405	CTAGE5	chr14	39769172	39769224	PRPF8	+	52
chr14:39746137-39796226	chr14	39746137	39796226	+	405	CTAGE5	chr14	39771393	39771411	BCLAF1	+	18
chr14:39746137-39796226	chr14	39746137	39796226	+	405	CTAGE5	chr14	39771359	39771393	BCLAF1	+	34
chr14:39746137-39796226	chr14	39746137	39796226	+	405	CTAGE5	chr14	39771411	39771418	BCLAF1	+	7
chr14:39746137-39796226	chr14	39746137	39796226	+	405	CTAGE5	chr14	39771335	39771359	BCLAF1	+	24
chr14:39746137-39796226	chr14	39746137	39796226	+	405	CTAGE5	chr14	39777764	39777791	BCLAF1	+	27
chr14:39746137-39796226	chr14	39746137	39796226	+	405	CTAGE5	chr14	39771418	39771454	BCLAF1	+	36
chr14:39746137-39796226	chr14	39746137	39796226	+	405	CTAGE5	chr14	39772698	39772728	BCLAF1	+	30
chr14:39746137-39796226	chr14	39746137	39796226	+	405	CTAGE5	chr14	39772681	39772698	BCLAF1	+	17
chr14:39746137-39796226	chr14	39746137	39796226	+	405	CTAGE5	chr14	39777739	39777759	BCLAF1	+	20
chr14:39746137-39796226	chr14	39746137	39796226	+	405	CTAGE5	chr14	39777701	39777733	BCLAF1	+	32
chr14:39746137-39796226	chr14	39746137	39796226	+	405	CTAGE5	chr14	39773494	39773506	BCLAF1	+	12
chr14:39746137-39796226	chr14	39746137	39796226	+	405	CTAGE5	chr14	39773533	39773582	BCLAF1	+	49
chr14:39746137-39796226	chr14	39746137	39796226	+	405	CTAGE5	chr14	39773506	39773533	BCLAF1	+	27
chr14:39746137-39796226	chr14	39746137	39796226	+	405	CTAGE5	chr14	39769181	39769189	BCLAF1	+	8
chr14:39746137-39796226	chr14	39746137	39796226	+	405	CTAGE5	chr14	39769106	39769162	BCLAF1	+	56
chr14:39746137-39796226	chr14	39746137	39796226	+	405	CTAGE5	chr14	39769162	39769181	BCLAF1	+	19
chr14:39746137-39796226	chr14	39746137	39796226	+	405	CTAGE5	chr14	39769067	39769076	BCLAF1	+	9
chr14:39746137-39796226	chr14	39746137	39796226	+	405	CTAGE5	chr14	39764191	39764226	BCLAF1	+	35
chr14:39746137-39796226	chr14	39746137	39796226	+	405	CTAGE5	chr14	39764226	39764234	BCLAF1	+	8
chr14:39746137-39796226	chr14	39746137	39796226	+	405	CTAGE5	chr14	39764141	39764191	BCLAF1	+	50
chr14:39746137-39796226	chr14	39746137	39796226	+	405	CTAGE5	chr14	39764128	39764141	BCLAF1	+	13
chr14:39746137-39796226	chr14	39746137	39796226	+	405	CTAGE5	chr14	39769122	39769184	PRPF4	+	62
chr14:39746137-39796226	chr14	39746137	39796226	+	405	CTAGE5	chr14	39771330	39771373	ZNF800	+	43
chr14:39746137-39796226	chr14	39746137	39796226	+	405	CTAGE5	chr14	39769116	39769187	ZNF800	+	71
chr14:39746137-39796226	chr14	39746137	39796226	+	405	CTAGE5	chr14	39764128	39764138	ZNF800	+	10
chr14:39746137-39796226	chr14	39746137	39796226	+	405	CTAGE5	chr14	39764138	39764234	ZNF800	+	96
chr14:39746137-39796226	chr14	39746137	39796226	+	405	CTAGE5	chr14	39772687	39772711	ZNF800	+	24
chr14:39746137-39796226	chr14	39746137	39796226	+	405	CTAGE5	chr14	39765239	39765294	SUGP2	+	55
chr14:39746137-39796226	chr14	39746137	39796226	+	405	CTAGE5	chr14	39764125	39764217	TRA2A	+	92
chr14:39746137-39796226	chr14	39746137	39796226	+	405	CTAGE5	chr14	39770217	39770278	HNRNPL	+	61
chr14:39746137-39796226	chr14	39746137	39796226	+	405	CTAGE5	chr14	39770278	39770351	HNRNPL	+	73
chr14:39746137-39796226	chr14	39746137	39796226	+	405	CTAGE5	chr14	39782543	39782644	FXR2	+	101
chr14:39746137-39796226	chr14	39746137	39796226	+	405	CTAGE5	chr14	39784191	39784278	XPO5	+	87
chr14:39746137-39796226	chr14	39746137	39796226	+	405	CTAGE5	chr14	39796209	39796226	GRWD1	+	17
chr14:39746137-39796226	chr14	39746137	39796226	+	405	CTAGE5	chr14	39783987	39784002	GRWD1	+	15
chr14:39746137-39796226	chr14	39746137	39796226	+	405	CTAGE5	chr14	39783942	39783979	GRWD1	+	37
chr14:39746137-39796226	chr14	39746137	39796226	+	405	CTAGE5	chr14	39790976	39791025	HNRNPC	+	49
chr14:39746137-39796226	chr14	39746137	39796226	+	405	CTAGE5	chr14	39794586	39794592	HNRNPC	+	6
chr14:39746137-39796226	chr14	39746137	39796226	+	405	CTAGE5	chr14	39794592	39794623	HNRNPC	+	31
chr14:39746137-39796226	chr14	39746137	39796226	+	405	CTAGE5	chr14	39794623	39794638	HNRNPC	+	15
chr14:39746137-39796226	chr14	39746137	39796226	+	405	CTAGE5	chr14	39791167	39791218	HNRNPC	+	51
chr14:39746137-39796226	chr14	39746137	39796226	+	405	CTAGE5	chr14	39785472	39785593	QKI	+	121
chr14:39746137-39796226	chr14	39746137	39796226	+	405	CTAGE5	chr14	39782173	39782231	QKI	+	58
chr14:39746137-39796226	chr14	39746137	39796226	+	405	CTAGE5	chr14	39784907	39784923	LIN28B	+	16
chr14:39746137-39796226	chr14	39746137	39796226	+	405	CTAGE5	chr14	39784885	39784907	LIN28B	+	22
chr14:39746137-39796226	chr14	39746137	39796226	+	405	CTAGE5	chr14	39789885	39789920	U2AF2	+	35
chr14:39746137-39796226	chr14	39746137	39796226	+	405	CTAGE5	chr14	39790288	39790334	U2AF2	+	46
chr14:39746137-39796226	chr14	39746137	39796226	+	405	CTAGE5	chr14	39796058	39796114	U2AF2	+	56
chr14:39746137-39796226	chr14	39746137	39796226	+	405	CTAGE5	chr14	39793456	39793535	U2AF2	+	79
chr14:39746137-39796226	chr14	39746137	39796226	+	405	CTAGE5	chr14	39793086	39793158	U2AF2	+	72
chr14:39746137-39796226	chr14	39746137	39796226	+	405	CTAGE5	chr14	39793016	39793086	U2AF2	+	70
chr14:39746137-39796226	chr14	39746137	39796226	+	405	CTAGE5	chr14	39795971	39796014	KHSRP	+	43
chr14:39746137-39796226	chr14	39746137	39796226	+	405	CTAGE5	chr14	39793098	39793146	KHSRP	+	48
chr14:39746137-39796226	chr14	39746137	39796226	+	405	CTAGE5	chr14	39793314	39793415	KHSRP	+	101
chr14:39746137-39796226	chr14	39746137	39796226	+	405	CTAGE5	chr14	39790283	39790347	TIAL1	+	64
chr14:39746137-39796226	chr14	39746137	39796226	+	405	CTAGE5	chr14	39788436	39788495	BCLAF1	+	59
chr14:39746137-39796226	chr14	39746137	39796226	+	405	CTAGE5	chr14	39796067	39796095	BCLAF1	+	28
chr14:39746137-39796226	chr14	39746137	39796226	+	405	CTAGE5	chr14	39787203	39787213	BCLAF1	+	10
chr14:39746137-39796226	chr14	39746137	39796226	+	405	CTAGE5	chr14	39784886	39784913	BCLAF1	+	27
chr14:39746137-39796226	chr14	39746137	39796226	+	405	CTAGE5	chr14	39784913	39784922	BCLAF1	+	9
chr14:39746137-39796226	chr14	39746137	39796226	+	405	CTAGE5	chr14	39782586	39782643	BCLAF1	+	57
chr14:39746137-39796226	chr14	39746137	39796226	+	405	CTAGE5	chr14	39782543	39782586	BCLAF1	+	43
chr14:39746137-39796226	chr14	39746137	39796226	+	405	CTAGE5	chr14	39787147	39787203	BCLAF1	+	56
chr14:39746137-39796226	chr14	39746137	39796226	+	405	CTAGE5	chr14	39788413	39788421	BCLAF1	+	8
chr14:39746137-39796226	chr14	39746137	39796226	+	405	CTAGE5	chr14	39783982	39784003	BCLAF1	+	21
chr14:39746137-39796226	chr14	39746137	39796226	+	405	CTAGE5	chr14	39783954	39783982	BCLAF1	+	28
chr14:39746137-39796226	chr14	39746137	39796226	+	405	CTAGE5	chr14	39783942	39783954	BCLAF1	+	12
chr14:39746137-39796226	chr14	39746137	39796226	+	405	CTAGE5	chr14	39788462	39788488	ZNF800	+	26
chr14:39746137-39796226	chr14	39746137	39796226	+	405	CTAGE5	chr14	39784346	39784394	PABPN1	+	48
chr14:39746137-39796226	chr14	39746137	39796226	+	405	CTAGE5	chr14	39788424	39788496	PABPN1	+	72
chr14:39746137-39796226	chr14	39746137	39796226	+	405	CTAGE5	chr14	39790215	39790260	PPIG	+	45
chr14:39746137-39818181	chr14	39746137	39818181	+	480	CTAGE5	chr14	39746594	39746671	ILF3	+	77
chr14:39746137-39818181	chr14	39746137	39818181	+	480	CTAGE5	chr14	39746671	39746711	ILF3	+	40
chr14:39746137-39818181	chr14	39746137	39818181	+	480	CTAGE5	chr14	39746991	39747039	ILF3	+	48
chr14:39746137-39818181	chr14	39746137	39818181	+	480	CTAGE5	chr14	39746126	39746189	U2AF2	+	52
chr14:39746137-39818181	chr14	39746137	39818181	+	480	CTAGE5	chr14	39746121	39746170	AQR	+	33
chr14:39746137-39818181	chr14	39746137	39818181	+	480	CTAGE5	chr14	39746083	39746179	SF3A3	+	42
chr14:39746137-39818181	chr14	39746137	39818181	+	480	CTAGE5	chr14	39746129	39746186	U2AF1	+	49
chr14:39746137-39818181	chr14	39746137	39818181	+	480	CTAGE5	chr14	39746133	39746150	PPIG	+	13
chr14:39746137-39818181	chr14	39746137	39818181	+	480	CTAGE5	chr14	39746150	39746170	PPIG	+	20
chr14:39746137-39818181	chr14	39746137	39818181	+	480	CTAGE5	chr14	39748546	39748558	UCHL5	+	12
chr14:39746137-39818181	chr14	39746137	39818181	+	480	CTAGE5	chr14	39760259	39760301	UCHL5	+	42
chr14:39746137-39818181	chr14	39746137	39818181	+	480	CTAGE5	chr14	39748539	39748546	UCHL5	+	7
chr14:39746137-39818181	chr14	39746137	39818181	+	480	CTAGE5	chr14	39748716	39748740	GRWD1	+	24
chr14:39746137-39818181	chr14	39746137	39818181	+	480	CTAGE5	chr14	39762568	39762585	GRWD1	+	17
chr14:39746137-39818181	chr14	39746137	39818181	+	480	CTAGE5	chr14	39760222	39760239	GRWD1	+	17
chr14:39746137-39818181	chr14	39746137	39818181	+	480	CTAGE5	chr14	39760239	39760261	GRWD1	+	22
chr14:39746137-39818181	chr14	39746137	39818181	+	480	CTAGE5	chr14	39760261	39760277	GRWD1	+	16
chr14:39746137-39818181	chr14	39746137	39818181	+	480	CTAGE5	chr14	39760277	39760300	GRWD1	+	23
chr14:39746137-39818181	chr14	39746137	39818181	+	480	CTAGE5	chr14	39752818	39752884	MATR3	+	66
chr14:39746137-39818181	chr14	39746137	39818181	+	480	CTAGE5	chr14	39759392	39759433	MATR3	+	41
chr14:39746137-39818181	chr14	39746137	39818181	+	480	CTAGE5	chr14	39748902	39748950	QKI	+	48
chr14:39746137-39818181	chr14	39746137	39818181	+	480	CTAGE5	chr14	39760812	39760877	U2AF2	+	65
chr14:39746137-39818181	chr14	39746137	39818181	+	480	CTAGE5	chr14	39747584	39747651	PTBP1	+	67
chr14:39746137-39818181	chr14	39746137	39818181	+	480	CTAGE5	chr14	39760503	39760558	KHSRP	+	55
chr14:39746137-39818181	chr14	39746137	39818181	+	480	CTAGE5	chr14	39748793	39748873	KHSRP	+	80
chr14:39746137-39818181	chr14	39746137	39818181	+	480	CTAGE5	chr14	39760237	39760317	PRPF8	+	80
chr14:39746137-39818181	chr14	39746137	39818181	+	480	CTAGE5	chr14	39754491	39754591	NKRF	+	100
chr14:39746137-39818181	chr14	39746137	39818181	+	480	CTAGE5	chr14	39752342	39752445	HNRNPM	+	103
chr14:39746137-39818181	chr14	39746137	39818181	+	480	CTAGE5	chr14	39751400	39751443	HNRNPM	+	43
chr14:39746137-39818181	chr14	39746137	39818181	+	480	CTAGE5	chr14	39753317	39753497	HNRNPM	+	180
chr14:39746137-39818181	chr14	39746137	39818181	+	480	CTAGE5	chr14	39751349	39751400	HNRNPM	+	51
chr14:39746137-39818181	chr14	39746137	39818181	+	480	CTAGE5	chr14	39759983	39760091	HNRNPM	+	108
chr14:39746137-39818181	chr14	39746137	39818181	+	480	CTAGE5	chr14	39748730	39748739	BCLAF1	+	9
chr14:39746137-39818181	chr14	39746137	39818181	+	480	CTAGE5	chr14	39748663	39748730	BCLAF1	+	67
chr14:39746137-39818181	chr14	39746137	39818181	+	480	CTAGE5	chr14	39763203	39763209	BCLAF1	+	6
chr14:39746137-39818181	chr14	39746137	39818181	+	480	CTAGE5	chr14	39748540	39748546	BCLAF1	+	6
chr14:39746137-39818181	chr14	39746137	39818181	+	480	CTAGE5	chr14	39748546	39748558	BCLAF1	+	12
chr14:39746137-39818181	chr14	39746137	39818181	+	480	CTAGE5	chr14	39763209	39763225	BCLAF1	+	16
chr14:39746137-39818181	chr14	39746137	39818181	+	480	CTAGE5	chr14	39763225	39763243	BCLAF1	+	18
chr14:39746137-39818181	chr14	39746137	39818181	+	480	CTAGE5	chr14	39763243	39763260	BCLAF1	+	17
chr14:39746137-39818181	chr14	39746137	39818181	+	480	CTAGE5	chr14	39763260	39763275	BCLAF1	+	15
chr14:39746137-39818181	chr14	39746137	39818181	+	480	CTAGE5	chr14	39762560	39762585	BCLAF1	+	25
chr14:39746137-39818181	chr14	39746137	39818181	+	480	CTAGE5	chr14	39762532	39762539	BCLAF1	+	7
chr14:39746137-39818181	chr14	39746137	39818181	+	480	CTAGE5	chr14	39760243	39760260	BCLAF1	+	17
chr14:39746137-39818181	chr14	39746137	39818181	+	480	CTAGE5	chr14	39760260	39760293	BCLAF1	+	33
chr14:39746137-39818181	chr14	39746137	39818181	+	480	CTAGE5	chr14	39760293	39760300	BCLAF1	+	7
chr14:39746137-39818181	chr14	39746137	39818181	+	480	CTAGE5	chr14	39762474	39762485	BCLAF1	+	11
chr14:39746137-39818181	chr14	39746137	39818181	+	480	CTAGE5	chr14	39760223	39760243	BCLAF1	+	20
chr14:39746137-39818181	chr14	39746137	39818181	+	480	CTAGE5	chr14	39760243	39760298	ZNF800	+	55
chr14:39746137-39818181	chr14	39746137	39818181	+	480	CTAGE5	chr14	39753393	39753518	SUGP2	+	125
chr14:39746137-39818181	chr14	39746137	39818181	+	480	CTAGE5	chr14	39753184	39753216	SUGP2	+	32
chr14:39746137-39818181	chr14	39746137	39818181	+	480	CTAGE5	chr14	39753627	39753707	SUGP2	+	80
chr14:39746137-39818181	chr14	39746137	39818181	+	480	CTAGE5	chr14	39760257	39760301	PPIG	+	44
chr14:39746137-39818181	chr14	39746137	39818181	+	480	CTAGE5	chr14	39762473	39762482	PPIG	+	9
chr14:39746137-39818181	chr14	39746137	39818181	+	480	CTAGE5	chr14	39769106	39769180	FXR2	+	74
chr14:39746137-39818181	chr14	39746137	39818181	+	480	CTAGE5	chr14	39771365	39771413	FASTKD2	+	48
chr14:39746137-39818181	chr14	39746137	39818181	+	480	CTAGE5	chr14	39769117	39769173	GRWD1	+	56
chr14:39746137-39818181	chr14	39746137	39818181	+	480	CTAGE5	chr14	39764146	39764195	GRWD1	+	49
chr14:39746137-39818181	chr14	39746137	39818181	+	480	CTAGE5	chr14	39764199	39764221	GRWD1	+	22
chr14:39746137-39818181	chr14	39746137	39818181	+	480	CTAGE5	chr14	39770246	39770334	GTF2F1	+	88
chr14:39746137-39818181	chr14	39746137	39818181	+	480	CTAGE5	chr14	39773103	39773191	HNRNPC	+	88
chr14:39746137-39818181	chr14	39746137	39818181	+	480	CTAGE5	chr14	39776618	39776686	HNRNPC	+	68
chr14:39746137-39818181	chr14	39746137	39818181	+	480	CTAGE5	chr14	39778938	39778995	U2AF2	+	57
chr14:39746137-39818181	chr14	39746137	39818181	+	480	CTAGE5	chr14	39774744	39774822	U2AF2	+	78
chr14:39746137-39818181	chr14	39746137	39818181	+	480	CTAGE5	chr14	39773470	39773510	U2AF2	+	40
chr14:39746137-39818181	chr14	39746137	39818181	+	480	CTAGE5	chr14	39773824	39773915	KHSRP	+	91
chr14:39746137-39818181	chr14	39746137	39818181	+	480	CTAGE5	chr14	39773703	39773808	KHSRP	+	105
chr14:39746137-39818181	chr14	39746137	39818181	+	480	CTAGE5	chr14	39773915	39774036	KHSRP	+	121
chr14:39746137-39818181	chr14	39746137	39818181	+	480	CTAGE5	chr14	39771453	39771482	PRPF8	+	29
chr14:39746137-39818181	chr14	39746137	39818181	+	480	CTAGE5	chr14	39773561	39773620	PRPF8	+	59
chr14:39746137-39818181	chr14	39746137	39818181	+	480	CTAGE5	chr14	39769172	39769224	PRPF8	+	52
chr14:39746137-39818181	chr14	39746137	39818181	+	480	CTAGE5	chr14	39771393	39771411	BCLAF1	+	18
chr14:39746137-39818181	chr14	39746137	39818181	+	480	CTAGE5	chr14	39771359	39771393	BCLAF1	+	34
chr14:39746137-39818181	chr14	39746137	39818181	+	480	CTAGE5	chr14	39771411	39771418	BCLAF1	+	7
chr14:39746137-39818181	chr14	39746137	39818181	+	480	CTAGE5	chr14	39771335	39771359	BCLAF1	+	24
chr14:39746137-39818181	chr14	39746137	39818181	+	480	CTAGE5	chr14	39777764	39777791	BCLAF1	+	27
chr14:39746137-39818181	chr14	39746137	39818181	+	480	CTAGE5	chr14	39771418	39771454	BCLAF1	+	36
chr14:39746137-39818181	chr14	39746137	39818181	+	480	CTAGE5	chr14	39772698	39772728	BCLAF1	+	30
chr14:39746137-39818181	chr14	39746137	39818181	+	480	CTAGE5	chr14	39772681	39772698	BCLAF1	+	17
chr14:39746137-39818181	chr14	39746137	39818181	+	480	CTAGE5	chr14	39777739	39777759	BCLAF1	+	20
chr14:39746137-39818181	chr14	39746137	39818181	+	480	CTAGE5	chr14	39777701	39777733	BCLAF1	+	32
chr14:39746137-39818181	chr14	39746137	39818181	+	480	CTAGE5	chr14	39773494	39773506	BCLAF1	+	12
chr14:39746137-39818181	chr14	39746137	39818181	+	480	CTAGE5	chr14	39773533	39773582	BCLAF1	+	49
chr14:39746137-39818181	chr14	39746137	39818181	+	480	CTAGE5	chr14	39773506	39773533	BCLAF1	+	27
chr14:39746137-39818181	chr14	39746137	39818181	+	480	CTAGE5	chr14	39769181	39769189	BCLAF1	+	8
chr14:39746137-39818181	chr14	39746137	39818181	+	480	CTAGE5	chr14	39769106	39769162	BCLAF1	+	56
chr14:39746137-39818181	chr14	39746137	39818181	+	480	CTAGE5	chr14	39769162	39769181	BCLAF1	+	19
chr14:39746137-39818181	chr14	39746137	39818181	+	480	CTAGE5	chr14	39769067	39769076	BCLAF1	+	9
chr14:39746137-39818181	chr14	39746137	39818181	+	480	CTAGE5	chr14	39764191	39764226	BCLAF1	+	35
chr14:39746137-39818181	chr14	39746137	39818181	+	480	CTAGE5	chr14	39764226	39764234	BCLAF1	+	8
chr14:39746137-39818181	chr14	39746137	39818181	+	480	CTAGE5	chr14	39764141	39764191	BCLAF1	+	50
chr14:39746137-39818181	chr14	39746137	39818181	+	480	CTAGE5	chr14	39764128	39764141	BCLAF1	+	13
chr14:39746137-39818181	chr14	39746137	39818181	+	480	CTAGE5	chr14	39769122	39769184	PRPF4	+	62
chr14:39746137-39818181	chr14	39746137	39818181	+	480	CTAGE5	chr14	39771330	39771373	ZNF800	+	43
chr14:39746137-39818181	chr14	39746137	39818181	+	480	CTAGE5	chr14	39769116	39769187	ZNF800	+	71
chr14:39746137-39818181	chr14	39746137	39818181	+	480	CTAGE5	chr14	39764128	39764138	ZNF800	+	10
chr14:39746137-39818181	chr14	39746137	39818181	+	480	CTAGE5	chr14	39764138	39764234	ZNF800	+	96
chr14:39746137-39818181	chr14	39746137	39818181	+	480	CTAGE5	chr14	39772687	39772711	ZNF800	+	24
chr14:39746137-39818181	chr14	39746137	39818181	+	480	CTAGE5	chr14	39765239	39765294	SUGP2	+	55
chr14:39746137-39818181	chr14	39746137	39818181	+	480	CTAGE5	chr14	39764125	39764217	TRA2A	+	92
chr14:39746137-39818181	chr14	39746137	39818181	+	480	CTAGE5	chr14	39770217	39770278	HNRNPL	+	61
chr14:39746137-39818181	chr14	39746137	39818181	+	480	CTAGE5	chr14	39770278	39770351	HNRNPL	+	73
chr14:39746137-39818181	chr14	39746137	39818181	+	480	CTAGE5	chr14	39782543	39782644	FXR2	+	101
chr14:39746137-39818181	chr14	39746137	39818181	+	480	CTAGE5	chr14	39784191	39784278	XPO5	+	87
chr14:39746137-39818181	chr14	39746137	39818181	+	480	CTAGE5	chr14	39796209	39796226	GRWD1	+	17
chr14:39746137-39818181	chr14	39746137	39818181	+	480	CTAGE5	chr14	39783987	39784002	GRWD1	+	15
chr14:39746137-39818181	chr14	39746137	39818181	+	480	CTAGE5	chr14	39783942	39783979	GRWD1	+	37
chr14:39746137-39818181	chr14	39746137	39818181	+	480	CTAGE5	chr14	39790976	39791025	HNRNPC	+	49
chr14:39746137-39818181	chr14	39746137	39818181	+	480	CTAGE5	chr14	39794586	39794592	HNRNPC	+	6
chr14:39746137-39818181	chr14	39746137	39818181	+	480	CTAGE5	chr14	39794592	39794623	HNRNPC	+	31
chr14:39746137-39818181	chr14	39746137	39818181	+	480	CTAGE5	chr14	39794623	39794638	HNRNPC	+	15
chr14:39746137-39818181	chr14	39746137	39818181	+	480	CTAGE5	chr14	39791167	39791218	HNRNPC	+	51
chr14:39746137-39818181	chr14	39746137	39818181	+	480	CTAGE5	chr14	39785472	39785593	QKI	+	121
chr14:39746137-39818181	chr14	39746137	39818181	+	480	CTAGE5	chr14	39782173	39782231	QKI	+	58
chr14:39746137-39818181	chr14	39746137	39818181	+	480	CTAGE5	chr14	39784907	39784923	LIN28B	+	16
chr14:39746137-39818181	chr14	39746137	39818181	+	480	CTAGE5	chr14	39784885	39784907	LIN28B	+	22
chr14:39746137-39818181	chr14	39746137	39818181	+	480	CTAGE5	chr14	39789885	39789920	U2AF2	+	35
chr14:39746137-39818181	chr14	39746137	39818181	+	480	CTAGE5	chr14	39790288	39790334	U2AF2	+	46
chr14:39746137-39818181	chr14	39746137	39818181	+	480	CTAGE5	chr14	39796058	39796114	U2AF2	+	56
chr14:39746137-39818181	chr14	39746137	39818181	+	480	CTAGE5	chr14	39793456	39793535	U2AF2	+	79
chr14:39746137-39818181	chr14	39746137	39818181	+	480	CTAGE5	chr14	39793086	39793158	U2AF2	+	72
chr14:39746137-39818181	chr14	39746137	39818181	+	480	CTAGE5	chr14	39793016	39793086	U2AF2	+	70
chr14:39746137-39818181	chr14	39746137	39818181	+	480	CTAGE5	chr14	39795971	39796014	KHSRP	+	43
chr14:39746137-39818181	chr14	39746137	39818181	+	480	CTAGE5	chr14	39793098	39793146	KHSRP	+	48
chr14:39746137-39818181	chr14	39746137	39818181	+	480	CTAGE5	chr14	39793314	39793415	KHSRP	+	101
chr14:39746137-39818181	chr14	39746137	39818181	+	480	CTAGE5	chr14	39790283	39790347	TIAL1	+	64
chr14:39746137-39818181	chr14	39746137	39818181	+	480	CTAGE5	chr14	39788436	39788495	BCLAF1	+	59
chr14:39746137-39818181	chr14	39746137	39818181	+	480	CTAGE5	chr14	39796067	39796095	BCLAF1	+	28
chr14:39746137-39818181	chr14	39746137	39818181	+	480	CTAGE5	chr14	39787203	39787213	BCLAF1	+	10
chr14:39746137-39818181	chr14	39746137	39818181	+	480	CTAGE5	chr14	39784886	39784913	BCLAF1	+	27
chr14:39746137-39818181	chr14	39746137	39818181	+	480	CTAGE5	chr14	39784913	39784922	BCLAF1	+	9
chr14:39746137-39818181	chr14	39746137	39818181	+	480	CTAGE5	chr14	39782586	39782643	BCLAF1	+	57
chr14:39746137-39818181	chr14	39746137	39818181	+	480	CTAGE5	chr14	39782543	39782586	BCLAF1	+	43
chr14:39746137-39818181	chr14	39746137	39818181	+	480	CTAGE5	chr14	39787147	39787203	BCLAF1	+	56
chr14:39746137-39818181	chr14	39746137	39818181	+	480	CTAGE5	chr14	39788413	39788421	BCLAF1	+	8
chr14:39746137-39818181	chr14	39746137	39818181	+	480	CTAGE5	chr14	39783982	39784003	BCLAF1	+	21
chr14:39746137-39818181	chr14	39746137	39818181	+	480	CTAGE5	chr14	39783954	39783982	BCLAF1	+	28
chr14:39746137-39818181	chr14	39746137	39818181	+	480	CTAGE5	chr14	39783942	39783954	BCLAF1	+	12
chr14:39746137-39818181	chr14	39746137	39818181	+	480	CTAGE5	chr14	39788462	39788488	ZNF800	+	26
chr14:39746137-39818181	chr14	39746137	39818181	+	480	CTAGE5	chr14	39784346	39784394	PABPN1	+	48
chr14:39746137-39818181	chr14	39746137	39818181	+	480	CTAGE5	chr14	39788424	39788496	PABPN1	+	72
chr14:39746137-39818181	chr14	39746137	39818181	+	480	CTAGE5	chr14	39790215	39790260	PPIG	+	45
chr14:39746137-39818181	chr14	39746137	39818181	+	480	CTAGE5	chr14	39804145	39804294	ILF3	+	149
chr14:39746137-39818181	chr14	39746137	39818181	+	480	CTAGE5	chr14	39801361	39801436	MATR3	+	75
chr14:39746137-39818181	chr14	39746137	39818181	+	480	CTAGE5	chr14	39797827	39797911	MATR3	+	84
chr14:39746137-39818181	chr14	39746137	39818181	+	480	CTAGE5	chr14	39801864	39801927	MATR3	+	63
chr14:39746137-39818181	chr14	39746137	39818181	+	480	CTAGE5	chr14	39801117	39801190	MATR3	+	73
chr14:39746137-39818181	chr14	39746137	39818181	+	480	CTAGE5	chr14	39800331	39800383	MATR3	+	52
chr14:39746137-39818181	chr14	39746137	39818181	+	480	CTAGE5	chr14	39800011	39800053	MATR3	+	42
chr14:39746137-39818181	chr14	39746137	39818181	+	480	CTAGE5	chr14	39800155	39800191	MATR3	+	36
chr14:39746137-39818181	chr14	39746137	39818181	+	480	CTAGE5	chr14	39812228	39812278	QKI	+	50
chr14:39746137-39818181	chr14	39746137	39818181	+	480	CTAGE5	chr14	39800011	39800057	HNRNPM	+	46
chr14:39746137-39818181	chr14	39746137	39818181	+	480	CTAGE5	chr14	39799748	39799810	HNRNPM	+	62
chr14:39746137-39818181	chr14	39746137	39818181	+	480	CTAGE5	chr14	39800735	39800792	HNRNPM	+	57
chr14:39746137-39818181	chr14	39746137	39818181	+	480	CTAGE5	chr14	39799749	39799822	SUGP2	+	73
chr14:39746137-39818181	chr14	39746137	39818181	+	480	CTAGE5	chr14	39802584	39802652	SUGP2	+	68
chr14:39746137-39818181	chr14	39746137	39818181	+	480	CTAGE5	chr14	39801770	39801820	SUGP2	+	50
chr14:39746137-39818181	chr14	39746137	39818181	+	480	CTAGE5	chr14	39801873	39801933	SUGP2	+	60
chr14:39746137-39818181	chr14	39746137	39818181	+	480	CTAGE5	chr14	39797822	39797909	SUGP2	+	87
chr14:39746137-39818181	chr14	39746137	39818181	+	480	CTAGE5	chr14	39802764	39802823	SUGP2	+	59
chr14:39746137-39818181	chr14	39746137	39818181	+	480	CTAGE5	chr14	39802411	39802491	SUGP2	+	80
chr14:39746137-39818181	chr14	39746137	39818181	+	480	CTAGE5	chr14	39801116	39801182	SUGP2	+	66
chr14:39746137-39818181	chr14	39746137	39818181	+	480	CTAGE5	chr14	39802965	39803006	SUGP2	+	41
chr14:39746137-39818181	chr14	39746137	39818181	+	480	CTAGE5	chr14	39801689	39801728	SUGP2	+	39
chr14:39746137-39818181	chr14	39746137	39818181	+	480	CTAGE5	chr14	39815108	39815176	UCHL5	+	68
chr14:39746137-39818181	chr14	39746137	39818181	+	480	CTAGE5	chr14	39815109	39815166	G3BP1	+	57
chr14:39746137-39818181	chr14	39746137	39818181	+	480	CTAGE5	chr14	39818131	39818182	LSM11	+	50
chr14:39746137-39818181	chr14	39746137	39818181	+	480	CTAGE5	chr14	39815218	39815230	BCLAF1	+	12
chr14:39746137-39818181	chr14	39746137	39818181	+	480	CTAGE5	chr14	39815120	39815144	BCLAF1	+	24
chr14:39746137-39818181	chr14	39746137	39818181	+	480	CTAGE5	chr14	39816916	39816936	BCLAF1	+	20
chr14:39746137-39818181	chr14	39746137	39818181	+	480	CTAGE5	chr14	39816913	39816961	BUD13	+	48
chr14:39746137-39818181	chr14	39746137	39818181	+	480	CTAGE5	chr14	39818116	39818180	PABPN1	+	64
chr14:39746137-39818181	chr14	39746137	39818181	+	480	CTAGE5	chr14	39815119	39815147	PPIG	+	28
chr14:39746137-39818181	chr14	39746137	39818181	+	480	CTAGE5	chr14	39816916	39816964	PPIG	+	48
chr14:97299803-97327072	chr14	97299803	97327072	+	1243	VRK1	chr14	97304104	97304152	BCLAF1	+	48
chr14:99924615-99932150	chr14	99924615	99932150	-	2974	SETD3	chr14	99924768	99924862	GRWD1	-	94
chr14:99924615-99932150	chr14	99924615	99932150	-	2974	SETD3	chr14	99924529	99924669	PRPF8	-	54
chr14:99924615-99932150	chr14	99924615	99932150	-	2974	SETD3	chr14	99925448	99925524	BCLAF1	-	76
chr14:99924615-99932150	chr14	99924615	99932150	-	2974	SETD3	chr14	99927345	99927492	EFTUD2	-	147
chr14:99924615-99932150	chr14	99924615	99932150	-	2974	SETD3	chr14	99929831	99929859	BCLAF1	-	28
chr14:99924615-99932150	chr14	99924615	99932150	-	2974	SETD3	chr14	99927528	99927610	BCLAF1	-	82
chr15:25650607-25657118	chr15	25650607	25657118	-	1288	UBE3A	chr15	25652346	25652428	U2AF2	-	82
chr15:25650607-25657118	chr15	25650607	25657118	-	1288	UBE3A	chr15	25652450	25652511	U2AF2	-	61
chr15:41961025-41962156	chr15	41961025	41962156	+	2495	MGA	chr15	41961209	41961272	BCLAF1	+	63
chr15:41988272-41991357	chr15	41988272	41991357	+	1085	MGA	chr15	41988402	41988516	FXR2	+	114
chr15:41988272-41991357	chr15	41988272	41991357	+	1085	MGA	chr15	41988461	41988523	G3BP1	+	62
chr15:41988272-41991357	chr15	41988272	41991357	+	1085	MGA	chr15	41988507	41988583	GRWD1	+	76
chr15:41988272-41991357	chr15	41988272	41991357	+	1085	MGA	chr15	41988638	41988707	GRWD1	+	69
chr15:41988272-41991357	chr15	41988272	41991357	+	1085	MGA	chr15	41988231	41988321	U2AF2	+	49
chr15:41988272-41991357	chr15	41988272	41991357	+	1085	MGA	chr15	41988270	41988334	BCLAF1	+	62
chr15:41988272-41991357	chr15	41988272	41991357	+	1085	MGA	chr15	41991306	41991351	BCLAF1	+	45
chr15:41988272-41991357	chr15	41988272	41991357	+	1085	MGA	chr15	41989002	41989082	BCLAF1	+	80
chr15:41988272-41991357	chr15	41988272	41991357	+	1085	MGA	chr15	41988369	41988435	BCLAF1	+	66
chr15:41988272-41991357	chr15	41988272	41991357	+	1085	MGA	chr15	41988463	41988573	BCLAF1	+	110
chr15:41988272-41991357	chr15	41988272	41991357	+	1085	MGA	chr15	41991299	41991358	PPIG	+	58
chr15:59204761-59209198	chr15	59204761	59209198	-	514	SLTM	chr15	59205706	59205837	GRWD1	-	131
chr15:59204761-59209198	chr15	59204761	59209198	-	514	SLTM	chr15	59205659	59205712	AQR	-	53
chr15:59204761-59209198	chr15	59204761	59209198	-	514	SLTM	chr15	59209083	59209188	PRPF8	-	105
chr15:59204761-59209198	chr15	59204761	59209198	-	514	SLTM	chr15	59205706	59205876	BCLAF1	-	170
chr15:63824845-63855207	chr15	63824845	63855207	+	673	USP3	chr15	63829549	63829628	PCBP2	+	79
chr15:63824845-63855207	chr15	63824845	63855207	+	673	USP3	chr15	63829387	63829451	PCBP2	+	64
chr15:63824845-63855207	chr15	63824845	63855207	+	673	USP3	chr15	63829453	63829519	U2AF2	+	66
chr15:63824845-63855207	chr15	63824845	63855207	+	673	USP3	chr15	63829395	63829453	U2AF2	+	58
chr15:63824845-63855207	chr15	63824845	63855207	+	673	USP3	chr15	63829540	63829623	U2AF2	+	83
chr15:63824845-63855207	chr15	63824845	63855207	+	673	USP3	chr15	63829331	63829440	PRPF8	+	109
chr15:63824845-63855207	chr15	63824845	63855207	+	673	USP3	chr15	63829464	63829517	U2AF1	+	53
chr15:63824845-63855207	chr15	63824845	63855207	+	673	USP3	chr15	63824874	63824908	PPIG	+	34
chr15:63824845-63855207	chr15	63824845	63855207	+	673	USP3	chr15	63839299	63839443	QKI	+	144
chr15:63824845-63855207	chr15	63824845	63855207	+	673	USP3	chr15	63837725	63837774	QKI	+	49
chr15:63824845-63855207	chr15	63824845	63855207	+	673	USP3	chr15	63832464	63832511	U2AF2	+	47
chr15:63824845-63855207	chr15	63824845	63855207	+	673	USP3	chr15	63834231	63834292	U2AF2	+	61
chr15:63824845-63855207	chr15	63824845	63855207	+	673	USP3	chr15	63845910	63846001	BCLAF1	+	91
chr15:63824845-63855207	chr15	63824845	63855207	+	673	USP3	chr15	63845912	63846001	PPIG	+	89
chr15:63824845-63855207	chr15	63824845	63855207	+	673	USP3	chr15	63848865	63848942	BCLAF1	+	77
chr15:63824845-63855207	chr15	63824845	63855207	+	673	USP3	chr15	63852055	63852165	BCLAF1	+	110
chr15:76566752-76588078	chr15	76566752	76588078	-	445	ETFA	chr15	76577976	76578080	G3BP1	-	104
chr15:76566752-76588078	chr15	76566752	76588078	-	445	ETFA	chr15	76576132	76576158	LIN28B	-	26
chr15:76566752-76588078	chr15	76566752	76588078	-	445	ETFA	chr15	76576158	76576166	LIN28B	-	8
chr15:76566752-76588078	chr15	76566752	76588078	-	445	ETFA	chr15	76577976	76577980	LIN28B	-	4
chr15:76566752-76588078	chr15	76566752	76588078	-	445	ETFA	chr15	76577980	76578002	LIN28B	-	22
chr15:76566752-76588078	chr15	76566752	76588078	-	445	ETFA	chr15	76578002	76578008	LIN28B	-	6
chr15:76566752-76588078	chr15	76566752	76588078	-	445	ETFA	chr15	76566799	76566836	RPS3	-	37
chr15:76566752-76588078	chr15	76566752	76588078	-	445	ETFA	chr15	76578710	76578785	BCLAF1	-	75
chr15:76566752-76588078	chr15	76566752	76588078	-	445	ETFA	chr15	76566748	76566813	BCLAF1	-	61
chr15:76566752-76588078	chr15	76566752	76588078	-	445	ETFA	chr15	76577973	76578011	BCLAF1	-	38
chr15:76566752-76588078	chr15	76566752	76588078	-	445	ETFA	chr15	76576142	76576166	BCLAF1	-	24
chr15:76566752-76588078	chr15	76566752	76588078	-	445	ETFA	chr15	76578756	76578808	SUB1	-	52
chr15:76566752-76588078	chr15	76566752	76588078	-	445	ETFA	chr15	76566813	76566836	PPIG	-	23
chr15:76566752-76588078	chr15	76566752	76588078	-	445	ETFA	chr15	76576097	76576132	PPIG	-	35
chr15:76566752-76588078	chr15	76566752	76588078	-	445	ETFA	chr15	76584768	76584822	PPIG	-	54
chr15:76566752-76588078	chr15	76566752	76588078	-	445	ETFA	chr15	76580237	76580287	PPIG	-	50
chr15:80412669-80415142	chr15	80412669	80415142	+	657	ZFAND6	chr15	80412703	80412862	BCLAF1	+	159
chr16:3900297-3901010	chr16	3900297	3901010	-	539	CREBBP	chr16	3900776	3900883	ZNF800	-	107
chr16:3900297-3901010	chr16	3900297	3901010	-	539	CREBBP	chr16	3900771	3900877	PPIG	-	106
chr16:3900297-3901010	chr16	3900297	3901010	-	539	CREBBP	chr16	3900780	3900857	EIF3H	-	77
chr16:47531309-47549512	chr16	47531309	47549512	+	462	PHKB	chr16	47533664	47533755	BCLAF1	+	91
chr16:47531309-47549512	chr16	47531309	47549512	+	462	PHKB	chr16	47531318	47531389	BCLAF1	+	71
chr16:47531309-47549512	chr16	47531309	47549512	+	462	PHKB	chr16	47531389	47531399	BCLAF1	+	10
chr16:47531309-47549512	chr16	47531309	47549512	+	462	PHKB	chr16	47536899	47536960	BCLAF1	+	61
chr16:47531309-47549512	chr16	47531309	47549512	+	462	PHKB	chr16	47536960	47537002	BCLAF1	+	42
chr16:47531309-47549512	chr16	47531309	47549512	+	462	PHKB	chr16	47545645	47545671	BCLAF1	+	26
chr16:47531309-47549512	chr16	47531309	47549512	+	462	PHKB	chr16	47545626	47545645	BCLAF1	+	19
chr16:47531309-47549512	chr16	47531309	47549512	+	462	PHKB	chr16	47545575	47545609	BCLAF1	+	34
chr16:47531309-47549512	chr16	47531309	47549512	+	462	PHKB	chr16	47545671	47545682	BCLAF1	+	11
chr16:47531309-47549512	chr16	47531309	47549512	+	462	PHKB	chr16	47538713	47538766	BUD13	+	53
chr16:47531309-47549512	chr16	47531309	47549512	+	462	PHKB	chr16	47533666	47533751	PPIG	+	85
chr16:47531309-47549512	chr16	47531309	47549512	+	462	PHKB	chr16	47536966	47537004	PPIG	+	38
chr16:47531309-47549512	chr16	47531309	47549512	+	462	PHKB	chr16	47545624	47545683	PPIG	+	59
chr16:47531309-47549512	chr16	47531309	47549512	+	462	PHKB	chr16	47531334	47531397	PPIG	+	63
chr16:47531309-47549512	chr16	47531309	47549512	+	462	PHKB	chr16	47538722	47538759	NOL12	+	37
chr16:47531309-47549512	chr16	47531309	47549512	+	462	PHKB	chr16	47549434	47549512	BCLAF1	+	78
chr16:68155889-68157024	chr16	68155889	68157024	+	877	NFATC3	chr16	68156844	68156930	GRWD1	+	86
chr16:68155889-68157024	chr16	68155889	68157024	+	877	NFATC3	chr16	68156489	68156617	IGF2BP3	+	128
chr16:68155889-68157024	chr16	68155889	68157024	+	877	NFATC3	chr16	68156646	68156730	IGF2BP3	+	84
chr16:68155889-68157024	chr16	68155889	68157024	+	877	NFATC3	chr16	68156240	68156314	IGF2BP3	+	74
chr16:68155889-68157024	chr16	68155889	68157024	+	877	NFATC3	chr16	68156391	68156468	RBM15	+	77
chr16:68155889-68157024	chr16	68155889	68157024	+	877	NFATC3	chr16	68156990	68157050	PRPF8	+	34
chr16:68155889-68157024	chr16	68155889	68157024	+	877	NFATC3	chr16	68156985	68157025	IGF2BP1	+	39
chr16:68155889-68157024	chr16	68155889	68157024	+	877	NFATC3	chr16	68156480	68156538	IGF2BP1	+	58
chr16:68155889-68157024	chr16	68155889	68157024	+	877	NFATC3	chr16	68156538	68156595	IGF2BP1	+	57
chr16:68155889-68157024	chr16	68155889	68157024	+	877	NFATC3	chr16	68156664	68156727	IGF2BP1	+	63
chr16:68155889-68157024	chr16	68155889	68157024	+	877	NFATC3	chr16	68155946	68156039	IGF2BP1	+	93
chr16:68155889-68157024	chr16	68155889	68157024	+	877	NFATC3	chr16	68156377	68156451	EIF3H	+	74
chr16:68155889-68160513	chr16	68155889	68160513	+	1954	NFATC3	chr16	68156844	68156930	GRWD1	+	86
chr16:68155889-68160513	chr16	68155889	68160513	+	1954	NFATC3	chr16	68156489	68156617	IGF2BP3	+	128
chr16:68155889-68160513	chr16	68155889	68160513	+	1954	NFATC3	chr16	68156646	68156730	IGF2BP3	+	84
chr16:68155889-68160513	chr16	68155889	68160513	+	1954	NFATC3	chr16	68156240	68156314	IGF2BP3	+	74
chr16:68155889-68160513	chr16	68155889	68160513	+	1954	NFATC3	chr16	68156391	68156468	RBM15	+	77
chr16:68155889-68160513	chr16	68155889	68160513	+	1954	NFATC3	chr16	68156990	68157050	PRPF8	+	60
chr16:68155889-68160513	chr16	68155889	68160513	+	1954	NFATC3	chr16	68156985	68157025	IGF2BP1	+	40
chr16:68155889-68160513	chr16	68155889	68160513	+	1954	NFATC3	chr16	68156480	68156538	IGF2BP1	+	58
chr16:68155889-68160513	chr16	68155889	68160513	+	1954	NFATC3	chr16	68156538	68156595	IGF2BP1	+	57
chr16:68155889-68160513	chr16	68155889	68160513	+	1954	NFATC3	chr16	68156664	68156727	IGF2BP1	+	63
chr16:68155889-68160513	chr16	68155889	68160513	+	1954	NFATC3	chr16	68155946	68156039	IGF2BP1	+	93
chr16:68155889-68160513	chr16	68155889	68160513	+	1954	NFATC3	chr16	68156377	68156451	EIF3H	+	74
chr16:68155889-68160513	chr16	68155889	68160513	+	1954	NFATC3	chr16	68160485	68160557	PRPF8	+	28
chr16:68155889-68160513	chr16	68155889	68160513	+	1954	NFATC3	chr16	68160484	68160514	BCLAF1	+	29
chr16:68155889-68160513	chr16	68155889	68160513	+	1954	NFATC3	chr16	68160448	68160484	BCLAF1	+	36
chr16:68155889-68160513	chr16	68155889	68160513	+	1954	NFATC3	chr16	68160350	68160406	IGF2BP1	+	56
chr17:57430575-57430887	chr17	57430575	57430887	+	356	YPEL2	chr17	57430794	57430864	GRWD1	+	70
chr17:80521229-80526077	chr17	80521229	80526077	+	594	FOXK2	chr17	80525928	80526008	IGF2BP3	+	80
chr17:80521229-80526077	chr17	80521229	80526077	+	594	FOXK2	chr17	80521436	80521465	AQR	+	29
chr17:80521229-80526077	chr17	80521229	80526077	+	594	FOXK2	chr17	80526056	80526152	PRPF8	+	21
chr18:12999419-13019205	chr18	12999419	13019205	+	583	CEP192	chr18	13008503	13008574	GRWD1	+	71
chr18:12999419-13019205	chr18	12999419	13019205	+	583	CEP192	chr18	13008574	13008630	GRWD1	+	56
chr18:12999419-13019205	chr18	12999419	13019205	+	583	CEP192	chr18	12999502	12999581	GRWD1	+	79
chr18:12999419-13019205	chr18	12999419	13019205	+	583	CEP192	chr18	12999538	12999569	BCLAF1	+	31
chr18:12999419-13019205	chr18	12999419	13019205	+	583	CEP192	chr18	13008579	13008628	PPIG	+	49
chr18:12999419-13019205	chr18	12999419	13019205	+	583	CEP192	chr18	13001497	13001582	PPIG	+	85
chr18:12999419-13019205	chr18	12999419	13019205	+	583	CEP192	chr18	13017215	13017242	BCLAF1	+	27
chr18:19345732-19359646	chr18	19345732	19359646	+	918	MIB1	chr18	19348591	19348716	FXR2	+	125
chr18:19345732-19359646	chr18	19345732	19359646	+	918	MIB1	chr18	19348688	19348716	GRWD1	+	28
chr18:19345732-19359646	chr18	19345732	19359646	+	918	MIB1	chr18	19348687	19348714	BCLAF1	+	27
chr18:19345732-19359646	chr18	19345732	19359646	+	918	MIB1	chr18	19348629	19348687	BCLAF1	+	58
chr18:19345732-19359646	chr18	19345732	19359646	+	918	MIB1	chr18	19353582	19353665	GRWD1	+	83
chr18:19345732-19359646	chr18	19345732	19359646	+	918	MIB1	chr18	19353581	19353661	BCLAF1	+	80
chr18:19345732-19359646	chr18	19345732	19359646	+	918	MIB1	chr18	19359585	19359634	PPIG	+	49
chr18:19345732-19359646	chr18	19345732	19359646	+	918	MIB1	chr18	19358063	19358135	PPIG	+	72
chr18:45391429-45423180	chr18	45391429	45423180	-	526	SMAD2	chr18	45391440	45391509	GRWD1	-	69
chr18:45391429-45423180	chr18	45391429	45423180	-	526	SMAD2	chr18	45395754	45395846	U2AF2	-	92
chr18:45391429-45423180	chr18	45391429	45423180	-	526	SMAD2	chr18	45394655	45394691	PRPF8	-	36
chr18:45391429-45423180	chr18	45391429	45423180	-	526	SMAD2	chr18	45394691	45394701	PRPF8	-	10
chr18:45391429-45423180	chr18	45391429	45423180	-	526	SMAD2	chr18	45395615	45395673	BCLAF1	-	58
chr18:45391429-45423180	chr18	45391429	45423180	-	526	SMAD2	chr18	45413012	45413073	QKI	-	61
chr18:45391429-45423180	chr18	45391429	45423180	-	526	SMAD2	chr18	45405804	45405935	HNRNPL	-	131
chr18:45391429-45423180	chr18	45391429	45423180	-	526	SMAD2	chr18	45422897	45423000	GRWD1	-	103
chr18:45391429-45423180	chr18	45391429	45423180	-	526	SMAD2	chr18	45423000	45423176	GRWD1	-	176
chr18:45391429-45423180	chr18	45391429	45423180	-	526	SMAD2	chr18	45421995	45422119	QKI	-	124
chr18:45391429-45423180	chr18	45391429	45423180	-	526	SMAD2	chr18	45422632	45422704	KHSRP	-	72
chr18:45391429-45423180	chr18	45391429	45423180	-	526	SMAD2	chr18	45422972	45423018	BCLAF1	-	46
chr18:45391429-45423180	chr18	45391429	45423180	-	526	SMAD2	chr18	45422910	45422954	PPIG	-	44
chr18:60206913-60217693	chr18	60206913	60217693	+	1111	ZCCHC2	chr18	60209777	60209876	PRPF8	+	99
chr18:60206913-60217693	chr18	60206913	60217693	+	1111	ZCCHC2	chr18	60209731	60209801	BCLAF1	+	70
chr18:60206913-60217693	chr18	60206913	60217693	+	1111	ZCCHC2	chr18	60206888	60206943	BUD13	+	30
chr18:60206913-60217693	chr18	60206913	60217693	+	1111	ZCCHC2	chr18	60210719	60210815	RBFOX2	+	96
chr18:60206913-60217693	chr18	60206913	60217693	+	1111	ZCCHC2	chr18	60217582	60217727	GRWD1	+	111
chr18:60206913-60217693	chr18	60206913	60217693	+	1111	ZCCHC2	chr18	60217583	60217666	AQR	+	83
chr18:9182379-9221997	chr18	9182379	9221997	+	626	ANKRD12	chr18	9182390	9182408	GRWD1	+	18
chr18:9182379-9221997	chr18	9182379	9221997	+	626	ANKRD12	chr18	9182376	9182390	GRWD1	+	11
chr18:9182379-9221997	chr18	9182379	9221997	+	626	ANKRD12	chr18	9182375	9182519	BCLAF1	+	140
chr18:9182379-9221997	chr18	9182379	9221997	+	626	ANKRD12	chr18	9195551	9195710	GRWD1	+	159
chr18:9182379-9221997	chr18	9182379	9221997	+	626	ANKRD12	chr18	9196361	9196458	QKI	+	97
chr18:9182379-9221997	chr18	9182379	9221997	+	626	ANKRD12	chr18	9204429	9204499	U2AF2	+	70
chr18:9182379-9221997	chr18	9182379	9221997	+	626	ANKRD12	chr18	9196405	9196513	KHSRP	+	108
chr18:9182379-9221997	chr18	9182379	9221997	+	626	ANKRD12	chr18	9204020	9204096	KHSRP	+	76
chr18:9182379-9221997	chr18	9182379	9221997	+	626	ANKRD12	chr18	9195559	9195648	BCLAF1	+	89
chr18:9182379-9221997	chr18	9182379	9221997	+	626	ANKRD12	chr18	9195648	9195700	BCLAF1	+	52
chr18:9182379-9221997	chr18	9182379	9221997	+	626	ANKRD12	chr18	9196251	9196311	HNRNPL	+	60
chr18:9182379-9221997	chr18	9182379	9221997	+	626	ANKRD12	chr18	9196233	9196251	HNRNPL	+	18
chr18:9182379-9221997	chr18	9182379	9221997	+	626	ANKRD12	chr18	9196148	9196167	HNRNPL	+	19
chr18:9182379-9221997	chr18	9182379	9221997	+	626	ANKRD12	chr18	9196167	9196231	HNRNPL	+	64
chr18:9182379-9221997	chr18	9182379	9221997	+	626	ANKRD12	chr18	9196116	9196135	HNRNPL	+	19
chr18:9182379-9221997	chr18	9182379	9221997	+	626	ANKRD12	chr18	9196062	9196116	HNRNPL	+	54
chr18:9182379-9221997	chr18	9182379	9221997	+	626	ANKRD12	chr18	9196135	9196148	HNRNPL	+	13
chr18:9182379-9221997	chr18	9182379	9221997	+	626	ANKRD12	chr18	9208770	9208836	PRPF8	+	66
chr18:9182379-9221997	chr18	9182379	9221997	+	626	ANKRD12	chr18	9216755	9216852	HLTF	+	97
chr18:9182379-9221997	chr18	9182379	9221997	+	626	ANKRD12	chr18	9211598	9211659	BCLAF1	+	61
chr18:9182379-9221997	chr18	9182379	9221997	+	626	ANKRD12	chr18	9211662	9211730	BCLAF1	+	68
chr18:9182379-9221997	chr18	9182379	9221997	+	626	ANKRD12	chr18	9211765	9211787	BCLAF1	+	22
chr18:9182379-9221997	chr18	9182379	9221997	+	626	ANKRD12	chr18	9211741	9211765	BCLAF1	+	24
chr18:9182379-9221997	chr18	9182379	9221997	+	626	ANKRD12	chr18	9221953	9222003	BCLAF1	+	44
chr18:9182379-9221997	chr18	9182379	9221997	+	626	ANKRD12	chr18	9221875	9221953	BCLAF1	+	78
chr18:9182379-9221997	chr18	9182379	9221997	+	626	ANKRD12	chr18	9216792	9216844	BCLAF1	+	52
chr18:9182379-9221997	chr18	9182379	9221997	+	626	ANKRD12	chr18	9216844	9216895	BCLAF1	+	51
chr18:9182379-9221997	chr18	9182379	9221997	+	626	ANKRD12	chr18	9216772	9216792	BCLAF1	+	20
chr18:9182379-9221997	chr18	9182379	9221997	+	626	ANKRD12	chr18	9208648	9208700	BCLAF1	+	52
chr18:9931806-9937063	chr18	9931806	9937063	+	522	VAPA	chr18	9936105	9936215	G3BP1	+	110
chr18:9931806-9937063	chr18	9931806	9937063	+	522	VAPA	chr18	9936982	9937005	G3BP1	+	23
chr18:9931806-9937063	chr18	9931806	9937063	+	522	VAPA	chr18	9931793	9931838	U2AF2	+	32
chr18:9931806-9937063	chr18	9931806	9937063	+	522	VAPA	chr18	9932032	9932071	U2AF2	+	39
chr18:9931806-9937063	chr18	9931806	9937063	+	522	VAPA	chr18	9931924	9931996	PRPF8	+	72
chr18:9931806-9937063	chr18	9931806	9937063	+	522	VAPA	chr18	9937005	9937084	BCLAF1	+	58
chr2:106739425-106782539	chr2	106739425	106782539	-	463	UXS1	chr2	106739456	106739527	SND1	-	71
chr2:106739425-106782539	chr2	106739425	106782539	-	463	UXS1	chr2	106742074	106742136	SND1	-	62
chr2:106739425-106782539	chr2	106739425	106782539	-	463	UXS1	chr2	106742037	106742090	PRPF8	-	53
chr2:106739425-106782539	chr2	106739425	106782539	-	463	UXS1	chr2	106770709	106770764	MATR3	-	55
chr2:106739425-106782539	chr2	106739425	106782539	-	463	UXS1	chr2	106772748	106772839	MATR3	-	91
chr2:106739425-106782539	chr2	106739425	106782539	-	463	UXS1	chr2	106770269	106770332	MATR3	-	63
chr2:106739425-106782539	chr2	106739425	106782539	-	463	UXS1	chr2	106769929	106769978	MATR3	-	49
chr2:106739425-106782539	chr2	106739425	106782539	-	463	UXS1	chr2	106768966	106769038	PTBP1	-	72
chr2:106739425-106782539	chr2	106739425	106782539	-	463	UXS1	chr2	106768867	106768928	PTBP1	-	61
chr2:106739425-106782539	chr2	106739425	106782539	-	463	UXS1	chr2	106769280	106769332	PTBP1	-	52
chr2:106739425-106782539	chr2	106739425	106782539	-	463	UXS1	chr2	106768509	106768555	SUGP2	-	46
chr2:106739425-106782539	chr2	106739425	106782539	-	463	UXS1	chr2	106772088	106772143	SUGP2	-	55
chr2:106739425-106782539	chr2	106739425	106782539	-	463	UXS1	chr2	106771538	106771573	SUGP2	-	35
chr2:106739425-106782539	chr2	106739425	106782539	-	463	UXS1	chr2	106770265	106770323	SUGP2	-	58
chr2:106739425-106782539	chr2	106739425	106782539	-	463	UXS1	chr2	106771639	106771676	SUGP2	-	37
chr2:106739425-106782539	chr2	106739425	106782539	-	463	UXS1	chr2	106766514	106766580	SUGP2	-	66
chr2:106739425-106782539	chr2	106739425	106782539	-	463	UXS1	chr2	106771144	106771184	SUGP2	-	40
chr2:106739425-106782539	chr2	106739425	106782539	-	463	UXS1	chr2	106768385	106768439	SUGP2	-	54
chr2:106739425-106782539	chr2	106739425	106782539	-	463	UXS1	chr2	106769914	106769979	SUGP2	-	65
chr2:106739425-106782539	chr2	106739425	106782539	-	463	UXS1	chr2	106772286	106772354	SUGP2	-	68
chr2:106739425-106782539	chr2	106739425	106782539	-	463	UXS1	chr2	106769244	106769324	SUGP2	-	80
chr2:106739425-106782539	chr2	106739425	106782539	-	463	UXS1	chr2	106769501	106769546	SUGP2	-	45
chr2:106739425-106782539	chr2	106739425	106782539	-	463	UXS1	chr2	106770657	106770694	SUGP2	-	37
chr2:106739425-106782539	chr2	106739425	106782539	-	463	UXS1	chr2	106770694	106770743	SUGP2	-	49
chr2:106739425-106782539	chr2	106739425	106782539	-	463	UXS1	chr2	106768262	106768352	SUGP2	-	90
chr2:106739425-106782539	chr2	106739425	106782539	-	463	UXS1	chr2	106769384	106769424	SUGP2	-	40
chr2:106739425-106782539	chr2	106739425	106782539	-	463	UXS1	chr2	106782511	106782539	DDX3X	-	28
chr2:106761645-106782539	chr2	106761645	106782539	-	634	UXS1	chr2	106770709	106770764	MATR3	-	55
chr2:106761645-106782539	chr2	106761645	106782539	-	634	UXS1	chr2	106772748	106772839	MATR3	-	91
chr2:106761645-106782539	chr2	106761645	106782539	-	634	UXS1	chr2	106770269	106770332	MATR3	-	63
chr2:106761645-106782539	chr2	106761645	106782539	-	634	UXS1	chr2	106769929	106769978	MATR3	-	49
chr2:106761645-106782539	chr2	106761645	106782539	-	634	UXS1	chr2	106768966	106769038	PTBP1	-	72
chr2:106761645-106782539	chr2	106761645	106782539	-	634	UXS1	chr2	106768867	106768928	PTBP1	-	61
chr2:106761645-106782539	chr2	106761645	106782539	-	634	UXS1	chr2	106769280	106769332	PTBP1	-	52
chr2:106761645-106782539	chr2	106761645	106782539	-	634	UXS1	chr2	106768509	106768555	SUGP2	-	46
chr2:106761645-106782539	chr2	106761645	106782539	-	634	UXS1	chr2	106772088	106772143	SUGP2	-	55
chr2:106761645-106782539	chr2	106761645	106782539	-	634	UXS1	chr2	106771538	106771573	SUGP2	-	35
chr2:106761645-106782539	chr2	106761645	106782539	-	634	UXS1	chr2	106770265	106770323	SUGP2	-	58
chr2:106761645-106782539	chr2	106761645	106782539	-	634	UXS1	chr2	106771639	106771676	SUGP2	-	37
chr2:106761645-106782539	chr2	106761645	106782539	-	634	UXS1	chr2	106766514	106766580	SUGP2	-	66
chr2:106761645-106782539	chr2	106761645	106782539	-	634	UXS1	chr2	106771144	106771184	SUGP2	-	40
chr2:106761645-106782539	chr2	106761645	106782539	-	634	UXS1	chr2	106768385	106768439	SUGP2	-	54
chr2:106761645-106782539	chr2	106761645	106782539	-	634	UXS1	chr2	106769914	106769979	SUGP2	-	65
chr2:106761645-106782539	chr2	106761645	106782539	-	634	UXS1	chr2	106772286	106772354	SUGP2	-	68
chr2:106761645-106782539	chr2	106761645	106782539	-	634	UXS1	chr2	106769244	106769324	SUGP2	-	80
chr2:106761645-106782539	chr2	106761645	106782539	-	634	UXS1	chr2	106769501	106769546	SUGP2	-	45
chr2:106761645-106782539	chr2	106761645	106782539	-	634	UXS1	chr2	106770657	106770694	SUGP2	-	37
chr2:106761645-106782539	chr2	106761645	106782539	-	634	UXS1	chr2	106770694	106770743	SUGP2	-	49
chr2:106761645-106782539	chr2	106761645	106782539	-	634	UXS1	chr2	106768262	106768352	SUGP2	-	90
chr2:106761645-106782539	chr2	106761645	106782539	-	634	UXS1	chr2	106769384	106769424	SUGP2	-	40
chr2:106761645-106782539	chr2	106761645	106782539	-	634	UXS1	chr2	106782511	106782539	DDX3X	-	28
chr2:122363276-122363756	chr2	122363276	122363756	-	416	CLASP1	chr2	122363290	122363318	BCLAF1	-	28
chr2:122363276-122363756	chr2	122363276	122363756	-	416	CLASP1	chr2	122363279	122363334	PPIG	-	55
chr2:148730307-148739650	chr2	148730307	148739650	-	343	ORC4	chr2	148730292	148730389	SRSF1	-	82
chr2:148730307-148739650	chr2	148730307	148739650	-	343	ORC4	chr2	148730966	148731038	AQR	-	72
chr2:148730307-148739650	chr2	148730307	148739650	-	343	ORC4	chr2	148731038	148731101	AQR	-	63
chr2:148730307-148739650	chr2	148730307	148739650	-	343	ORC4	chr2	148730313	148730399	BCLAF1	-	86
chr2:148730307-148739650	chr2	148730307	148739650	-	343	ORC4	chr2	148731021	148731088	PPIG	-	67
chr2:148730307-148739650	chr2	148730307	148739650	-	343	ORC4	chr2	148737371	148737437	SUGP2	-	66
chr2:190656515-190682906	chr2	190656515	190682906	+	717	PMS1	chr2	190656515	190656565	NCBP2	+	50
chr2:190656515-190682906	chr2	190656515	190682906	+	717	PMS1	chr2	190656608	190656669	GRWD1	+	61
chr2:190656515-190682906	chr2	190656515	190682906	+	717	PMS1	chr2	190660494	190660557	BCLAF1	+	63
chr2:190656515-190682906	chr2	190656515	190682906	+	717	PMS1	chr2	190656623	190656668	BCLAF1	+	45
chr2:190656515-190682906	chr2	190656515	190682906	+	717	PMS1	chr2	190671677	190671730	U2AF2	+	53
chr2:190656515-190682906	chr2	190656515	190682906	+	717	PMS1	chr2	190671598	190671681	KHSRP	+	83
chr2:190656515-190682906	chr2	190656515	190682906	+	717	PMS1	chr2	190660780	190660838	TIAL1	+	58
chr2:190656515-190682906	chr2	190656515	190682906	+	717	PMS1	chr2	190670388	190670479	BCLAF1	+	91
chr2:190656515-190682906	chr2	190656515	190682906	+	717	PMS1	chr2	190682875	190682906	BCLAF1	+	31
chr2:190656515-190682906	chr2	190656515	190682906	+	717	PMS1	chr2	190682780	190682796	BCLAF1	+	16
chr2:191523883-191537878	chr2	191523883	191537878	+	510	NAB1	chr2	191524356	191524408	GRWD1	+	52
chr2:191523883-191537878	chr2	191523883	191537878	+	510	NAB1	chr2	191523871	191523963	U2AF2	+	80
chr2:191523883-191537878	chr2	191523883	191537878	+	510	NAB1	chr2	191524324	191524404	BCLAF1	+	80
chr2:191765289-191789319	chr2	191765289	191789319	+	476	GLS	chr2	191767062	191767143	QKI	+	81
chr2:191765289-191789319	chr2	191765289	191789319	+	476	GLS	chr2	191765276	191765330	U2AF2	+	41
chr2:191765289-191789319	chr2	191765289	191789319	+	476	GLS	chr2	191769197	191769273	U2AF2	+	76
chr2:191765289-191789319	chr2	191765289	191789319	+	476	GLS	chr2	191769877	191769895	BCLAF1	+	18
chr2:191765289-191789319	chr2	191765289	191789319	+	476	GLS	chr2	191769782	191769877	BCLAF1	+	95
chr2:191765289-191789319	chr2	191765289	191789319	+	476	GLS	chr2	191769727	191769760	BCLAF1	+	33
chr2:191765289-191789319	chr2	191765289	191789319	+	476	GLS	chr2	191766682	191766755	BCLAF1	+	73
chr2:191765289-191789319	chr2	191765289	191789319	+	476	GLS	chr2	191766671	191766682	BCLAF1	+	11
chr2:191765289-191789319	chr2	191765289	191789319	+	476	GLS	chr2	191765314	191765410	BCLAF1	+	96
chr2:191765289-191789319	chr2	191765289	191789319	+	476	GLS	chr2	191765410	191765420	BCLAF1	+	10
chr2:191765289-191789319	chr2	191765289	191789319	+	476	GLS	chr2	191769784	191769878	ZNF800	+	94
chr2:191765289-191789319	chr2	191765289	191789319	+	476	GLS	chr2	191765333	191765421	PPIG	+	88
chr2:191765289-191789319	chr2	191765289	191789319	+	476	GLS	chr2	191766670	191766756	PPIG	+	86
chr2:191765289-191789319	chr2	191765289	191789319	+	476	GLS	chr2	191781949	191781999	ILF3	+	50
chr2:191765289-191789319	chr2	191765289	191789319	+	476	GLS	chr2	191778160	191778277	QKI	+	117
chr2:191765289-191789319	chr2	191765289	191789319	+	476	GLS	chr2	191785659	191785730	KHSRP	+	71
chr2:191765289-191789319	chr2	191765289	191789319	+	476	GLS	chr2	191785622	191785659	KHSRP	+	37
chr2:191765289-191789319	chr2	191765289	191789319	+	476	GLS	chr2	191789267	191789343	PRPF8	+	52
chr2:191765289-191789319	chr2	191765289	191789319	+	476	GLS	chr2	191774987	191775049	BCLAF1	+	62
chr2:191765289-191789319	chr2	191765289	191789319	+	476	GLS	chr2	191785770	191785783	BCLAF1	+	13
chr2:191765289-191789319	chr2	191765289	191789319	+	476	GLS	chr2	191785748	191785770	BCLAF1	+	22
chr2:191765289-191789319	chr2	191765289	191789319	+	476	GLS	chr2	191788642	191788673	BCLAF1	+	31
chr2:191765289-191789319	chr2	191765289	191789319	+	476	GLS	chr2	191788673	191788706	BCLAF1	+	33
chr2:191765289-191789319	chr2	191765289	191789319	+	476	GLS	chr2	191785870	191785933	BCLAF1	+	63
chr2:191765289-191789319	chr2	191765289	191789319	+	476	GLS	chr2	191774988	191775064	ZNF800	+	76
chr2:191765289-191789319	chr2	191765289	191789319	+	476	GLS	chr2	191782289	191782337	SUGP2	+	48
chr2:191765289-191789319	chr2	191765289	191789319	+	476	GLS	chr2	191783008	191783048	SUGP2	+	40
chr2:191765289-191789319	chr2	191765289	191789319	+	476	GLS	chr2	191774989	191775044	PPIG	+	55
chr2:191765289-191789319	chr2	191765289	191789319	+	476	GLS	chr2	191776749	191776847	HNRNPL	+	98
chr2:215632205-215646233	chr2	215632205	215646233	-	430	BARD1	chr2	215645697	215645780	BCLAF1	-	83
chr2:215632205-215646233	chr2	215632205	215646233	-	430	BARD1	chr2	215638301	215638362	CSTF2	-	61
chr2:240929490-240946787	chr2	240929490	240946787	-	463	NDUFA10	chr2	240935609	240935711	MATR3	-	102
chr2:240929490-240946787	chr2	240929490	240946787	-	463	NDUFA10	chr2	240935052	240935156	MATR3	-	104
chr2:240929490-240946787	chr2	240929490	240946787	-	463	NDUFA10	chr2	240933261	240933316	MATR3	-	55
chr2:240929490-240946787	chr2	240929490	240946787	-	463	NDUFA10	chr2	240932898	240933009	MATR3	-	111
chr2:240929490-240946787	chr2	240929490	240946787	-	463	NDUFA10	chr2	240933171	240933260	PCBP2	-	89
chr2:240929490-240946787	chr2	240929490	240946787	-	463	NDUFA10	chr2	240934625	240934695	HNRNPC	-	70
chr2:240929490-240946787	chr2	240929490	240946787	-	463	NDUFA10	chr2	240935795	240935838	HNRNPM	-	43
chr2:240929490-240946787	chr2	240929490	240946787	-	463	NDUFA10	chr2	240933363	240933429	HNRNPM	-	66
chr2:240929490-240946787	chr2	240929490	240946787	-	463	NDUFA10	chr2	240933571	240933634	HNRNPM	-	63
chr2:240929490-240946787	chr2	240929490	240946787	-	463	NDUFA10	chr2	240935521	240935564	HNRNPM	-	43
chr2:240929490-240946787	chr2	240929490	240946787	-	463	NDUFA10	chr2	240933577	240933630	SUGP2	-	53
chr2:240929490-240946787	chr2	240929490	240946787	-	463	NDUFA10	chr2	240932702	240932749	SUGP2	-	47
chr2:240929490-240946787	chr2	240929490	240946787	-	463	NDUFA10	chr2	240935991	240936050	SUGP2	-	59
chr2:240929490-240946787	chr2	240929490	240946787	-	463	NDUFA10	chr2	240946732	240946788	G3BP1	-	55
chr2:240929490-240946787	chr2	240929490	240946787	-	463	NDUFA10	chr2	240946731	240946787	GRWD1	-	56
chr2:240929490-240946787	chr2	240929490	240946787	-	463	NDUFA10	chr2	240943511	240943608	PCBP2	-	97
chr2:240929490-240946787	chr2	240929490	240946787	-	463	NDUFA10	chr2	240944578	240944648	PRPF8	-	70
chr2:240929490-240946787	chr2	240929490	240946787	-	463	NDUFA10	chr2	240944692	240944714	BCLAF1	-	22
chr2:240929490-240946787	chr2	240929490	240946787	-	463	NDUFA10	chr2	240946731	240946742	BCLAF1	-	11
chr2:240929490-240946787	chr2	240929490	240946787	-	463	NDUFA10	chr2	240944553	240944613	RBM22	-	60
chr2:240929490-240946787	chr2	240929490	240946787	-	463	NDUFA10	chr2	240944511	240944618	RBFOX2	-	107
chr2:240929490-240946787	chr2	240929490	240946787	-	463	NDUFA10	chr2	240944119	240944187	RBFOX2	-	68
chr2:240929490-240946787	chr2	240929490	240946787	-	463	NDUFA10	chr2	240943928	240944011	RBFOX2	-	83
chr2:45773870-45780869	chr2	45773870	45780869	-	340	SRBD1	chr2	45773800	45773896	PRPF8	-	26
chr2:45773870-45780869	chr2	45773870	45780869	-	340	SRBD1	chr2	45780768	45780805	BCLAF1	-	37
chr2:45773870-45789895	chr2	45773870	45789895	-	500	SRBD1	chr2	45773800	45773896	PRPF8	-	26
chr2:45773870-45789895	chr2	45773870	45789895	-	500	SRBD1	chr2	45780768	45780805	BCLAF1	-	37
chr2:55209650-55214834	chr2	55209650	55214834	-	702	RTN4	chr2	55209678	55209787	LIN28B	-	109
chr2:55209650-55214834	chr2	55209650	55214834	-	702	RTN4	chr2	55214795	55214834	G3BP1	-	39
chr2:55209650-55214834	chr2	55209650	55214834	-	702	RTN4	chr2	55214633	55214795	G3BP1	-	162
chr2:55209650-55214834	chr2	55209650	55214834	-	702	RTN4	chr2	55214630	55214686	GRWD1	-	56
chr2:61749745-61761038	chr2	61749745	61761038	-	759	XPO1	chr2	61750631	61750687	ILF3	-	56
chr2:61749745-61761038	chr2	61749745	61761038	-	759	XPO1	chr2	61749801	61749819	GRWD1	-	18
chr2:61749745-61761038	chr2	61749745	61761038	-	759	XPO1	chr2	61749742	61749801	GRWD1	-	56
chr2:61749745-61761038	chr2	61749745	61761038	-	759	XPO1	chr2	61749743	61749794	BCLAF1	-	49
chr2:61749745-61761038	chr2	61749745	61761038	-	759	XPO1	chr2	61749794	61749817	BCLAF1	-	23
chr2:61749745-61761038	chr2	61749745	61761038	-	759	XPO1	chr2	61753610	61753656	FXR2	-	46
chr2:61749745-61761038	chr2	61749745	61761038	-	759	XPO1	chr2	61753560	61753580	GRWD1	-	20
chr2:61749745-61761038	chr2	61749745	61761038	-	759	XPO1	chr2	61753649	61753656	GRWD1	-	7
chr2:61749745-61761038	chr2	61749745	61761038	-	759	XPO1	chr2	61753553	61753559	GRWD1	-	6
chr2:61749745-61761038	chr2	61749745	61761038	-	759	XPO1	chr2	61753583	61753628	GRWD1	-	45
chr2:61749745-61761038	chr2	61749745	61761038	-	759	XPO1	chr2	61758640	61758762	QKI	-	122
chr2:61749745-61761038	chr2	61749745	61761038	-	759	XPO1	chr2	61752306	61752357	KHSRP	-	51
chr2:61749745-61761038	chr2	61749745	61761038	-	759	XPO1	chr2	61752315	61752398	TIAL1	-	83
chr2:61749745-61761038	chr2	61749745	61761038	-	759	XPO1	chr2	61760904	61760949	BCLAF1	-	45
chr2:61749745-61761038	chr2	61749745	61761038	-	759	XPO1	chr2	61753550	61753594	BCLAF1	-	44
chr2:64083439-64085070	chr2	64083439	64085070	+	489	UGP2	chr2	64083431	64083604	AQR	+	165
chr2:64083439-64085070	chr2	64083439	64085070	+	489	UGP2	chr2	64084910	64085005	AQR	+	95
chr2:64083439-64085070	chr2	64083439	64085070	+	489	UGP2	chr2	64083537	64083626	PRPF8	+	89
chr2:64083439-64085070	chr2	64083439	64085070	+	489	UGP2	chr2	64085007	64085073	BCLAF1	+	63
chr2:71623270-71645769	chr2	71623270	71645769	+	484	ZNF638	chr2	71626703	71626751	GRWD1	+	48
chr2:71623270-71645769	chr2	71623270	71645769	+	484	ZNF638	chr2	71627245	71627266	GRWD1	+	21
chr2:71623270-71645769	chr2	71623270	71645769	+	484	ZNF638	chr2	71626604	71626640	QKI	+	36
chr2:71623270-71645769	chr2	71623270	71645769	+	484	ZNF638	chr2	71626640	71626727	QKI	+	87
chr2:71623270-71645769	chr2	71623270	71645769	+	484	ZNF638	chr2	71626420	71626465	QKI	+	45
chr2:71623270-71645769	chr2	71623270	71645769	+	484	ZNF638	chr2	71626356	71626410	QKI	+	54
chr2:71623270-71645769	chr2	71623270	71645769	+	484	ZNF638	chr2	71627448	71627545	KHSRP	+	97
chr2:71623270-71645769	chr2	71623270	71645769	+	484	ZNF638	chr2	71627353	71627394	KHSRP	+	41
chr2:71623270-71645769	chr2	71623270	71645769	+	484	ZNF638	chr2	71626763	71626775	PRPF8	+	12
chr2:71623270-71645769	chr2	71623270	71645769	+	484	ZNF638	chr2	71626775	71626809	PRPF8	+	34
chr2:71623270-71645769	chr2	71623270	71645769	+	484	ZNF638	chr2	71627277	71627347	PRPF8	+	70
chr2:71623270-71645769	chr2	71623270	71645769	+	484	ZNF638	chr2	71626688	71626748	BCLAF1	+	60
chr2:71623270-71645769	chr2	71623270	71645769	+	484	ZNF638	chr2	71626748	71626773	BCLAF1	+	25
chr2:71623270-71645769	chr2	71623270	71645769	+	484	ZNF638	chr2	71629154	71629197	BCLAF1	+	43
chr2:71623270-71645769	chr2	71623270	71645769	+	484	ZNF638	chr2	71629095	71629154	BCLAF1	+	59
chr2:71623270-71645769	chr2	71623270	71645769	+	484	ZNF638	chr2	71629197	71629218	BCLAF1	+	21
chr2:71623270-71645769	chr2	71623270	71645769	+	484	ZNF638	chr2	71627607	71627623	BCLAF1	+	16
chr2:71623270-71645769	chr2	71623270	71645769	+	484	ZNF638	chr2	71627623	71627645	BCLAF1	+	22
chr2:71623270-71645769	chr2	71623270	71645769	+	484	ZNF638	chr2	71623270	71623310	BCLAF1	+	40
chr2:71623270-71645769	chr2	71623270	71645769	+	484	ZNF638	chr2	71625880	71625900	BCLAF1	+	20
chr2:71623270-71645769	chr2	71623270	71645769	+	484	ZNF638	chr2	71630396	71630457	HNRNPL	+	61
chr2:71623270-71645769	chr2	71623270	71645769	+	484	ZNF638	chr2	71633290	71633414	GRWD1	+	124
chr2:71623270-71645769	chr2	71623270	71645769	+	484	ZNF638	chr2	71637312	71637380	HNRNPC	+	68
chr2:71623270-71645769	chr2	71623270	71645769	+	484	ZNF638	chr2	71637660	71637694	QKI	+	34
chr2:71623270-71645769	chr2	71623270	71645769	+	484	ZNF638	chr2	71637694	71637716	QKI	+	22
chr2:71623270-71645769	chr2	71623270	71645769	+	484	ZNF638	chr2	71637716	71637743	QKI	+	27
chr2:71623270-71645769	chr2	71623270	71645769	+	484	ZNF638	chr2	71637619	71637660	QKI	+	41
chr2:71623270-71645769	chr2	71623270	71645769	+	484	ZNF638	chr2	71635149	71635190	U2AF2	+	41
chr2:71623270-71645769	chr2	71623270	71645769	+	484	ZNF638	chr2	71632841	71632868	U2AF2	+	27
chr2:71623270-71645769	chr2	71623270	71645769	+	484	ZNF638	chr2	71635873	71635937	U2AF2	+	64
chr2:71623270-71645769	chr2	71623270	71645769	+	484	ZNF638	chr2	71635231	71635305	U2AF2	+	74
chr2:71623270-71645769	chr2	71623270	71645769	+	484	ZNF638	chr2	71632372	71632420	PTBP1	+	48
chr2:71623270-71645769	chr2	71623270	71645769	+	484	ZNF638	chr2	71635414	71635473	KHSRP	+	59
chr2:71623270-71645769	chr2	71623270	71645769	+	484	ZNF638	chr2	71635486	71635571	KHSRP	+	85
chr2:71623270-71645769	chr2	71623270	71645769	+	484	ZNF638	chr2	71633050	71633131	KHSRP	+	81
chr2:71623270-71645769	chr2	71623270	71645769	+	484	ZNF638	chr2	71636515	71636570	KHSRP	+	55
chr2:71623270-71645769	chr2	71623270	71645769	+	484	ZNF638	chr2	71636452	71636515	KHSRP	+	63
chr2:71623270-71645769	chr2	71623270	71645769	+	484	ZNF638	chr2	71635390	71635462	TIAL1	+	72
chr2:71623270-71645769	chr2	71623270	71645769	+	484	ZNF638	chr2	71636970	71637039	HNRNPM	+	69
chr2:71623270-71645769	chr2	71623270	71645769	+	484	ZNF638	chr2	71637563	71637629	HNRNPM	+	66
chr2:71623270-71645769	chr2	71623270	71645769	+	484	ZNF638	chr2	71631051	71631121	BCLAF1	+	70
chr2:71623270-71645769	chr2	71623270	71645769	+	484	ZNF638	chr2	71633305	71633445	BCLAF1	+	140
chr2:71623270-71645769	chr2	71623270	71645769	+	484	ZNF638	chr2	71632740	71632771	BCLAF1	+	31
chr2:71623270-71645769	chr2	71623270	71645769	+	484	ZNF638	chr2	71633257	71633273	BCLAF1	+	16
chr2:71623270-71645769	chr2	71623270	71645769	+	484	ZNF638	chr2	71631000	71631034	BCLAF1	+	34
chr2:71623270-71645769	chr2	71623270	71645769	+	484	ZNF638	chr2	71645686	71645757	SF3A3	+	71
chr2:71623270-71645769	chr2	71623270	71645769	+	484	ZNF638	chr2	71635411	71635481	RBM22	+	70
chr2:71623270-71645769	chr2	71623270	71645769	+	484	ZNF638	chr2	71644609	71644686	SUGP2	+	77
chr2:71623270-71645769	chr2	71623270	71645769	+	484	ZNF638	chr2	71641214	71641259	SUGP2	+	45
chr2:71623270-71645769	chr2	71623270	71645769	+	484	ZNF638	chr2	71634661	71634819	HNRNPL	+	158
chr20:30954186-30956926	chr20	30954186	30956926	+	954	ASXL1	chr20	30954206	30954264	UCHL5	+	58
chr20:30954186-30956926	chr20	30954186	30956926	+	954	ASXL1	chr20	30955449	30955513	AQR	+	64
chr20:30954186-30956926	chr20	30954186	30956926	+	954	ASXL1	chr20	30956796	30956830	AQR	+	34
chr20:30954186-30956926	chr20	30954186	30956926	+	954	ASXL1	chr20	30954265	30954345	AQR	+	80
chr20:30954186-30956926	chr20	30954186	30956926	+	954	ASXL1	chr20	30954285	30954355	KHSRP	+	70
chr20:30954186-30956926	chr20	30954186	30956926	+	954	ASXL1	chr20	30954278	30954324	PRPF8	+	46
chr20:30954186-30956926	chr20	30954186	30956926	+	954	ASXL1	chr20	30956911	30956961	PRPF8	+	15
chr20:30954186-30956926	chr20	30954186	30956926	+	954	ASXL1	chr20	30955471	30955514	PRPF8	+	43
chr20:30954186-30956926	chr20	30954186	30956926	+	954	ASXL1	chr20	30956889	30956908	BCLAF1	+	19
chr20:30954186-30956926	chr20	30954186	30956926	+	954	ASXL1	chr20	30956813	30956852	BUD13	+	39
chr20:30954186-30956926	chr20	30954186	30956926	+	954	ASXL1	chr20	30955527	30955537	BUD13	+	10
chr20:30954186-30956926	chr20	30954186	30956926	+	954	ASXL1	chr20	30956819	30956846	ZNF800	+	27
chr20:30954186-30956926	chr20	30954186	30956926	+	954	ASXL1	chr20	30955523	30955533	PPIG	+	10
chr20:30954186-30956926	chr20	30954186	30956926	+	954	ASXL1	chr20	30954193	30954270	PPIG	+	77
chr20:30954186-30956926	chr20	30954186	30956926	+	954	ASXL1	chr20	30956816	30956847	PPIG	+	31
chr20:30954186-30959677	chr20	30954186	30959677	+	448	ASXL1	chr20	30958955	30959014	ILF3	+	59
chr20:30954186-30959677	chr20	30954186	30959677	+	448	ASXL1	chr20	30959101	30959149	ILF3	+	48
chr20:30954186-30959677	chr20	30954186	30959677	+	448	ASXL1	chr20	30958818	30958863	ILF3	+	45
chr20:30954186-30959677	chr20	30954186	30959677	+	448	ASXL1	chr20	30958863	30958879	ILF3	+	16
chr20:30954186-30959677	chr20	30954186	30959677	+	448	ASXL1	chr20	30958879	30958907	ILF3	+	28
chr20:30954186-30959677	chr20	30954186	30959677	+	448	ASXL1	chr20	30954206	30954264	UCHL5	+	58
chr20:30954186-30959677	chr20	30954186	30959677	+	448	ASXL1	chr20	30957555	30957593	HNRNPC	+	38
chr20:30954186-30959677	chr20	30954186	30959677	+	448	ASXL1	chr20	30957544	30957555	HNRNPC	+	11
chr20:30954186-30959677	chr20	30954186	30959677	+	448	ASXL1	chr20	30955449	30955513	AQR	+	64
chr20:30954186-30959677	chr20	30954186	30959677	+	448	ASXL1	chr20	30956796	30956830	AQR	+	34
chr20:30954186-30959677	chr20	30954186	30959677	+	448	ASXL1	chr20	30954265	30954345	AQR	+	80
chr20:30954186-30959677	chr20	30954186	30959677	+	448	ASXL1	chr20	30954285	30954355	KHSRP	+	70
chr20:30954186-30959677	chr20	30954186	30959677	+	448	ASXL1	chr20	30954278	30954324	PRPF8	+	46
chr20:30954186-30959677	chr20	30954186	30959677	+	448	ASXL1	chr20	30956911	30956961	PRPF8	+	50
chr20:30954186-30959677	chr20	30954186	30959677	+	448	ASXL1	chr20	30955471	30955514	PRPF8	+	43
chr20:30954186-30959677	chr20	30954186	30959677	+	448	ASXL1	chr20	30956942	30957016	TIAL1	+	74
chr20:30954186-30959677	chr20	30954186	30959677	+	448	ASXL1	chr20	30956889	30956908	BCLAF1	+	19
chr20:30954186-30959677	chr20	30954186	30959677	+	448	ASXL1	chr20	30956813	30956852	BUD13	+	39
chr20:30954186-30959677	chr20	30954186	30959677	+	448	ASXL1	chr20	30955527	30955537	BUD13	+	10
chr20:30954186-30959677	chr20	30954186	30959677	+	448	ASXL1	chr20	30956819	30956846	ZNF800	+	27
chr20:30954186-30959677	chr20	30954186	30959677	+	448	ASXL1	chr20	30955523	30955533	PPIG	+	10
chr20:30954186-30959677	chr20	30954186	30959677	+	448	ASXL1	chr20	30954193	30954270	PPIG	+	77
chr20:30954186-30959677	chr20	30954186	30959677	+	448	ASXL1	chr20	30956816	30956847	PPIG	+	31
chr20:34302106-34313077	chr20	34302106	34313077	-	1819	RBM39	chr20	34302229	34302313	SDAD1	-	84
chr20:34302106-34313077	chr20	34302106	34313077	-	1819	RBM39	chr20	34302106	34302134	SDAD1	-	28
chr20:34302106-34313077	chr20	34302106	34313077	-	1819	RBM39	chr20	34302134	34302165	SDAD1	-	31
chr20:34302106-34313077	chr20	34302106	34313077	-	1819	RBM39	chr20	34304661	34304666	GRWD1	-	5
chr20:34302106-34313077	chr20	34302106	34313077	-	1819	RBM39	chr20	34304666	34304694	GRWD1	-	28
chr20:34302106-34313077	chr20	34302106	34313077	-	1819	RBM39	chr20	34302160	34302179	GRWD1	-	19
chr20:34302106-34313077	chr20	34302106	34313077	-	1819	RBM39	chr20	34302192	34302217	GRWD1	-	25
chr20:34302106-34313077	chr20	34302106	34313077	-	1819	RBM39	chr20	34302179	34302192	GRWD1	-	13
chr20:34302106-34313077	chr20	34302106	34313077	-	1819	RBM39	chr20	34302108	34302141	GRWD1	-	33
chr20:34302106-34313077	chr20	34302106	34313077	-	1819	RBM39	chr20	34302144	34302160	GRWD1	-	16
chr20:34302106-34313077	chr20	34302106	34313077	-	1819	RBM39	chr20	34304694	34304720	GRWD1	-	26
chr20:34302106-34313077	chr20	34302106	34313077	-	1819	RBM39	chr20	34304720	34304727	GRWD1	-	7
chr20:34302106-34313077	chr20	34302106	34313077	-	1819	RBM39	chr20	34302233	34302248	GRWD1	-	15
chr20:34302106-34313077	chr20	34302106	34313077	-	1819	RBM39	chr20	34302263	34302311	GRWD1	-	48
chr20:34302106-34313077	chr20	34302106	34313077	-	1819	RBM39	chr20	34302248	34302263	GRWD1	-	15
chr20:34302106-34313077	chr20	34302106	34313077	-	1819	RBM39	chr20	34306690	34306714	HNRNPC	-	24
chr20:34302106-34313077	chr20	34302106	34313077	-	1819	RBM39	chr20	34305138	34305203	HNRNPC	-	65
chr20:34302106-34313077	chr20	34302106	34313077	-	1819	RBM39	chr20	34304666	34304717	LSM11	-	51
chr20:34302106-34313077	chr20	34302106	34313077	-	1819	RBM39	chr20	34302318	34302343	AQR	-	25
chr20:34302106-34313077	chr20	34302106	34313077	-	1819	RBM39	chr20	34302267	34302310	RBM15	-	43
chr20:34302106-34313077	chr20	34302106	34313077	-	1819	RBM39	chr20	34302312	34302344	PRPF8	-	32
chr20:34302106-34313077	chr20	34302106	34313077	-	1819	RBM39	chr20	34304567	34304599	PRPF8	-	32
chr20:34302106-34313077	chr20	34302106	34313077	-	1819	RBM39	chr20	34302234	34302248	HLTF	-	14
chr20:34302106-34313077	chr20	34302106	34313077	-	1819	RBM39	chr20	34302262	34302284	BCLAF1	-	22
chr20:34302106-34313077	chr20	34302106	34313077	-	1819	RBM39	chr20	34302284	34302311	BCLAF1	-	27
chr20:34302106-34313077	chr20	34302106	34313077	-	1819	RBM39	chr20	34302177	34302193	BCLAF1	-	16
chr20:34302106-34313077	chr20	34302106	34313077	-	1819	RBM39	chr20	34302141	34302158	BCLAF1	-	17
chr20:34302106-34313077	chr20	34302106	34313077	-	1819	RBM39	chr20	34302163	34302177	BCLAF1	-	14
chr20:34302106-34313077	chr20	34302106	34313077	-	1819	RBM39	chr20	34302194	34302215	BCLAF1	-	21
chr20:34302106-34313077	chr20	34302106	34313077	-	1819	RBM39	chr20	34302115	34302141	BCLAF1	-	26
chr20:34302106-34313077	chr20	34302106	34313077	-	1819	RBM39	chr20	34302108	34302115	BCLAF1	-	7
chr20:34302106-34313077	chr20	34302106	34313077	-	1819	RBM39	chr20	34304665	34304727	BCLAF1	-	62
chr20:34302106-34313077	chr20	34302106	34313077	-	1819	RBM39	chr20	34304661	34304665	BCLAF1	-	4
chr20:34302106-34313077	chr20	34302106	34313077	-	1819	RBM39	chr20	34302235	34302246	BCLAF1	-	11
chr20:34302106-34313077	chr20	34302106	34313077	-	1819	RBM39	chr20	34302246	34302255	BCLAF1	-	9
chr20:34302106-34313077	chr20	34302106	34313077	-	1819	RBM39	chr20	34302255	34302262	BCLAF1	-	7
chr20:34302106-34313077	chr20	34302106	34313077	-	1819	RBM39	chr20	34302215	34302235	BCLAF1	-	20
chr20:34302106-34313077	chr20	34302106	34313077	-	1819	RBM39	chr20	34302313	34302350	BUD13	-	37
chr20:34302106-34313077	chr20	34302106	34313077	-	1819	RBM39	chr20	34304663	34304727	ZNF800	-	64
chr20:34302106-34313077	chr20	34302106	34313077	-	1819	RBM39	chr20	34302255	34302310	ZNF800	-	55
chr20:34302106-34313077	chr20	34302106	34313077	-	1819	RBM39	chr20	34302215	34302255	ZNF800	-	40
chr20:34302106-34313077	chr20	34302106	34313077	-	1819	RBM39	chr20	34302105	34302138	ZNF800	-	32
chr20:34302106-34313077	chr20	34302106	34313077	-	1819	RBM39	chr20	34302141	34302161	ZNF800	-	20
chr20:34302106-34313077	chr20	34302106	34313077	-	1819	RBM39	chr20	34302161	34302211	ZNF800	-	50
chr20:34302106-34313077	chr20	34302106	34313077	-	1819	RBM39	chr20	34302142	34302159	PABPN1	-	17
chr20:34302106-34313077	chr20	34302106	34313077	-	1819	RBM39	chr20	34302245	34302276	SRSF9	-	31
chr20:34302106-34313077	chr20	34302106	34313077	-	1819	RBM39	chr20	34302276	34302308	SRSF9	-	32
chr20:34302106-34313077	chr20	34302106	34313077	-	1819	RBM39	chr20	34302218	34302245	SRSF9	-	27
chr20:34302106-34313077	chr20	34302106	34313077	-	1819	RBM39	chr20	34302264	34302310	PPIG	-	46
chr20:34302106-34313077	chr20	34302106	34313077	-	1819	RBM39	chr20	34302239	34302264	PPIG	-	25
chr20:34302106-34313077	chr20	34302106	34313077	-	1819	RBM39	chr20	34302221	34302239	PPIG	-	18
chr20:34302106-34313077	chr20	34302106	34313077	-	1819	RBM39	chr20	34304693	34304727	PPIG	-	34
chr20:34302106-34313077	chr20	34302106	34313077	-	1819	RBM39	chr20	34304669	34304693	PPIG	-	24
chr20:34302106-34313077	chr20	34302106	34313077	-	1819	RBM39	chr20	34302108	34302145	PPIG	-	37
chr20:34302106-34313077	chr20	34302106	34313077	-	1819	RBM39	chr20	34304015	34304059	DGCR8	-	44
chr20:34302106-34313077	chr20	34302106	34313077	-	1819	RBM39	chr20	34308416	34308476	ILF3	-	60
chr20:34302106-34313077	chr20	34302106	34313077	-	1819	RBM39	chr20	34308897	34308958	ILF3	-	61
chr20:34302106-34313077	chr20	34302106	34313077	-	1819	RBM39	chr20	34311755	34311802	ILF3	-	47
chr20:34302106-34313077	chr20	34302106	34313077	-	1819	RBM39	chr20	34311707	34311755	ILF3	-	48
chr20:34302106-34313077	chr20	34302106	34313077	-	1819	RBM39	chr20	34309709	34309754	WDR43	-	45
chr20:34302106-34313077	chr20	34302106	34313077	-	1819	RBM39	chr20	34309698	34309717	UCHL5	-	19
chr20:34302106-34313077	chr20	34302106	34313077	-	1819	RBM39	chr20	34309660	34309667	UCHL5	-	7
chr20:34302106-34313077	chr20	34302106	34313077	-	1819	RBM39	chr20	34309667	34309698	UCHL5	-	31
chr20:34302106-34313077	chr20	34302106	34313077	-	1819	RBM39	chr20	34312959	34312966	UCHL5	-	7
chr20:34302106-34313077	chr20	34302106	34313077	-	1819	RBM39	chr20	34309771	34309786	UCHL5	-	15
chr20:34302106-34313077	chr20	34302106	34313077	-	1819	RBM39	chr20	34308247	34308296	XPO5	-	49
chr20:34302106-34313077	chr20	34302106	34313077	-	1819	RBM39	chr20	34312542	34312597	GRWD1	-	55
chr20:34302106-34313077	chr20	34302106	34313077	-	1819	RBM39	chr20	34312527	34312541	GRWD1	-	14
chr20:34302106-34313077	chr20	34302106	34313077	-	1819	RBM39	chr20	34312509	34312527	GRWD1	-	18
chr20:34302106-34313077	chr20	34302106	34313077	-	1819	RBM39	chr20	34312612	34312629	GRWD1	-	17
chr20:34302106-34313077	chr20	34302106	34313077	-	1819	RBM39	chr20	34309666	34309698	GRWD1	-	32
chr20:34302106-34313077	chr20	34302106	34313077	-	1819	RBM39	chr20	34309698	34309763	GRWD1	-	65
chr20:34302106-34313077	chr20	34302106	34313077	-	1819	RBM39	chr20	34309660	34309666	GRWD1	-	6
chr20:34302106-34313077	chr20	34302106	34313077	-	1819	RBM39	chr20	34312959	34312979	GRWD1	-	20
chr20:34302106-34313077	chr20	34302106	34313077	-	1819	RBM39	chr20	34309795	34309841	SF3B4	-	46
chr20:34302106-34313077	chr20	34302106	34313077	-	1819	RBM39	chr20	34310814	34310861	HNRNPC	-	47
chr20:34302106-34313077	chr20	34302106	34313077	-	1819	RBM39	chr20	34312452	34312508	PRPF8	-	56
chr20:34302106-34313077	chr20	34302106	34313077	-	1819	RBM39	chr20	34309620	34309684	PRPF8	-	64
chr20:34302106-34313077	chr20	34302106	34313077	-	1819	RBM39	chr20	34312424	34312475	TIA1	-	51
chr20:34302106-34313077	chr20	34302106	34313077	-	1819	RBM39	chr20	34312961	34312965	BCLAF1	-	4
chr20:34302106-34313077	chr20	34302106	34313077	-	1819	RBM39	chr20	34312965	34312980	BCLAF1	-	15
chr20:34302106-34313077	chr20	34302106	34313077	-	1819	RBM39	chr20	34312540	34312572	BCLAF1	-	32
chr20:34302106-34313077	chr20	34302106	34313077	-	1819	RBM39	chr20	34312629	34312639	BCLAF1	-	10
chr20:34302106-34313077	chr20	34302106	34313077	-	1819	RBM39	chr20	34312572	34312594	BCLAF1	-	22
chr20:34302106-34313077	chr20	34302106	34313077	-	1819	RBM39	chr20	34312615	34312629	BCLAF1	-	14
chr20:34302106-34313077	chr20	34302106	34313077	-	1819	RBM39	chr20	34312981	34313007	BCLAF1	-	26
chr20:34302106-34313077	chr20	34302106	34313077	-	1819	RBM39	chr20	34312510	34312528	BCLAF1	-	18
chr20:34302106-34313077	chr20	34302106	34313077	-	1819	RBM39	chr20	34312494	34312510	BCLAF1	-	16
chr20:34302106-34313077	chr20	34302106	34313077	-	1819	RBM39	chr20	34312528	34312540	BCLAF1	-	12
chr20:34302106-34313077	chr20	34302106	34313077	-	1819	RBM39	chr20	34309664	34309698	BCLAF1	-	34
chr20:34302106-34313077	chr20	34302106	34313077	-	1819	RBM39	chr20	34309718	34309727	BCLAF1	-	9
chr20:34302106-34313077	chr20	34302106	34313077	-	1819	RBM39	chr20	34309727	34309763	BCLAF1	-	36
chr20:34302106-34313077	chr20	34302106	34313077	-	1819	RBM39	chr20	34309698	34309718	BCLAF1	-	20
chr20:34302106-34313077	chr20	34302106	34313077	-	1819	RBM39	chr20	34312936	34312957	BUD13	-	21
chr20:34302106-34313077	chr20	34302106	34313077	-	1819	RBM39	chr20	34309637	34309657	BUD13	-	20
chr20:34302106-34313077	chr20	34302106	34313077	-	1819	RBM39	chr20	34309805	34309838	BUD13	-	33
chr20:34302106-34313077	chr20	34302106	34313077	-	1819	RBM39	chr20	34309763	34309800	ZNF800	-	37
chr20:34302106-34313077	chr20	34302106	34313077	-	1819	RBM39	chr20	34312491	34312527	ZNF800	-	36
chr20:34302106-34313077	chr20	34302106	34313077	-	1819	RBM39	chr20	34309704	34309763	ZNF800	-	59
chr20:34302106-34313077	chr20	34302106	34313077	-	1819	RBM39	chr20	34309660	34309704	ZNF800	-	44
chr20:34302106-34313077	chr20	34302106	34313077	-	1819	RBM39	chr20	34312529	34312541	PPIG	-	12
chr20:34302106-34313077	chr20	34302106	34313077	-	1819	RBM39	chr20	34312961	34312967	PPIG	-	6
chr20:34302106-34313077	chr20	34302106	34313077	-	1819	RBM39	chr20	34309661	34309699	PPIG	-	38
chr20:34304661-34313077	chr20	34304661	34313077	-	625	RBM39	chr20	34304661	34304666	GRWD1	-	5
chr20:34304661-34313077	chr20	34304661	34313077	-	625	RBM39	chr20	34304666	34304694	GRWD1	-	28
chr20:34304661-34313077	chr20	34304661	34313077	-	625	RBM39	chr20	34304694	34304720	GRWD1	-	26
chr20:34304661-34313077	chr20	34304661	34313077	-	625	RBM39	chr20	34304720	34304727	GRWD1	-	7
chr20:34304661-34313077	chr20	34304661	34313077	-	625	RBM39	chr20	34306690	34306714	HNRNPC	-	24
chr20:34304661-34313077	chr20	34304661	34313077	-	625	RBM39	chr20	34305138	34305203	HNRNPC	-	65
chr20:34304661-34313077	chr20	34304661	34313077	-	625	RBM39	chr20	34304666	34304717	LSM11	-	51
chr20:34304661-34313077	chr20	34304661	34313077	-	625	RBM39	chr20	34304665	34304727	BCLAF1	-	62
chr20:34304661-34313077	chr20	34304661	34313077	-	625	RBM39	chr20	34304661	34304665	BCLAF1	-	4
chr20:34304661-34313077	chr20	34304661	34313077	-	625	RBM39	chr20	34304663	34304727	ZNF800	-	64
chr20:34304661-34313077	chr20	34304661	34313077	-	625	RBM39	chr20	34304693	34304727	PPIG	-	34
chr20:34304661-34313077	chr20	34304661	34313077	-	625	RBM39	chr20	34304669	34304693	PPIG	-	24
chr20:34304661-34313077	chr20	34304661	34313077	-	625	RBM39	chr20	34308416	34308476	ILF3	-	60
chr20:34304661-34313077	chr20	34304661	34313077	-	625	RBM39	chr20	34308897	34308958	ILF3	-	61
chr20:34304661-34313077	chr20	34304661	34313077	-	625	RBM39	chr20	34311755	34311802	ILF3	-	47
chr20:34304661-34313077	chr20	34304661	34313077	-	625	RBM39	chr20	34311707	34311755	ILF3	-	48
chr20:34304661-34313077	chr20	34304661	34313077	-	625	RBM39	chr20	34309709	34309754	WDR43	-	45
chr20:34304661-34313077	chr20	34304661	34313077	-	625	RBM39	chr20	34309698	34309717	UCHL5	-	19
chr20:34304661-34313077	chr20	34304661	34313077	-	625	RBM39	chr20	34309660	34309667	UCHL5	-	7
chr20:34304661-34313077	chr20	34304661	34313077	-	625	RBM39	chr20	34309667	34309698	UCHL5	-	31
chr20:34304661-34313077	chr20	34304661	34313077	-	625	RBM39	chr20	34312959	34312966	UCHL5	-	7
chr20:34304661-34313077	chr20	34304661	34313077	-	625	RBM39	chr20	34309771	34309786	UCHL5	-	15
chr20:34304661-34313077	chr20	34304661	34313077	-	625	RBM39	chr20	34308247	34308296	XPO5	-	49
chr20:34304661-34313077	chr20	34304661	34313077	-	625	RBM39	chr20	34312542	34312597	GRWD1	-	55
chr20:34304661-34313077	chr20	34304661	34313077	-	625	RBM39	chr20	34312527	34312541	GRWD1	-	14
chr20:34304661-34313077	chr20	34304661	34313077	-	625	RBM39	chr20	34312509	34312527	GRWD1	-	18
chr20:34304661-34313077	chr20	34304661	34313077	-	625	RBM39	chr20	34312612	34312629	GRWD1	-	17
chr20:34304661-34313077	chr20	34304661	34313077	-	625	RBM39	chr20	34309666	34309698	GRWD1	-	32
chr20:34304661-34313077	chr20	34304661	34313077	-	625	RBM39	chr20	34309698	34309763	GRWD1	-	65
chr20:34304661-34313077	chr20	34304661	34313077	-	625	RBM39	chr20	34309660	34309666	GRWD1	-	6
chr20:34304661-34313077	chr20	34304661	34313077	-	625	RBM39	chr20	34312959	34312979	GRWD1	-	20
chr20:34304661-34313077	chr20	34304661	34313077	-	625	RBM39	chr20	34309795	34309841	SF3B4	-	46
chr20:34304661-34313077	chr20	34304661	34313077	-	625	RBM39	chr20	34310814	34310861	HNRNPC	-	47
chr20:34304661-34313077	chr20	34304661	34313077	-	625	RBM39	chr20	34312452	34312508	PRPF8	-	56
chr20:34304661-34313077	chr20	34304661	34313077	-	625	RBM39	chr20	34309620	34309684	PRPF8	-	64
chr20:34304661-34313077	chr20	34304661	34313077	-	625	RBM39	chr20	34312424	34312475	TIA1	-	51
chr20:34304661-34313077	chr20	34304661	34313077	-	625	RBM39	chr20	34312961	34312965	BCLAF1	-	4
chr20:34304661-34313077	chr20	34304661	34313077	-	625	RBM39	chr20	34312965	34312980	BCLAF1	-	15
chr20:34304661-34313077	chr20	34304661	34313077	-	625	RBM39	chr20	34312540	34312572	BCLAF1	-	32
chr20:34304661-34313077	chr20	34304661	34313077	-	625	RBM39	chr20	34312629	34312639	BCLAF1	-	10
chr20:34304661-34313077	chr20	34304661	34313077	-	625	RBM39	chr20	34312572	34312594	BCLAF1	-	22
chr20:34304661-34313077	chr20	34304661	34313077	-	625	RBM39	chr20	34312615	34312629	BCLAF1	-	14
chr20:34304661-34313077	chr20	34304661	34313077	-	625	RBM39	chr20	34312981	34313007	BCLAF1	-	26
chr20:34304661-34313077	chr20	34304661	34313077	-	625	RBM39	chr20	34312510	34312528	BCLAF1	-	18
chr20:34304661-34313077	chr20	34304661	34313077	-	625	RBM39	chr20	34312494	34312510	BCLAF1	-	16
chr20:34304661-34313077	chr20	34304661	34313077	-	625	RBM39	chr20	34312528	34312540	BCLAF1	-	12
chr20:34304661-34313077	chr20	34304661	34313077	-	625	RBM39	chr20	34309664	34309698	BCLAF1	-	34
chr20:34304661-34313077	chr20	34304661	34313077	-	625	RBM39	chr20	34309718	34309727	BCLAF1	-	9
chr20:34304661-34313077	chr20	34304661	34313077	-	625	RBM39	chr20	34309727	34309763	BCLAF1	-	36
chr20:34304661-34313077	chr20	34304661	34313077	-	625	RBM39	chr20	34309698	34309718	BCLAF1	-	20
chr20:34304661-34313077	chr20	34304661	34313077	-	625	RBM39	chr20	34312936	34312957	BUD13	-	21
chr20:34304661-34313077	chr20	34304661	34313077	-	625	RBM39	chr20	34309637	34309657	BUD13	-	20
chr20:34304661-34313077	chr20	34304661	34313077	-	625	RBM39	chr20	34309805	34309838	BUD13	-	33
chr20:34304661-34313077	chr20	34304661	34313077	-	625	RBM39	chr20	34309763	34309800	ZNF800	-	37
chr20:34304661-34313077	chr20	34304661	34313077	-	625	RBM39	chr20	34312491	34312527	ZNF800	-	36
chr20:34304661-34313077	chr20	34304661	34313077	-	625	RBM39	chr20	34309704	34309763	ZNF800	-	59
chr20:34304661-34313077	chr20	34304661	34313077	-	625	RBM39	chr20	34309660	34309704	ZNF800	-	44
chr20:34304661-34313077	chr20	34304661	34313077	-	625	RBM39	chr20	34312529	34312541	PPIG	-	12
chr20:34304661-34313077	chr20	34304661	34313077	-	625	RBM39	chr20	34312961	34312967	PPIG	-	6
chr20:34304661-34313077	chr20	34304661	34313077	-	625	RBM39	chr20	34309661	34309699	PPIG	-	38
chr20:34309661-34313077	chr20	34309661	34313077	-	560	RBM39	chr20	34311755	34311802	ILF3	-	47
chr20:34309661-34313077	chr20	34309661	34313077	-	560	RBM39	chr20	34311707	34311755	ILF3	-	48
chr20:34309661-34313077	chr20	34309661	34313077	-	560	RBM39	chr20	34309709	34309754	WDR43	-	45
chr20:34309661-34313077	chr20	34309661	34313077	-	560	RBM39	chr20	34309698	34309717	UCHL5	-	19
chr20:34309661-34313077	chr20	34309661	34313077	-	560	RBM39	chr20	34309660	34309667	UCHL5	-	6
chr20:34309661-34313077	chr20	34309661	34313077	-	560	RBM39	chr20	34309667	34309698	UCHL5	-	31
chr20:34309661-34313077	chr20	34309661	34313077	-	560	RBM39	chr20	34312959	34312966	UCHL5	-	7
chr20:34309661-34313077	chr20	34309661	34313077	-	560	RBM39	chr20	34309771	34309786	UCHL5	-	15
chr20:34309661-34313077	chr20	34309661	34313077	-	560	RBM39	chr20	34312542	34312597	GRWD1	-	55
chr20:34309661-34313077	chr20	34309661	34313077	-	560	RBM39	chr20	34312527	34312541	GRWD1	-	14
chr20:34309661-34313077	chr20	34309661	34313077	-	560	RBM39	chr20	34312509	34312527	GRWD1	-	18
chr20:34309661-34313077	chr20	34309661	34313077	-	560	RBM39	chr20	34312612	34312629	GRWD1	-	17
chr20:34309661-34313077	chr20	34309661	34313077	-	560	RBM39	chr20	34309666	34309698	GRWD1	-	32
chr20:34309661-34313077	chr20	34309661	34313077	-	560	RBM39	chr20	34309698	34309763	GRWD1	-	65
chr20:34309661-34313077	chr20	34309661	34313077	-	560	RBM39	chr20	34309660	34309666	GRWD1	-	5
chr20:34309661-34313077	chr20	34309661	34313077	-	560	RBM39	chr20	34312959	34312979	GRWD1	-	20
chr20:34309661-34313077	chr20	34309661	34313077	-	560	RBM39	chr20	34309795	34309841	SF3B4	-	46
chr20:34309661-34313077	chr20	34309661	34313077	-	560	RBM39	chr20	34310814	34310861	HNRNPC	-	47
chr20:34309661-34313077	chr20	34309661	34313077	-	560	RBM39	chr20	34312452	34312508	PRPF8	-	56
chr20:34309661-34313077	chr20	34309661	34313077	-	560	RBM39	chr20	34309620	34309684	PRPF8	-	23
chr20:34309661-34313077	chr20	34309661	34313077	-	560	RBM39	chr20	34312424	34312475	TIA1	-	51
chr20:34309661-34313077	chr20	34309661	34313077	-	560	RBM39	chr20	34312961	34312965	BCLAF1	-	4
chr20:34309661-34313077	chr20	34309661	34313077	-	560	RBM39	chr20	34312965	34312980	BCLAF1	-	15
chr20:34309661-34313077	chr20	34309661	34313077	-	560	RBM39	chr20	34312540	34312572	BCLAF1	-	32
chr20:34309661-34313077	chr20	34309661	34313077	-	560	RBM39	chr20	34312629	34312639	BCLAF1	-	10
chr20:34309661-34313077	chr20	34309661	34313077	-	560	RBM39	chr20	34312572	34312594	BCLAF1	-	22
chr20:34309661-34313077	chr20	34309661	34313077	-	560	RBM39	chr20	34312615	34312629	BCLAF1	-	14
chr20:34309661-34313077	chr20	34309661	34313077	-	560	RBM39	chr20	34312981	34313007	BCLAF1	-	26
chr20:34309661-34313077	chr20	34309661	34313077	-	560	RBM39	chr20	34312510	34312528	BCLAF1	-	18
chr20:34309661-34313077	chr20	34309661	34313077	-	560	RBM39	chr20	34312494	34312510	BCLAF1	-	16
chr20:34309661-34313077	chr20	34309661	34313077	-	560	RBM39	chr20	34312528	34312540	BCLAF1	-	12
chr20:34309661-34313077	chr20	34309661	34313077	-	560	RBM39	chr20	34309664	34309698	BCLAF1	-	34
chr20:34309661-34313077	chr20	34309661	34313077	-	560	RBM39	chr20	34309718	34309727	BCLAF1	-	9
chr20:34309661-34313077	chr20	34309661	34313077	-	560	RBM39	chr20	34309727	34309763	BCLAF1	-	36
chr20:34309661-34313077	chr20	34309661	34313077	-	560	RBM39	chr20	34309698	34309718	BCLAF1	-	20
chr20:34309661-34313077	chr20	34309661	34313077	-	560	RBM39	chr20	34312936	34312957	BUD13	-	21
chr20:34309661-34313077	chr20	34309661	34313077	-	560	RBM39	chr20	34309805	34309838	BUD13	-	33
chr20:34309661-34313077	chr20	34309661	34313077	-	560	RBM39	chr20	34309763	34309800	ZNF800	-	37
chr20:34309661-34313077	chr20	34309661	34313077	-	560	RBM39	chr20	34312491	34312527	ZNF800	-	36
chr20:34309661-34313077	chr20	34309661	34313077	-	560	RBM39	chr20	34309704	34309763	ZNF800	-	59
chr20:34309661-34313077	chr20	34309661	34313077	-	560	RBM39	chr20	34309660	34309704	ZNF800	-	43
chr20:34309661-34313077	chr20	34309661	34313077	-	560	RBM39	chr20	34312529	34312541	PPIG	-	12
chr20:34309661-34313077	chr20	34309661	34313077	-	560	RBM39	chr20	34312961	34312967	PPIG	-	6
chr20:34309661-34313077	chr20	34309661	34313077	-	560	RBM39	chr20	34309661	34309699	PPIG	-	38
chr20:34317233-34320057	chr20	34317233	34320057	-	777	RBM39	chr20	34318770	34318822	ILF3	-	52
chr20:34317233-34320057	chr20	34317233	34320057	-	777	RBM39	chr20	34319891	34319903	SRSF1	-	12
chr20:34317233-34320057	chr20	34317233	34320057	-	777	RBM39	chr20	34319860	34319893	FXR2	-	33
chr20:34317233-34320057	chr20	34317233	34320057	-	777	RBM39	chr20	34319918	34319975	UCHL5	-	57
chr20:34317233-34320057	chr20	34317233	34320057	-	777	RBM39	chr20	34319893	34319918	UCHL5	-	25
chr20:34317233-34320057	chr20	34317233	34320057	-	777	RBM39	chr20	34319991	34319996	GRWD1	-	5
chr20:34317233-34320057	chr20	34317233	34320057	-	777	RBM39	chr20	34319996	34320014	GRWD1	-	18
chr20:34317233-34320057	chr20	34317233	34320057	-	777	RBM39	chr20	34319961	34319991	GRWD1	-	30
chr20:34317233-34320057	chr20	34317233	34320057	-	777	RBM39	chr20	34319865	34319897	GRWD1	-	32
chr20:34317233-34320057	chr20	34317233	34320057	-	777	RBM39	chr20	34319909	34319942	GRWD1	-	33
chr20:34317233-34320057	chr20	34317233	34320057	-	777	RBM39	chr20	34320014	34320023	GRWD1	-	9
chr20:34317233-34320057	chr20	34317233	34320057	-	777	RBM39	chr20	34319954	34319961	GRWD1	-	7
chr20:34317233-34320057	chr20	34317233	34320057	-	777	RBM39	chr20	34319948	34319954	GRWD1	-	6
chr20:34317233-34320057	chr20	34317233	34320057	-	777	RBM39	chr20	34317391	34317407	GRWD1	-	16
chr20:34317233-34320057	chr20	34317233	34320057	-	777	RBM39	chr20	34317246	34317287	GRWD1	-	41
chr20:34317233-34320057	chr20	34317233	34320057	-	777	RBM39	chr20	34317505	34317540	SF3B4	-	35
chr20:34317233-34320057	chr20	34317233	34320057	-	777	RBM39	chr20	34317469	34317505	SF3B4	-	36
chr20:34317233-34320057	chr20	34317233	34320057	-	777	RBM39	chr20	34319014	34319088	QKI	-	74
chr20:34317233-34320057	chr20	34317233	34320057	-	777	RBM39	chr20	34318318	34318369	KHSRP	-	51
chr20:34317233-34320057	chr20	34317233	34320057	-	777	RBM39	chr20	34319713	34319753	KHSRP	-	40
chr20:34317233-34320057	chr20	34317233	34320057	-	777	RBM39	chr20	34319795	34319827	PRPF8	-	32
chr20:34317233-34320057	chr20	34317233	34320057	-	777	RBM39	chr20	34319845	34319858	PRPF8	-	13
chr20:34317233-34320057	chr20	34317233	34320057	-	777	RBM39	chr20	34317194	34317244	PRPF8	-	11
chr20:34317233-34320057	chr20	34317233	34320057	-	777	RBM39	chr20	34317302	34317363	TIAL1	-	61
chr20:34317233-34320057	chr20	34317233	34320057	-	777	RBM39	chr20	34317307	34317352	TIA1	-	45
chr20:34317233-34320057	chr20	34317233	34320057	-	777	RBM39	chr20	34319786	34319843	TIA1	-	57
chr20:34317233-34320057	chr20	34317233	34320057	-	777	RBM39	chr20	34319797	34319842	EFTUD2	-	45
chr20:34317233-34320057	chr20	34317233	34320057	-	777	RBM39	chr20	34317299	34317351	EFTUD2	-	52
chr20:34317233-34320057	chr20	34317233	34320057	-	777	RBM39	chr20	34319875	34319892	BCLAF1	-	17
chr20:34317233-34320057	chr20	34317233	34320057	-	777	RBM39	chr20	34319895	34319912	BCLAF1	-	17
chr20:34317233-34320057	chr20	34317233	34320057	-	777	RBM39	chr20	34320008	34320042	BCLAF1	-	34
chr20:34317233-34320057	chr20	34317233	34320057	-	777	RBM39	chr20	34319991	34320008	BCLAF1	-	17
chr20:34317233-34320057	chr20	34317233	34320057	-	777	RBM39	chr20	34319912	34319941	BCLAF1	-	29
chr20:34317233-34320057	chr20	34317233	34320057	-	777	RBM39	chr20	34319961	34319976	BCLAF1	-	15
chr20:34317233-34320057	chr20	34317233	34320057	-	777	RBM39	chr20	34319976	34319991	BCLAF1	-	15
chr20:34317233-34320057	chr20	34317233	34320057	-	777	RBM39	chr20	34319941	34319961	BCLAF1	-	20
chr20:34317233-34320057	chr20	34317233	34320057	-	777	RBM39	chr20	34320052	34320057	BCLAF1	-	5
chr20:34317233-34320057	chr20	34317233	34320057	-	777	RBM39	chr20	34317384	34317410	BCLAF1	-	26
chr20:34317233-34320057	chr20	34317233	34320057	-	777	RBM39	chr20	34317437	34317449	BCLAF1	-	12
chr20:34317233-34320057	chr20	34317233	34320057	-	777	RBM39	chr20	34317486	34317535	SF3A3	-	49
chr20:34317233-34320057	chr20	34317233	34320057	-	777	RBM39	chr20	34320019	34320068	SF3A3	-	38
chr20:34317233-34320057	chr20	34317233	34320057	-	777	RBM39	chr20	34317274	34317343	SF3A3	-	69
chr20:34317233-34320057	chr20	34317233	34320057	-	777	RBM39	chr20	34319859	34319867	BUD13	-	8
chr20:34317233-34320057	chr20	34317233	34320057	-	777	RBM39	chr20	34319867	34319897	BUD13	-	30
chr20:34317233-34320057	chr20	34317233	34320057	-	777	RBM39	chr20	34317436	34317450	BUD13	-	14
chr20:34317233-34320057	chr20	34317233	34320057	-	777	RBM39	chr20	34319791	34319836	RBM22	-	45
chr20:34317233-34320057	chr20	34317233	34320057	-	777	RBM39	chr20	34317388	34317408	PPIG	-	20
chr20:34317233-34320057	chr20	34317233	34320057	-	777	RBM39	chr20	34317389	34317450	TRA2A	-	61
chr20:34317233-34320057	chr20	34317233	34320057	-	777	RBM39	chr20	34319892	34319928	TRA2A	-	36
chr20:34317233-34320057	chr20	34317233	34320057	-	777	RBM39	chr20	34319859	34319892	TRA2A	-	33
chr20:34317233-34320057	chr20	34317233	34320057	-	777	RBM39	chr20	34319928	34319986	TRA2A	-	58
chr20:34317233-34320057	chr20	34317233	34320057	-	777	RBM39	chr20	34319986	34320038	TRA2A	-	52
chr20:34317233-34320057	chr20	34317233	34320057	-	777	RBM39	chr20	34320038	34320060	TRA2A	-	19
chr20:40161688-40179999	chr20	40161688	40179999	-	509	CHD6	chr20	40161722	40161798	SRSF1	-	76
chr20:40161688-40179999	chr20	40161688	40179999	-	509	CHD6	chr20	40161855	40161950	FXR2	-	95
chr20:40161688-40179999	chr20	40161688	40179999	-	509	CHD6	chr20	40161706	40161765	FXR2	-	59
chr20:40161688-40179999	chr20	40161688	40179999	-	509	CHD6	chr20	40161992	40162092	GRWD1	-	100
chr20:40161688-40179999	chr20	40161688	40179999	-	509	CHD6	chr20	40161713	40161971	FTO	-	258
chr20:40161688-40179999	chr20	40161688	40179999	-	509	CHD6	chr20	40164133	40164206	QKI	-	73
chr20:40161688-40179999	chr20	40161688	40179999	-	509	CHD6	chr20	40168895	40168954	U2AF2	-	59
chr20:40161688-40179999	chr20	40161688	40179999	-	509	CHD6	chr20	40166326	40166393	U2AF2	-	67
chr20:40161688-40179999	chr20	40161688	40179999	-	509	CHD6	chr20	40168806	40168895	U2AF2	-	89
chr20:40161688-40179999	chr20	40161688	40179999	-	509	CHD6	chr20	40170187	40170311	PTBP1	-	124
chr20:40161688-40179999	chr20	40161688	40179999	-	509	CHD6	chr20	40161904	40161998	BCLAF1	-	94
chr20:40161688-40179999	chr20	40161688	40179999	-	509	CHD6	chr20	40162108	40162190	BCLAF1	-	82
chr20:40161688-40179999	chr20	40161688	40179999	-	509	CHD6	chr20	40161998	40162089	BCLAF1	-	91
chr20:40161688-40179999	chr20	40161688	40179999	-	509	CHD6	chr20	40161739	40161803	BUD13	-	64
chr20:40161688-40179999	chr20	40161688	40179999	-	509	CHD6	chr20	40161685	40161732	BUD13	-	44
chr20:40161688-40179999	chr20	40161688	40179999	-	509	CHD6	chr20	40162026	40162097	PRPF4	-	71
chr20:40161688-40179999	chr20	40161688	40179999	-	509	CHD6	chr20	40162010	40162094	ZNF800	-	84
chr20:40161688-40179999	chr20	40161688	40179999	-	509	CHD6	chr20	40161679	40161819	ZNF800	-	131
chr20:40161688-40179999	chr20	40161688	40179999	-	509	CHD6	chr20	40161886	40161997	TRA2A	-	111
chr20:40161688-40179999	chr20	40161688	40179999	-	509	CHD6	chr20	40162029	40162087	TRA2A	-	58
chr20:40161688-40179999	chr20	40161688	40179999	-	509	CHD6	chr20	40166003	40166087	HNRNPL	-	84
chr20:40161688-40179999	chr20	40161688	40179999	-	509	CHD6	chr20	40179721	40179793	KHSRP	-	72
chr20:40161688-40179999	chr20	40161688	40179999	-	509	CHD6	chr20	40179831	40179927	TIAL1	-	96
chr20:57014000-57016139	chr20	57014000	57016139	+	399	VAPB	chr20	57016081	57016163	PRPF8	+	58
chr20:57014000-57016139	chr20	57014000	57016139	+	399	VAPB	chr20	57016058	57016143	BCLAF1	+	81
chr20:57014000-57016139	chr20	57014000	57016139	+	399	VAPB	chr20	57014047	57014082	BCLAF1	+	35
chr20:62407030-62422143	chr20	62407030	62422143	-	634	ZBTB46	chr20	62406996	62407058	PRPF8	-	28
chr21:16386664-16415895	chr21	16386664	16415895	-	400	NRIP1	chr21	16386660	16386789	UCHL5	-	125
chr21:16386664-16415895	chr21	16386664	16415895	-	400	NRIP1	chr21	16386729	16386760	GRWD1	-	31
chr21:16386664-16415895	chr21	16386664	16415895	-	400	NRIP1	chr21	16390787	16390860	MATR3	-	73
chr21:16386664-16415895	chr21	16386664	16415895	-	400	NRIP1	chr21	16395688	16395709	QKI	-	21
chr21:16386664-16415895	chr21	16386664	16415895	-	400	NRIP1	chr21	16395648	16395688	QKI	-	40
chr21:16386664-16415895	chr21	16386664	16415895	-	400	NRIP1	chr21	16395765	16395817	U2AF2	-	52
chr21:16386664-16415895	chr21	16386664	16415895	-	400	NRIP1	chr21	16390640	16390704	PTBP1	-	64
chr21:16386664-16415895	chr21	16386664	16415895	-	400	NRIP1	chr21	16389175	16389210	PTBP1	-	35
chr21:16386664-16415895	chr21	16386664	16415895	-	400	NRIP1	chr21	16389210	16389256	PTBP1	-	46
chr21:16386664-16415895	chr21	16386664	16415895	-	400	NRIP1	chr21	16389482	16389527	PTBP1	-	45
chr21:16386664-16415895	chr21	16386664	16415895	-	400	NRIP1	chr21	16389438	16389482	PTBP1	-	44
chr21:16386664-16415895	chr21	16386664	16415895	-	400	NRIP1	chr21	16390709	16390748	PTBP1	-	39
chr21:16386664-16415895	chr21	16386664	16415895	-	400	NRIP1	chr21	16387859	16387908	KHSRP	-	49
chr21:16386664-16415895	chr21	16386664	16415895	-	400	NRIP1	chr21	16395777	16395846	KHSRP	-	69
chr21:16386664-16415895	chr21	16386664	16415895	-	400	NRIP1	chr21	16398837	16398919	KHSRP	-	82
chr21:16386664-16415895	chr21	16386664	16415895	-	400	NRIP1	chr21	16387632	16387672	KHSRP	-	40
chr21:16386664-16415895	chr21	16386664	16415895	-	400	NRIP1	chr21	16387672	16387717	KHSRP	-	45
chr21:16386664-16415895	chr21	16386664	16415895	-	400	NRIP1	chr21	16398970	16399052	FUBP3	-	82
chr21:16386664-16415895	chr21	16386664	16415895	-	400	NRIP1	chr21	16397444	16397531	HNRNPK	-	87
chr21:16386664-16415895	chr21	16386664	16415895	-	400	NRIP1	chr21	16396985	16397073	HNRNPL	-	88
chr21:16386664-16415895	chr21	16386664	16415895	-	400	NRIP1	chr21	16415846	16415893	GRWD1	-	47
chr21:16386664-16415895	chr21	16386664	16415895	-	400	NRIP1	chr21	16402983	16403086	PCBP2	-	103
chr21:16386664-16415895	chr21	16386664	16415895	-	400	NRIP1	chr21	16405490	16405549	HNRNPC	-	59
chr21:16386664-16415895	chr21	16386664	16415895	-	400	NRIP1	chr21	16411147	16411211	QKI	-	64
chr21:16386664-16415895	chr21	16386664	16415895	-	400	NRIP1	chr21	16414833	16414880	QKI	-	47
chr21:16386664-16415895	chr21	16386664	16415895	-	400	NRIP1	chr21	16414880	16414926	QKI	-	46
chr21:16386664-16415895	chr21	16386664	16415895	-	400	NRIP1	chr21	16405033	16405080	XRCC6	-	47
chr21:16386664-16415895	chr21	16386664	16415895	-	400	NRIP1	chr21	16404367	16404439	U2AF2	-	72
chr21:16386664-16415895	chr21	16386664	16415895	-	400	NRIP1	chr21	16415651	16415715	U2AF2	-	64
chr21:16386664-16415895	chr21	16386664	16415895	-	400	NRIP1	chr21	16402823	16402888	U2AF2	-	65
chr21:16386664-16415895	chr21	16386664	16415895	-	400	NRIP1	chr21	16411320	16411381	PTBP1	-	61
chr21:16386664-16415895	chr21	16386664	16415895	-	400	NRIP1	chr21	16401375	16401432	TAF15	-	57
chr21:16386664-16415895	chr21	16386664	16415895	-	400	NRIP1	chr21	16402741	16402812	KHSRP	-	71
chr21:16386664-16415895	chr21	16386664	16415895	-	400	NRIP1	chr21	16409391	16409513	KHSRP	-	122
chr21:16386664-16415895	chr21	16386664	16415895	-	400	NRIP1	chr21	16402879	16402920	KHSRP	-	41
chr21:16386664-16415895	chr21	16386664	16415895	-	400	NRIP1	chr21	16409532	16409620	KHSRP	-	88
chr21:16386664-16415895	chr21	16386664	16415895	-	400	NRIP1	chr21	16413279	16413373	KHSRP	-	94
chr21:16386664-16415895	chr21	16386664	16415895	-	400	NRIP1	chr21	16415746	16415807	TIAL1	-	61
chr21:16386664-16415895	chr21	16386664	16415895	-	400	NRIP1	chr21	16415814	16415844	BCLAF1	-	30
chr21:16386664-16415895	chr21	16386664	16415895	-	400	NRIP1	chr21	16410374	16410418	HNRNPL	-	44
chr21:30693541-30702014	chr21	30693541	30702014	+	1035	BACH1	chr21	30698602	30698660	HLTF	+	58
chr21:30693541-30702014	chr21	30693541	30702014	+	1035	BACH1	chr21	30698619	30698666	BCLAF1	+	47
chr21:30693541-30702014	chr21	30693541	30702014	+	1035	BACH1	chr21	30701967	30702018	BCLAF1	+	47
chr21:30693541-30702014	chr21	30693541	30702014	+	1035	BACH1	chr21	30698986	30699117	BCLAF1	+	131
chr21:30693541-30702014	chr21	30693541	30702014	+	1035	BACH1	chr21	30693759	30693864	PPIG	+	105
chr21:46275124-46281186	chr21	46275124	46281186	-	362	PTTG1IP	chr21	46280569	46280687	ILF3	-	118
chr21:46275124-46281186	chr21	46275124	46281186	-	362	PTTG1IP	chr21	46279474	46279496	XPO5	-	22
chr21:46275124-46281186	chr21	46275124	46281186	-	362	PTTG1IP	chr21	46279456	46279474	XPO5	-	18
chr21:46275124-46281186	chr21	46275124	46281186	-	362	PTTG1IP	chr21	46278595	46278663	XPO5	-	68
chr21:46275124-46281186	chr21	46275124	46281186	-	362	PTTG1IP	chr21	46275128	46275171	G3BP1	-	43
chr21:46275124-46281186	chr21	46275124	46281186	-	362	PTTG1IP	chr21	46276274	46276358	SF3B4	-	84
chr21:46275124-46281186	chr21	46275124	46281186	-	362	PTTG1IP	chr21	46276411	46276470	SF3B4	-	59
chr21:46275124-46281186	chr21	46275124	46281186	-	362	PTTG1IP	chr21	46281127	46281204	U2AF2	-	59
chr21:46275124-46281186	chr21	46275124	46281186	-	362	PTTG1IP	chr21	46276164	46276270	RPS3	-	106
chr21:46275124-46281186	chr21	46275124	46281186	-	362	PTTG1IP	chr21	46281083	46281107	SND1	-	24
chr21:46275124-46281186	chr21	46275124	46281186	-	362	PTTG1IP	chr21	46281121	46281144	SND1	-	23
chr21:46275124-46281186	chr21	46275124	46281186	-	362	PTTG1IP	chr21	46276158	46276196	SND1	-	38
chr21:46275124-46281186	chr21	46275124	46281186	-	362	PTTG1IP	chr21	46276202	46276260	SND1	-	58
chr21:46275124-46281186	chr21	46275124	46281186	-	362	PTTG1IP	chr21	46276063	46276111	PRPF8	-	48
chr21:46275124-46281186	chr21	46275124	46281186	-	362	PTTG1IP	chr21	46281052	46281116	PRPF8	-	64
chr21:46275124-46281186	chr21	46275124	46281186	-	362	PTTG1IP	chr21	46278917	46278971	HNRNPM	-	54
chr21:46275124-46281186	chr21	46275124	46281186	-	362	PTTG1IP	chr21	46275124	46275134	BCLAF1	-	10
chr21:46275124-46281186	chr21	46275124	46281186	-	362	PTTG1IP	chr21	46275134	46275157	BCLAF1	-	23
chr21:46275124-46281186	chr21	46275124	46281186	-	362	PTTG1IP	chr21	46276315	46276354	SF3A3	-	39
chr21:46275124-46281186	chr21	46275124	46281186	-	362	PTTG1IP	chr21	46276275	46276315	SF3A3	-	40
chr21:46275124-46281186	chr21	46275124	46281186	-	362	PTTG1IP	chr21	46276409	46276474	SF3A3	-	65
chr21:46275124-46281186	chr21	46275124	46281186	-	362	PTTG1IP	chr21	46275134	46275214	BUD13	-	80
chr21:46275124-46281186	chr21	46275124	46281186	-	362	PTTG1IP	chr21	46276046	46276076	RBM22	-	30
chr21:46275124-46281186	chr21	46275124	46281186	-	362	PTTG1IP	chr21	46279633	46279674	IGF2BP1	-	41
chr21:46275124-46281186	chr21	46275124	46281186	-	362	PTTG1IP	chr21	46275225	46275258	RBM5	-	33
chr21:46275124-46281186	chr21	46275124	46281186	-	362	PTTG1IP	chr21	46281077	46281111	PPIG	-	34
chr21:46275124-46281186	chr21	46275124	46281186	-	362	PTTG1IP	chr21	46275124	46275130	PPIG	-	6
chr21:46275124-46281186	chr21	46275124	46281186	-	362	PTTG1IP	chr21	46279301	46279434	HNRNPL	-	133
chr22:21288066-21288532	chr22	21288066	21288532	+	462	CRKL	chr22	21288403	21288493	RBM15	+	90
chr22:21288066-21288532	chr22	21288066	21288532	+	462	CRKL	chr22	21288160	21288205	RBM15	+	45
chr22:21288066-21288532	chr22	21288066	21288532	+	462	CRKL	chr22	21288462	21288563	PRPF8	+	70
chr22:21288066-21288532	chr22	21288066	21288532	+	462	CRKL	chr22	21288389	21288471	IGF2BP1	+	82
chr22:46085591-46114373	chr22	46085591	46114373	+	404	ATXN10	chr22	46085578	46085636	U2AF2	+	45
chr22:46085591-46114373	chr22	46085591	46114373	+	404	ATXN10	chr22	46085744	46085776	BCLAF1	+	32
chr22:46085591-46114373	chr22	46085591	46114373	+	404	ATXN10	chr22	46088894	46088955	GRWD1	+	61
chr22:46085591-46114373	chr22	46085591	46114373	+	404	ATXN10	chr22	46101675	46101741	HNRNPM	+	66
chr22:46085591-46114373	chr22	46085591	46114373	+	404	ATXN10	chr22	46102726	46102799	HNRNPM	+	73
chr22:46085591-46114373	chr22	46085591	46114373	+	404	ATXN10	chr22	46088886	46088960	BCLAF1	+	74
chr22:46085591-46114373	chr22	46085591	46114373	+	404	ATXN10	chr22	46088886	46088959	PPIG	+	73
chr22:46085591-46114373	chr22	46085591	46114373	+	404	ATXN10	chr22	46105389	46105475	SUGP2	+	86
chr22:46125304-46136418	chr22	46125304	46136418	+	999	ATXN10	chr22	46136265	46136321	G3BP1	+	56
chr22:46125304-46136418	chr22	46125304	46136418	+	999	ATXN10	chr22	46125389	46125464	G3BP1	+	75
chr22:46125304-46136418	chr22	46125304	46136418	+	999	ATXN10	chr22	46136300	46136402	GRWD1	+	102
chr22:46125304-46136418	chr22	46125304	46136418	+	999	ATXN10	chr22	46136269	46136338	HLTF	+	69
chr3:125032151-125050082	chr3	125032151	125050082	-	526	ZNF148	chr3	125032339	125032422	GRWD1	-	83
chr3:125032151-125050082	chr3	125032151	125050082	-	526	ZNF148	chr3	125032422	125032499	GRWD1	-	77
chr3:125032151-125050082	chr3	125032151	125050082	-	526	ZNF148	chr3	125032150	125032265	BCLAF1	-	114
chr3:125032151-125050082	chr3	125032151	125050082	-	526	ZNF148	chr3	125032265	125032435	BCLAF1	-	170
chr3:125032151-125050082	chr3	125032151	125050082	-	526	ZNF148	chr3	125032144	125032277	ZNF800	-	126
chr3:149563797-149639014	chr3	149563797	149639014	+	382	RNF13	chr3	149573678	149573753	QKI	+	75
chr3:149563797-149639014	chr3	149563797	149639014	+	382	RNF13	chr3	149586335	149586445	PCBP2	+	110
chr3:149563797-149639014	chr3	149563797	149639014	+	382	RNF13	chr3	149601055	149601144	PTBP1	+	89
chr3:149563797-149639014	chr3	149563797	149639014	+	382	RNF13	chr3	149586377	149586472	PTBP1	+	95
chr3:149563797-149639014	chr3	149563797	149639014	+	382	RNF13	chr3	149591732	149591847	CSTF2	+	115
chr3:149563797-149639014	chr3	149563797	149639014	+	382	RNF13	chr3	149619589	149619705	KHSRP	+	116
chr3:149563797-149639014	chr3	149563797	149639014	+	382	RNF13	chr3	149629857	149629905	PRPF8	+	48
chr3:149563797-149639014	chr3	149563797	149639014	+	382	RNF13	chr3	149619866	149619954	BCLAF1	+	88
chr3:157839891-157841780	chr3	157839891	157841780	+	645	RSRC1	chr3	157841654	157841722	GRWD1	+	68
chr3:169854206-169867032	chr3	169854206	169867032	-	388	PHC3	chr3	169863185	169863263	GRWD1	-	78
chr3:169854206-169867032	chr3	169854206	169867032	-	388	PHC3	chr3	169854650	169854713	PCBP2	-	63
chr3:169854206-169867032	chr3	169854206	169867032	-	388	PHC3	chr3	169857103	169857284	U2AF2	-	181
chr3:169854206-169867032	chr3	169854206	169867032	-	388	PHC3	chr3	169854715	169854760	U2AF2	-	45
chr3:169854206-169867032	chr3	169854206	169867032	-	388	PHC3	chr3	169854657	169854745	PTBP1	-	88
chr3:169854206-169867032	chr3	169854206	169867032	-	388	PHC3	chr3	169863172	169863250	PRPF8	-	78
chr3:169854206-169867032	chr3	169854206	169867032	-	388	PHC3	chr3	169866923	169867024	IGF2BP1	-	101
chr3:169863210-169867032	chr3	169863210	169867032	-	586	PHC3	chr3	169863185	169863263	GRWD1	-	53
chr3:169863210-169867032	chr3	169863210	169867032	-	586	PHC3	chr3	169863172	169863250	PRPF8	-	40
chr3:169863210-169867032	chr3	169863210	169867032	-	586	PHC3	chr3	169866923	169867024	IGF2BP1	-	101
chr3:171965322-171969331	chr3	171965322	171969331	+	572	FNDC3B	chr3	171965455	171965552	SDAD1	+	97
chr3:171965322-171969331	chr3	171965322	171969331	+	572	FNDC3B	chr3	171965444	171965542	IGF2BP3	+	98
chr3:171965322-171969331	chr3	171965322	171969331	+	572	FNDC3B	chr3	171965403	171965421	PCBP2	+	18
chr3:171965322-171969331	chr3	171965322	171969331	+	572	FNDC3B	chr3	171965421	171965456	PCBP2	+	35
chr3:171965322-171969331	chr3	171965322	171969331	+	572	FNDC3B	chr3	171965330	171965403	PCBP2	+	73
chr3:171965322-171969331	chr3	171965322	171969331	+	572	FNDC3B	chr3	171965295	171965333	U2AF2	+	11
chr3:171965322-171969331	chr3	171965322	171969331	+	572	FNDC3B	chr3	171965571	171965608	U2AF2	+	37
chr3:171965322-171969331	chr3	171965322	171969331	+	572	FNDC3B	chr3	171965547	171965622	PRPF8	+	75
chr3:171965322-171969331	chr3	171965322	171969331	+	572	FNDC3B	chr3	171965576	171965618	TIAL1	+	42
chr3:171965322-171969331	chr3	171965322	171969331	+	572	FNDC3B	chr3	171965577	171965632	TIA1	+	55
chr3:171965322-171969331	chr3	171965322	171969331	+	572	FNDC3B	chr3	171965342	171965465	HNRNPK	+	123
chr3:171965322-171969331	chr3	171965322	171969331	+	572	FNDC3B	chr3	171968618	171968680	HNRNPC	+	62
chr3:171965322-171969331	chr3	171965322	171969331	+	572	FNDC3B	chr3	171969323	171969365	PRPF8	+	8
chr3:171965322-171969331	chr3	171965322	171969331	+	572	FNDC3B	chr3	171969318	171969331	BCLAF1	+	13
chr3:171965322-171969331	chr3	171965322	171969331	+	572	FNDC3B	chr3	171969268	171969318	BCLAF1	+	50
chr3:171965322-171969331	chr3	171965322	171969331	+	572	FNDC3B	chr3	171969281	171969338	PPIG	+	50
chr3:197592293-197602646	chr3	197592293	197602646	+	659	LRCH3	chr3	197598195	197598362	GRWD1	+	167
chr3:197592293-197602646	chr3	197592293	197602646	+	659	LRCH3	chr3	197597032	197597091	GRWD1	+	59
chr3:197592293-197602646	chr3	197592293	197602646	+	659	LRCH3	chr3	197597091	197597148	GRWD1	+	57
chr3:197592293-197602646	chr3	197592293	197602646	+	659	LRCH3	chr3	197598278	197598374	PRPF8	+	96
chr4:108603170-108622441	chr4	108603170	108622441	-	380	PAPSS1	chr4	108603169	108603218	BCLAF1	-	48
chr4:108603170-108622441	chr4	108603170	108622441	-	380	PAPSS1	chr4	108603218	108603269	BCLAF1	-	51
chr4:108603170-108622441	chr4	108603170	108622441	-	380	PAPSS1	chr4	108622326	108622382	GRWD1	-	56
chr4:108603170-108622441	chr4	108603170	108622441	-	380	PAPSS1	chr4	108615054	108615112	BCLAF1	-	58
chr4:108603170-108622441	chr4	108603170	108622441	-	380	PAPSS1	chr4	108614932	108614973	BCLAF1	-	41
chr4:128995614-129003460	chr4	128995614	129003460	+	360	LARP1B	chr4	129003320	129003433	GRWD1	+	113
chr4:128995614-129003460	chr4	128995614	129003460	+	360	LARP1B	chr4	129003300	129003357	AQR	+	57
chr4:128995614-129003460	chr4	128995614	129003460	+	360	LARP1B	chr4	128999061	128999117	BCLAF1	+	56
chr4:144464661-144465125	chr4	144464661	144465125	+	1717	SMARCA5	chr4	144465005	144465061	GRWD1	+	56
chr4:144464661-144465125	chr4	144464661	144465125	+	1717	SMARCA5	chr4	144465058	144465124	BCLAF1	+	66
chr4:144464661-144465125	chr4	144464661	144465125	+	1717	SMARCA5	chr4	144465005	144465034	BCLAF1	+	29
chr4:144464661-144465125	chr4	144464661	144465125	+	1717	SMARCA5	chr4	144464667	144464742	BCLAF1	+	75
chr4:144464661-144465125	chr4	144464661	144465125	+	1717	SMARCA5	chr4	144464752	144464809	BCLAF1	+	57
chr4:153332454-153333681	chr4	153332454	153333681	-	1486	FBXW7	chr4	153332605	153332726	BCLAF1	-	121
chr4:153332454-153333681	chr4	153332454	153333681	-	1486	FBXW7	chr4	153332473	153332605	BCLAF1	-	132
chr4:153332454-153333681	chr4	153332454	153333681	-	1486	FBXW7	chr4	153332572	153332690	PPIG	-	118
chr4:187627716-187630999	chr4	187627716	187630999	-	3120	FAT1	chr4	187628546	187628608	IGF2BP3	-	62
chr4:187627716-187630999	chr4	187627716	187630999	-	3120	FAT1	chr4	187629320	187629378	IGF2BP3	-	58
chr4:187627716-187630999	chr4	187627716	187630999	-	3120	FAT1	chr4	187627721	187627765	LIN28B	-	44
chr4:187627716-187630999	chr4	187627716	187630999	-	3120	FAT1	chr4	187628599	187628655	LIN28B	-	56
chr4:187627716-187630999	chr4	187627716	187630999	-	3120	FAT1	chr4	187628655	187628680	LIN28B	-	25
chr4:187627716-187630999	chr4	187627716	187630999	-	3120	FAT1	chr4	187628680	187628734	LIN28B	-	54
chr4:187627716-187630999	chr4	187627716	187630999	-	3120	FAT1	chr4	187629322	187629369	HLTF	-	47
chr4:187627716-187630999	chr4	187627716	187630999	-	3120	FAT1	chr4	187629508	187629561	HLTF	-	53
chr4:187627716-187630999	chr4	187627716	187630999	-	3120	FAT1	chr4	187629514	187629563	BCLAF1	-	49
chr4:187627716-187630999	chr4	187627716	187630999	-	3120	FAT1	chr4	187628424	187628498	BCLAF1	-	74
chr4:187627716-187630999	chr4	187627716	187630999	-	3120	FAT1	chr4	187627874	187627933	BCLAF1	-	59
chr4:187627716-187630999	chr4	187627716	187630999	-	3120	FAT1	chr4	187628318	187628380	IGF2BP1	-	62
chr4:187627716-187630999	chr4	187627716	187630999	-	3120	FAT1	chr4	187629210	187629232	IGF2BP1	-	22
chr4:187627716-187630999	chr4	187627716	187630999	-	3120	FAT1	chr4	187629316	187629363	IGF2BP1	-	47
chr4:187627716-187630999	chr4	187627716	187630999	-	3120	FAT1	chr4	187628061	187628103	EIF3H	-	42
chr4:187627716-187630999	chr4	187627716	187630999	-	3120	FAT1	chr4	187628308	187628366	EIF3H	-	58
chr4:187627716-187630999	chr4	187627716	187630999	-	3120	FAT1	chr4	187628556	187628596	EIF3H	-	40
chr4:187627716-187630999	chr4	187627716	187630999	-	3120	FAT1	chr4	187628614	187628641	EIF3H	-	27
chr4:187627716-187630999	chr4	187627716	187630999	-	3120	FAT1	chr4	187629322	187629385	EIF3H	-	63
chr4:187627716-187630999	chr4	187627716	187630999	-	3120	FAT1	chr4	187630245	187630298	UCHL5	-	53
chr4:187627716-187630999	chr4	187627716	187630999	-	3120	FAT1	chr4	187630286	187630322	IGF2BP3	-	36
chr4:187627716-187630999	chr4	187627716	187630999	-	3120	FAT1	chr4	187629879	187629921	IGF2BP3	-	42
chr4:187627716-187630999	chr4	187627716	187630999	-	3120	FAT1	chr4	187629921	187629961	IGF2BP3	-	40
chr4:187627716-187630999	chr4	187627716	187630999	-	3120	FAT1	chr4	187630984	187631000	DDX3X	-	15
chr4:187627716-187630999	chr4	187627716	187630999	-	3120	FAT1	chr4	187630512	187630580	LIN28B	-	68
chr4:187627716-187630999	chr4	187627716	187630999	-	3120	FAT1	chr4	187630191	187630225	LIN28B	-	34
chr4:187627716-187630999	chr4	187627716	187630999	-	3120	FAT1	chr4	187630639	187630688	BCLAF1	-	49
chr4:187627716-187630999	chr4	187627716	187630999	-	3120	FAT1	chr4	187630359	187630416	BCLAF1	-	57
chr4:187627716-187630999	chr4	187627716	187630999	-	3120	FAT1	chr4	187629911	187629967	IGF2BP1	-	56
chr4:187627716-187630999	chr4	187627716	187630999	-	3120	FAT1	chr4	187630229	187630321	ZNF800	-	92
chr4:187627716-187630999	chr4	187627716	187630999	-	3120	FAT1	chr4	187630450	187630542	EIF3H	-	92
chr4:187627716-187630999	chr4	187627716	187630999	-	3120	FAT1	chr4	187630226	187630345	EIF3H	-	119
chr4:1902352-1906105	chr4	1902352	1906105	+	345	WHSC1	chr4	1902358	1902500	UCHL5	+	142
chr4:1902352-1906105	chr4	1902352	1906105	+	345	WHSC1	chr4	1906003	1906103	GRWD1	+	100
chr4:1902352-1906105	chr4	1902352	1906105	+	345	WHSC1	chr4	1902349	1902441	GRWD1	+	89
chr4:1902352-1906105	chr4	1902352	1906105	+	345	WHSC1	chr4	1902441	1902506	GRWD1	+	65
chr4:1902352-1906105	chr4	1902352	1906105	+	345	WHSC1	chr4	1902507	1902578	LIN28B	+	71
chr4:1902352-1906105	chr4	1902352	1906105	+	345	WHSC1	chr4	1906028	1906101	BCLAF1	+	73
chr4:1902352-1906105	chr4	1902352	1906105	+	345	WHSC1	chr4	1902700	1902766	BCLAF1	+	66
chr4:1902352-1906105	chr4	1902352	1906105	+	345	WHSC1	chr4	1902514	1902550	BCLAF1	+	36
chr4:6925099-6925838	chr4	6925099	6925838	+	377	TBC1D14	chr4	6925114	6925218	GRWD1	+	104
chr4:6925099-6925838	chr4	6925099	6925838	+	377	TBC1D14	chr4	6925355	6925479	GRWD1	+	124
chr4:6925099-6925838	chr4	6925099	6925838	+	377	TBC1D14	chr4	6925576	6925628	GRWD1	+	52
chr4:6925099-6925838	chr4	6925099	6925838	+	377	TBC1D14	chr4	6925510	6925576	GRWD1	+	66
chr4:77055327-77065626	chr4	77055327	77065626	-	591	NUP54	chr4	77061733	77061839	PTBP1	-	106
chr4:77055327-77065626	chr4	77055327	77065626	-	591	NUP54	chr4	77061929	77062008	SUGP2	-	79
chr4:83799882-83803093	chr4	83799882	83803093	-	435	SEC31A	chr4	83803022	83803076	UCHL5	-	54
chr4:83799882-83803093	chr4	83799882	83803093	-	435	SEC31A	chr4	83799883	83799895	GRWD1	-	12
chr4:83799882-83803093	chr4	83799882	83803093	-	435	SEC31A	chr4	83800001	83800052	LIN28B	-	51
chr4:83799882-83803093	chr4	83799882	83803093	-	435	SEC31A	chr4	83799845	83799917	PRPF8	-	35
chr4:83799882-83803093	chr4	83799882	83803093	-	435	SEC31A	chr4	83799891	83799920	BCLAF1	-	29
chr4:83799882-83803093	chr4	83799882	83803093	-	435	SEC31A	chr4	83799923	83799979	BCLAF1	-	56
chr4:83799882-83803093	chr4	83799882	83803093	-	435	SEC31A	chr4	83799882	83799891	BCLAF1	-	9
chr4:83799882-83803093	chr4	83799882	83803093	-	435	SEC31A	chr4	83802037	83802076	ZNF800	-	39
chr4:83799882-83803093	chr4	83799882	83803093	-	435	SEC31A	chr4	83803010	83803025	ZNF800	-	15
chr4:83799882-83803093	chr4	83799882	83803093	-	435	SEC31A	chr4	83799883	83799973	ZNF800	-	90
chr4:83799882-83803093	chr4	83799882	83803093	-	435	SEC31A	chr4	83801951	83801971	PPIG	-	20
chr4:87967317-87968746	chr4	87967317	87968746	+	503	AFF1	chr4	87967321	87967386	GRWD1	+	65
chr4:87967317-87968746	chr4	87967317	87968746	+	503	AFF1	chr4	87968638	87968733	GRWD1	+	95
chr4:87967317-87968746	chr4	87967317	87968746	+	503	AFF1	chr4	87967907	87967995	GRWD1	+	88
chr4:87967317-87968746	chr4	87967317	87968746	+	503	AFF1	chr4	87967995	87968209	GRWD1	+	214
chr4:87967317-87968746	chr4	87967317	87968746	+	503	AFF1	chr4	87968363	87968418	IGF2BP1	+	55
chr4:87967317-87968746	chr4	87967317	87968746	+	503	AFF1	chr4	87967876	87967967	PPIG	+	91
chr4:88116475-88116842	chr4	88116475	88116842	-	364	KLHL8	chr4	88116806	88116877	U2AF2	-	36
chr5:109049220-109065214	chr5	109049220	109065214	+	368	MAN2A1	chr5	109049247	109049291	BCLAF1	+	44
chr5:109049220-109065214	chr5	109049220	109065214	+	368	MAN2A1	chr5	109049229	109049247	BCLAF1	+	18
chr5:109049220-109065214	chr5	109049220	109065214	+	368	MAN2A1	chr5	109057538	109057655	QKI	+	117
chr5:109049220-109065214	chr5	109049220	109065214	+	368	MAN2A1	chr5	109053993	109054049	PTBP1	+	56
chr5:109049220-109065214	chr5	109049220	109065214	+	368	MAN2A1	chr5	109065041	109065085	BCLAF1	+	44
chr5:109049220-109065214	chr5	109049220	109065214	+	368	MAN2A1	chr5	109065143	109065210	BCLAF1	+	67
chr5:109049220-109065214	chr5	109049220	109065214	+	368	MAN2A1	chr5	109065088	109065143	BCLAF1	+	55
chr5:109049220-109065214	chr5	109049220	109065214	+	368	MAN2A1	chr5	109051906	109051969	BCLAF1	+	63
chr5:109049220-109065214	chr5	109049220	109065214	+	368	MAN2A1	chr5	109051834	109051906	BCLAF1	+	72
chr5:122881110-122893258	chr5	122881110	122893258	+	765	CSNK1G3	chr5	122883498	122883585	U2AF2	+	87
chr5:122881110-122893258	chr5	122881110	122893258	+	765	CSNK1G3	chr5	122886727	122886817	KHSRP	+	90
chr5:122881110-122893258	chr5	122881110	122893258	+	765	CSNK1G3	chr5	122881469	122881540	BCLAF1	+	71
chr5:122881110-122893258	chr5	122881110	122893258	+	765	CSNK1G3	chr5	122886422	122886506	HNRNPL	+	84
chr5:138614015-138614818	chr5	138614015	138614818	+	365	MATR3	chr5	138614747	138614808	UCHL5	+	61
chr5:138614015-138614818	chr5	138614015	138614818	+	365	MATR3	chr5	138614740	138614825	GRWD1	+	78
chr5:138614015-138614818	chr5	138614015	138614818	+	365	MATR3	chr5	138614528	138614541	NIP7	+	13
chr5:138614015-138614818	chr5	138614015	138614818	+	365	MATR3	chr5	138614546	138614563	NOLC1	+	17
chr5:138614015-138614818	chr5	138614015	138614818	+	365	MATR3	chr5	138614468	138614506	NOLC1	+	38
chr5:138614015-138614818	chr5	138614015	138614818	+	365	MATR3	chr5	138614525	138614546	NOLC1	+	21
chr5:138614015-138614818	chr5	138614015	138614818	+	365	MATR3	chr5	138614514	138614525	NOLC1	+	11
chr5:138614015-138614818	chr5	138614015	138614818	+	365	MATR3	chr5	138614506	138614514	NOLC1	+	8
chr5:138614015-138614818	chr5	138614015	138614818	+	365	MATR3	chr5	138614545	138614569	LARP7	+	24
chr5:138614015-138614818	chr5	138614015	138614818	+	365	MATR3	chr5	138614526	138614545	LARP7	+	19
chr5:138614015-138614818	chr5	138614015	138614818	+	365	MATR3	chr5	138614547	138614570	PTBP1	+	23
chr5:138614015-138614818	chr5	138614015	138614818	+	365	MATR3	chr5	138614528	138614543	PTBP1	+	15
chr5:138614015-138614818	chr5	138614015	138614818	+	365	MATR3	chr5	138614517	138614523	PTBP1	+	6
chr5:138614015-138614818	chr5	138614015	138614818	+	365	MATR3	chr5	138614475	138614510	PTBP1	+	35
chr5:138614015-138614818	chr5	138614015	138614818	+	365	MATR3	chr5	138614523	138614528	PTBP1	+	5
chr5:138614015-138614818	chr5	138614015	138614818	+	365	MATR3	chr5	138614468	138614475	PTBP1	+	7
chr5:138614015-138614818	chr5	138614015	138614818	+	365	MATR3	chr5	138614102	138614148	AQR	+	46
chr5:138614015-138614818	chr5	138614015	138614818	+	365	MATR3	chr5	138614062	138614154	PRPF8	+	92
chr5:138614015-138614818	chr5	138614015	138614818	+	365	MATR3	chr5	138614704	138614725	SF3A3	+	21
chr5:138614015-138614818	chr5	138614015	138614818	+	365	MATR3	chr5	138614474	138614508	DKC1	+	34
chr5:138614015-138614818	chr5	138614015	138614818	+	365	MATR3	chr5	138614574	138614578	DKC1	+	4
chr5:138614015-138614818	chr5	138614015	138614818	+	365	MATR3	chr5	138614578	138614588	DKC1	+	10
chr5:138614015-138614818	chr5	138614015	138614818	+	365	MATR3	chr5	138614588	138614603	DKC1	+	15
chr5:138614015-138614818	chr5	138614015	138614818	+	365	MATR3	chr5	138614603	138614614	DKC1	+	11
chr5:138614015-138614818	chr5	138614015	138614818	+	365	MATR3	chr5	138614614	138614621	DKC1	+	7
chr5:138614015-138614818	chr5	138614015	138614818	+	365	MATR3	chr5	138614665	138614669	DKC1	+	4
chr5:138614015-138614818	chr5	138614015	138614818	+	365	MATR3	chr5	138614516	138614522	DKC1	+	6
chr5:138614015-138614818	chr5	138614015	138614818	+	365	MATR3	chr5	138614508	138614516	DKC1	+	8
chr5:138614015-138614818	chr5	138614015	138614818	+	365	MATR3	chr5	138614658	138614662	DKC1	+	4
chr5:138614015-138614818	chr5	138614015	138614818	+	365	MATR3	chr5	138614538	138614543	DKC1	+	5
chr5:138614015-138614818	chr5	138614015	138614818	+	365	MATR3	chr5	138614526	138614535	DKC1	+	9
chr5:138614015-138614818	chr5	138614015	138614818	+	365	MATR3	chr5	138614547	138614566	DKC1	+	19
chr5:138614015-138614818	chr5	138614015	138614818	+	365	MATR3	chr5	138614566	138614573	DKC1	+	7
chr5:138614015-138614818	chr5	138614015	138614818	+	365	MATR3	chr5	138614640	138614658	DKC1	+	18
chr5:138614015-138614818	chr5	138614015	138614818	+	365	MATR3	chr5	138614634	138614640	DKC1	+	6
chr5:138614015-138614818	chr5	138614015	138614818	+	365	MATR3	chr5	138614621	138614631	DKC1	+	10
chr5:138614015-138614818	chr5	138614015	138614818	+	365	MATR3	chr5	138614026	138614097	PPIG	+	71
chr5:138614015-138614818	chr5	138614015	138614818	+	365	MATR3	chr5	138614527	138614532	NOL12	+	5
chr5:138614015-138614818	chr5	138614015	138614818	+	365	MATR3	chr5	138614532	138614548	NOL12	+	16
chr5:142779220-142780417	chr5	142779220	142780417	-	453	NR3C1	chr5	142779281	142779350	BCLAF1	-	69
chr5:167915606-167921655	chr5	167915606	167921655	+	1105	RARS	chr5	167915719	167915740	BCLAF1	+	21
chr5:167915606-167921655	chr5	167915606	167921655	+	1105	RARS	chr5	167920726	167920867	KHSRP	+	141
chr5:167915606-167921655	chr5	167915606	167921655	+	1105	RARS	chr5	167919752	167919802	BCLAF1	+	50
chr5:167915606-167921655	chr5	167915606	167921655	+	1105	RARS	chr5	167919664	167919689	BCLAF1	+	25
chr5:176370335-176385155	chr5	176370335	176385155	-	410	UIMC1	chr5	176370304	176370355	PRPF8	-	20
chr5:176370335-176385155	chr5	176370335	176385155	-	410	UIMC1	chr5	176379153	176379247	QKI	-	94
chr5:176370335-176385155	chr5	176370335	176385155	-	410	UIMC1	chr5	176382656	176382726	U2AF2	-	70
chr5:176370335-176385155	chr5	176370335	176385155	-	410	UIMC1	chr5	176382958	176383030	BCLAF1	-	72
chr5:176370335-176385155	chr5	176370335	176385155	-	410	UIMC1	chr5	176378526	176378566	BCLAF1	-	40
chr5:176370335-176385155	chr5	176370335	176385155	-	410	UIMC1	chr5	176382959	176383017	PPIG	-	58
chr5:176370335-176385155	chr5	176370335	176385155	-	410	UIMC1	chr5	176378516	176378580	PPIG	-	64
chr5:38523520-38530768	chr5	38523520	38530768	-	814	LIFR	chr5	38527334	38527398	BCLAF1	-	64
chr5:38523520-38530768	chr5	38523520	38530768	-	814	LIFR	chr5	38530667	38530736	BCLAF1	-	69
chr5:56542126-56546968	chr5	56542126	56546968	+	455	GPBP1	chr5	56545779	56545859	ILF3	+	80
chr5:56542126-56546968	chr5	56542126	56546968	+	455	GPBP1	chr5	56543579	56543684	ILF3	+	105
chr5:56542126-56546968	chr5	56542126	56546968	+	455	GPBP1	chr5	56542175	56542262	GRWD1	+	87
chr5:56542126-56546968	chr5	56542126	56546968	+	455	GPBP1	chr5	56545775	56545846	DDX59	+	71
chr5:56542126-56546968	chr5	56542126	56546968	+	455	GPBP1	chr5	56545615	56545666	PCBP2	+	51
chr5:56542126-56546968	chr5	56542126	56546968	+	455	GPBP1	chr5	56545768	56545866	PCBP2	+	98
chr5:56542126-56546968	chr5	56542126	56546968	+	455	GPBP1	chr5	56545790	56545855	GTF2F1	+	65
chr5:56542126-56546968	chr5	56542126	56546968	+	455	GPBP1	chr5	56546796	56546860	BCLAF1	+	64
chr5:56542126-56546968	chr5	56542126	56546968	+	455	GPBP1	chr5	56546860	56546931	BCLAF1	+	71
chr5:56542126-56546968	chr5	56542126	56546968	+	455	GPBP1	chr5	56542946	56542998	BCLAF1	+	52
chr5:56542126-56546968	chr5	56542126	56546968	+	455	GPBP1	chr5	56542998	56543044	BCLAF1	+	46
chr5:56542126-56546968	chr5	56542126	56546968	+	455	GPBP1	chr5	56542189	56542255	BCLAF1	+	66
chr5:56542126-56546968	chr5	56542126	56546968	+	455	GPBP1	chr5	56542279	56542313	BCLAF1	+	34
chr5:74109664-74137504	chr5	74109664	74137504	-	2827	FAM169A	chr5	74109664	74109736	UCHL5	-	72
chr5:74109664-74137504	chr5	74109664	74137504	-	2827	FAM169A	chr5	74115856	74115869	XPO5	-	13
chr5:74109664-74137504	chr5	74109664	74137504	-	2827	FAM169A	chr5	74115869	74115903	XPO5	-	34
chr5:74109664-74137504	chr5	74109664	74137504	-	2827	FAM169A	chr5	74114834	74114886	HNRNPC	-	52
chr5:74109664-74137504	chr5	74109664	74137504	-	2827	FAM169A	chr5	74114139	74114236	QKI	-	97
chr5:74109664-74137504	chr5	74109664	74137504	-	2827	FAM169A	chr5	74109666	74109731	EIF3D	-	65
chr5:74109664-74137504	chr5	74109664	74137504	-	2827	FAM169A	chr5	74109659	74109742	BCLAF1	-	78
chr5:74109664-74137504	chr5	74109664	74137504	-	2827	FAM169A	chr5	74135910	74135936	GRWD1	-	26
chr5:74109664-74137504	chr5	74109664	74137504	-	2827	FAM169A	chr5	74135898	74135910	GRWD1	-	12
chr5:74109664-74137504	chr5	74109664	74137504	-	2827	FAM169A	chr5	74121638	74121781	QKI	-	143
chr5:74109664-74137504	chr5	74109664	74137504	-	2827	FAM169A	chr5	74135957	74136014	U2AF2	-	57
chr5:74109664-74137504	chr5	74109664	74137504	-	2827	FAM169A	chr5	74130165	74130229	KHSRP	-	64
chr5:74109664-74137504	chr5	74109664	74137504	-	2827	FAM169A	chr5	74130602	74130651	KHSRP	-	49
chr5:74109664-74137504	chr5	74109664	74137504	-	2827	FAM169A	chr5	74130466	74130548	KHSRP	-	82
chr5:74109664-74137504	chr5	74109664	74137504	-	2827	FAM169A	chr5	74137337	74137424	PRPF8	-	87
chr5:74109664-74137504	chr5	74109664	74137504	-	2827	FAM169A	chr5	74135896	74135995	BCLAF1	-	99
chr5:74109664-74137504	chr5	74109664	74137504	-	2827	FAM169A	chr5	74135990	74136042	BUD13	-	52
chr5:74130250-74137504	chr5	74130250	74137504	-	1391	FAM169A	chr5	74135910	74135936	GRWD1	-	26
chr5:74130250-74137504	chr5	74130250	74137504	-	1391	FAM169A	chr5	74135898	74135910	GRWD1	-	12
chr5:74130250-74137504	chr5	74130250	74137504	-	1391	FAM169A	chr5	74135957	74136014	U2AF2	-	57
chr5:74130250-74137504	chr5	74130250	74137504	-	1391	FAM169A	chr5	74130602	74130651	KHSRP	-	49
chr5:74130250-74137504	chr5	74130250	74137504	-	1391	FAM169A	chr5	74130466	74130548	KHSRP	-	82
chr5:74130250-74137504	chr5	74130250	74137504	-	1391	FAM169A	chr5	74137337	74137424	PRPF8	-	87
chr5:74130250-74137504	chr5	74130250	74137504	-	1391	FAM169A	chr5	74135896	74135995	BCLAF1	-	99
chr5:74130250-74137504	chr5	74130250	74137504	-	1391	FAM169A	chr5	74135990	74136042	BUD13	-	52
chr5:95091099-95099324	chr5	95091099	95099324	+	349	RHOBTB3	chr5	95091098	95091150	BCLAF1	+	51
chr5:95091099-95099324	chr5	95091099	95099324	+	349	RHOBTB3	chr5	95091150	95091202	BCLAF1	+	52
chr6:13632601-13644961	chr6	13632601	13644961	-	425	RANBP9	chr6	13639760	13639817	PRPF8	-	57
chr6:13632601-13644961	chr6	13632601	13644961	-	425	RANBP9	chr6	13638025	13638066	BCLAF1	-	41
chr6:155095122-155116273	chr6	155095122	155116273	+	372	SCAF8	chr6	155101272	155101353	PCBP2	+	81
chr6:155095122-155116273	chr6	155095122	155116273	+	372	SCAF8	chr6	155096142	155096201	QKI	+	59
chr6:155095122-155116273	chr6	155095122	155116273	+	372	SCAF8	chr6	155098614	155098678	U2AF2	+	64
chr6:155095122-155116273	chr6	155095122	155116273	+	372	SCAF8	chr6	155098764	155098825	U2AF2	+	61
chr6:155095122-155116273	chr6	155095122	155116273	+	372	SCAF8	chr6	155099189	155099270	KHSRP	+	81
chr6:155095122-155116273	chr6	155095122	155116273	+	372	SCAF8	chr6	155095186	155095241	PRPF8	+	55
chr6:155095122-155116273	chr6	155095122	155116273	+	372	SCAF8	chr6	155101640	155101692	HNRNPK	+	52
chr6:155095122-155116273	chr6	155095122	155116273	+	372	SCAF8	chr6	155102280	155102356	HNRNPL	+	76
chr6:155095122-155116273	chr6	155095122	155116273	+	372	SCAF8	chr6	155097033	155097145	HNRNPL	+	112
chr6:155095122-155116273	chr6	155095122	155116273	+	372	SCAF8	chr6	155101133	155101266	HNRNPL	+	133
chr6:155095122-155116273	chr6	155095122	155116273	+	372	SCAF8	chr6	155101267	155101348	HNRNPL	+	81
chr6:155095122-155116273	chr6	155095122	155116273	+	372	SCAF8	chr6	155115250	155115340	ILF3	+	90
chr6:155095122-155116273	chr6	155095122	155116273	+	372	SCAF8	chr6	155116152	155116199	GRWD1	+	47
chr6:155095122-155116273	chr6	155095122	155116273	+	372	SCAF8	chr6	155113863	155113900	U2AF2	+	37
chr6:155095122-155116273	chr6	155095122	155116273	+	372	SCAF8	chr6	155108946	155109053	U2AF2	+	107
chr6:155095122-155116273	chr6	155095122	155116273	+	372	SCAF8	chr6	155108759	155108907	KHSRP	+	148
chr6:155095122-155116273	chr6	155095122	155116273	+	372	SCAF8	chr6	155114075	155114138	PRPF8	+	63
chr6:155095122-155116273	chr6	155095122	155116273	+	372	SCAF8	chr6	155108574	155108670	HNRNPM	+	96
chr6:155095122-155116273	chr6	155095122	155116273	+	372	SCAF8	chr6	155114084	155114109	BCLAF1	+	25
chr6:155095122-155116273	chr6	155095122	155116273	+	372	SCAF8	chr6	155109121	155109155	BCLAF1	+	34
chr6:155095122-155116273	chr6	155095122	155116273	+	372	SCAF8	chr6	155114025	155114102	PRPF4	+	77
chr6:158994451-159010814	chr6	158994451	159010814	+	367	TMEM181	chr6	159004985	159005072	UCHL5	+	87
chr6:158994451-159010814	chr6	158994451	159010814	+	367	TMEM181	chr6	158994956	158995033	GTF2F1	+	77
chr6:158994451-159010814	chr6	158994451	159010814	+	367	TMEM181	chr6	158994387	158994471	SF3B4	+	20
chr6:158994451-159010814	chr6	158994451	159010814	+	367	TMEM181	chr6	159006284	159006331	SF3B4	+	47
chr6:158994451-159010814	chr6	158994451	159010814	+	367	TMEM181	chr6	159002702	159002739	QKI	+	37
chr6:158994451-159010814	chr6	158994451	159010814	+	367	TMEM181	chr6	159002867	159002970	QKI	+	103
chr6:158994451-159010814	chr6	158994451	159010814	+	367	TMEM181	chr6	158994435	158994481	U2AF2	+	30
chr6:158994451-159010814	chr6	158994451	159010814	+	367	TMEM181	chr6	158994364	158994469	AQR	+	18
chr6:158994451-159010814	chr6	158994451	159010814	+	367	TMEM181	chr6	159002027	159002073	PRPF8	+	46
chr6:158994451-159010814	chr6	158994451	159010814	+	367	TMEM181	chr6	158994539	158994588	PRPF8	+	49
chr6:158994451-159010814	chr6	158994451	159010814	+	367	TMEM181	chr6	158994570	158994625	TIAL1	+	55
chr6:158994451-159010814	chr6	158994451	159010814	+	367	TMEM181	chr6	159001697	159001773	HNRNPM	+	76
chr6:158994451-159010814	chr6	158994451	159010814	+	367	TMEM181	chr6	158997789	158997831	HLTF	+	42
chr6:158994451-159010814	chr6	158994451	159010814	+	367	TMEM181	chr6	159004993	159005048	BCLAF1	+	55
chr6:158994451-159010814	chr6	158994451	159010814	+	367	TMEM181	chr6	158998709	158998872	BCLAF1	+	163
chr6:158994451-159010814	chr6	158994451	159010814	+	367	TMEM181	chr6	159006284	159006328	SF3A3	+	44
chr6:158994451-159010814	chr6	158994451	159010814	+	367	TMEM181	chr6	158994318	158994464	SF3A3	+	13
chr6:158994451-159010814	chr6	158994451	159010814	+	367	TMEM181	chr6	158994958	158995002	PRPF4	+	44
chr6:158994451-159010814	chr6	158994451	159010814	+	367	TMEM181	chr6	158994596	158994617	RBM22	+	21
chr6:158994451-159010814	chr6	158994451	159010814	+	367	TMEM181	chr6	158994584	158994596	RBM22	+	12
chr6:158994451-159010814	chr6	158994451	159010814	+	367	TMEM181	chr6	158994511	158994556	PPIG	+	45
chr6:158994451-159010814	chr6	158994451	159010814	+	367	TMEM181	chr6	159001970	159002009	PPIG	+	39
chr6:158994451-159010814	chr6	158994451	159010814	+	367	TMEM181	chr6	159002009	159002025	PPIG	+	16
chr6:158994451-159010814	chr6	158994451	159010814	+	367	TMEM181	chr6	158994937	158995020	RBFOX2	+	83
chr6:158994451-159010814	chr6	158994451	159010814	+	367	TMEM181	chr6	159003346	159003395	HNRNPL	+	49
chr6:158994451-159010814	chr6	158994451	159010814	+	367	TMEM181	chr6	159010516	159010599	U2AF2	+	83
chr6:158994451-159010814	chr6	158994451	159010814	+	367	TMEM181	chr6	159010790	159010852	PRPF8	+	24
chr6:158994451-159010814	chr6	158994451	159010814	+	367	TMEM181	chr6	159006653	159006727	HNRNPL	+	74
chr6:159004985-159010814	chr6	159004985	159010814	+	357	TMEM181	chr6	159004985	159005072	UCHL5	+	87
chr6:159004985-159010814	chr6	159004985	159010814	+	357	TMEM181	chr6	159006284	159006331	SF3B4	+	47
chr6:159004985-159010814	chr6	159004985	159010814	+	357	TMEM181	chr6	159004993	159005048	BCLAF1	+	55
chr6:159004985-159010814	chr6	159004985	159010814	+	357	TMEM181	chr6	159006284	159006328	SF3A3	+	44
chr6:159004985-159010814	chr6	159004985	159010814	+	357	TMEM181	chr6	159010516	159010599	U2AF2	+	83
chr6:159004985-159010814	chr6	159004985	159010814	+	357	TMEM181	chr6	159010790	159010852	PRPF8	+	24
chr6:159004985-159010814	chr6	159004985	159010814	+	357	TMEM181	chr6	159006653	159006727	HNRNPL	+	74
chr6:160819010-160831878	chr6	160819010	160831878	+	571	SLC22A3	chr6	160820479	160820533	QKI	+	54
chr6:160819010-160831878	chr6	160819010	160831878	+	571	SLC22A3	chr6	160819284	160819368	U2AF2	+	84
chr6:160819010-160831878	chr6	160819010	160831878	+	571	SLC22A3	chr6	160820155	160820221	PTBP1	+	66
chr6:160819010-160831878	chr6	160819010	160831878	+	571	SLC22A3	chr6	160820231	160820354	PTBP1	+	123
chr6:160819010-160831878	chr6	160819010	160831878	+	571	SLC22A3	chr6	160819019	160819122	PPIG	+	103
chr6:160819010-160831878	chr6	160819010	160831878	+	571	SLC22A3	chr6	160828146	160828235	PPIG	+	89
chr6:160819010-160831878	chr6	160819010	160831878	+	571	SLC22A3	chr6	160828072	160828146	PPIG	+	74
chr6:161455290-161471011	chr6	161455290	161471011	+	481	MAP3K4	chr6	161459067	161459180	PTBP1	+	113
chr6:161455290-161471011	chr6	161455290	161471011	+	481	MAP3K4	chr6	161455388	161455399	BCLAF1	+	11
chr6:161455290-161471011	chr6	161455290	161471011	+	481	MAP3K4	chr6	161470659	161470747	FXR2	+	88
chr6:161455290-161471011	chr6	161455290	161471011	+	481	MAP3K4	chr6	161470562	161470614	BCLAF1	+	52
chr6:47251673-47254331	chr6	47251673	47254331	-	1206	TNFRSF21	chr6	47253695	47253766	IGF2BP3	-	71
chr6:47251673-47254331	chr6	47251673	47254331	-	1206	TNFRSF21	chr6	47253701	47253815	PCBP2	-	114
chr6:47251673-47254331	chr6	47251673	47254331	-	1206	TNFRSF21	chr6	47254276	47254371	U2AF2	-	55
chr6:47251673-47254331	chr6	47251673	47254331	-	1206	TNFRSF21	chr6	47251798	47251869	YBX3	-	71
chr6:47251673-47254331	chr6	47251673	47254331	-	1206	TNFRSF21	chr6	47253788	47253832	YBX3	-	44
chr6:47251673-47254331	chr6	47251673	47254331	-	1206	TNFRSF21	chr6	47251718	47251789	RBM15	-	71
chr6:47251673-47254331	chr6	47251673	47254331	-	1206	TNFRSF21	chr6	47251935	47252029	IGF2BP1	-	94
chr6:47251673-47254331	chr6	47251673	47254331	-	1206	TNFRSF21	chr6	47252060	47252126	IGF2BP1	-	66
chr6:47251673-47254331	chr6	47251673	47254331	-	1206	TNFRSF21	chr6	47251761	47251769	IGF2BP1	-	8
chr6:4891946-4892613	chr6	4891946	4892613	+	5163	CDYL	chr6	4892148	4892272	GRWD1	+	124
chr6:4891946-4892613	chr6	4891946	4892613	+	5163	CDYL	chr6	4892272	4892348	GRWD1	+	76
chr6:4891946-4892613	chr6	4891946	4892613	+	5163	CDYL	chr6	4892348	4892484	GRWD1	+	136
chr6:4891946-4892613	chr6	4891946	4892613	+	5163	CDYL	chr6	4892484	4892613	GRWD1	+	129
chr6:4891946-4892613	chr6	4891946	4892613	+	5163	CDYL	chr6	4891990	4892148	GRWD1	+	158
chr6:7176887-7189555	chr6	7176887	7189555	+	350	RREB1	chr6	7176900	7176977	GRWD1	+	77
chr6:7176887-7189555	chr6	7176887	7189555	+	350	RREB1	chr6	7187664	7187757	GRWD1	+	93
chr6:7176887-7189555	chr6	7176887	7189555	+	350	RREB1	chr6	7189430	7189490	GRWD1	+	60
chr6:7176887-7189555	chr6	7176887	7189555	+	350	RREB1	chr6	7181354	7181406	GRWD1	+	52
chr6:7176887-7189555	chr6	7176887	7189555	+	350	RREB1	chr6	7189531	7189554	GRWD1	+	23
chr6:7176887-7189555	chr6	7176887	7189555	+	350	RREB1	chr6	7177056	7177111	PCBP2	+	55
chr6:7176887-7189555	chr6	7176887	7189555	+	350	RREB1	chr6	7189357	7189455	AQR	+	98
chr6:7176887-7189555	chr6	7176887	7189555	+	350	RREB1	chr6	7189543	7189595	AQR	+	12
chr6:7176887-7189555	chr6	7176887	7189555	+	350	RREB1	chr6	7181315	7181389	AQR	+	74
chr6:7176887-7189555	chr6	7176887	7189555	+	350	RREB1	chr6	7189550	7189601	PRPF8	+	5
chr6:7176887-7189555	chr6	7176887	7189555	+	350	RREB1	chr6	7189519	7189551	BCLAF1	+	32
chr6:7176887-7189555	chr6	7176887	7189555	+	350	RREB1	chr6	7176987	7177005	BCLAF1	+	18
chr6:7176887-7189555	chr6	7176887	7189555	+	350	RREB1	chr6	7189429	7189485	BUD13	+	56
chr6:7176887-7189555	chr6	7176887	7189555	+	350	RREB1	chr6	7183842	7183867	RBFOX2	+	25
chr6:7176887-7189555	chr6	7176887	7189555	+	350	RREB1	chr6	7183867	7183906	RBFOX2	+	39
chr6:79752559-79770535	chr6	79752559	79770535	-	411	PHIP	chr6	79752565	79752622	GRWD1	-	57
chr6:79752559-79770535	chr6	79752559	79770535	-	411	PHIP	chr6	79752540	79752591	PRPF8	-	32
chr6:79752559-79770535	chr6	79752559	79770535	-	411	PHIP	chr6	79752564	79752602	BCLAF1	-	38
chr6:79752559-79770535	chr6	79752559	79770535	-	411	PHIP	chr6	79770195	79770284	UCHL5	-	89
chr6:79752559-79770535	chr6	79752559	79770535	-	411	PHIP	chr6	79770387	79770429	GRWD1	-	42
chr6:79752559-79770535	chr6	79752559	79770535	-	411	PHIP	chr6	79770229	79770289	GRWD1	-	60
chr6:79752559-79770535	chr6	79752559	79770535	-	411	PHIP	chr6	79769596	79769732	QKI	-	136
chr6:79752559-79770535	chr6	79752559	79770535	-	411	PHIP	chr6	79761721	79761798	U2AF2	-	77
chr6:79752559-79770535	chr6	79752559	79770535	-	411	PHIP	chr6	79768887	79768973	PTBP1	-	86
chr6:79752559-79770535	chr6	79752559	79770535	-	411	PHIP	chr6	79770389	79770422	BCLAF1	-	33
chr6:79752559-79770535	chr6	79752559	79770535	-	411	PHIP	chr6	79770205	79770288	PPIG	-	83
chr7:100410368-100410830	chr7	100410368	100410830	-	767	EPHB4	chr7	100410335	100410400	PRPF8	-	32
chr7:100410368-100410830	chr7	100410368	100410830	-	767	EPHB4	chr7	100410554	100410615	PPIG	-	61
chr7:128655032-128658211	chr7	128655032	128658211	-	364	TNPO3	chr7	128657050	128657118	U2AF2	-	68
chr7:128845043-128846428	chr7	128845043	128846428	+	504	SMO	chr7	128845251	128845300	PRPF8	+	49
chr7:131060182-131084192	chr7	131060182	131084192	+	688	MKLN1	chr7	131066622	131066698	QKI	+	76
chr7:131060182-131084192	chr7	131060182	131084192	+	688	MKLN1	chr7	131061820	131061899	U2AF2	+	79
chr7:131060182-131084192	chr7	131060182	131084192	+	688	MKLN1	chr7	131061765	131061831	KHSRP	+	66
chr7:131060182-131084192	chr7	131060182	131084192	+	688	MKLN1	chr7	131068155	131068238	HNRNPK	+	83
chr7:131060182-131084192	chr7	131060182	131084192	+	688	MKLN1	chr7	131071878	131071926	BCLAF1	+	48
chr7:131060182-131084192	chr7	131060182	131084192	+	688	MKLN1	chr7	131066369	131066461	HNRNPL	+	92
chr7:131060182-131084192	chr7	131060182	131084192	+	688	MKLN1	chr7	131082012	131082087	U2AF2	+	75
chr7:131060182-131084192	chr7	131060182	131084192	+	688	MKLN1	chr7	131082023	131082113	BCLAF1	+	90
chr7:131060182-131084192	chr7	131060182	131084192	+	688	MKLN1	chr7	131082113	131082136	BCLAF1	+	23
chr7:131060182-131084192	chr7	131060182	131084192	+	688	MKLN1	chr7	131084039	131084199	BCLAF1	+	153
chr7:131060182-131084192	chr7	131060182	131084192	+	688	MKLN1	chr7	131073719	131073732	BCLAF1	+	13
chr7:131060182-131084192	chr7	131060182	131084192	+	688	MKLN1	chr7	131073680	131073719	BCLAF1	+	39
chr7:131060182-131084192	chr7	131060182	131084192	+	688	MKLN1	chr7	131073641	131073680	BCLAF1	+	39
chr7:131060182-131084192	chr7	131060182	131084192	+	688	MKLN1	chr7	131084119	131084196	PPIG	+	73
chr7:131060182-131084192	chr7	131060182	131084192	+	688	MKLN1	chr7	131071995	131072060	PRPF8	+	65
chr7:131060182-131084192	chr7	131060182	131084192	+	688	MKLN1	chr7	131071926	131072023	BCLAF1	+	97
chr7:138189034-138223548	chr7	138189034	138223548	+	414	TRIM24	chr7	138194306	138194421	ILF3	+	115
chr7:138189034-138223548	chr7	138189034	138223548	+	414	TRIM24	chr7	138193940	138193995	ILF3	+	55
chr7:138189034-138223548	chr7	138189034	138223548	+	414	TRIM24	chr7	138198555	138198615	QKI	+	60
chr7:138189034-138223548	chr7	138189034	138223548	+	414	TRIM24	chr7	138198639	138198698	QKI	+	59
chr7:138189034-138223548	chr7	138189034	138223548	+	414	TRIM24	chr7	138192960	138193075	KHSRP	+	115
[truncated: 346 more rows]
