# Supplementary material for: Transcriptome-wide profiles of circular RNA and RNA-binding protein interactions reveal effects on circular RNA biogenesis and cancer pathway expression
Source: Genome Med. 2020 Dec 7;12:112. doi: 10.1186/s13073-020-00812-8 (PMC7722315; doi:10.1186/s13073-020-00812-8)
Supplement: Supplementary file 12 — Additional file 12: Table S7. Subcellular localization of RBPs in HepG2. [file 13073_2020_812_MOESM12_ESM.txt]

#Table S7. Subcellular localization of RBPs in HepG2
RBP.name	ENSGID	Nuclei	Cytoplasm
AARS	ENSG00000090861	1	1
AATF	ENSG00000108270	1	1
ABCF1	ENSG00000204574	1	1
ABT1	ENSG00000146109	1	0
ACO1	ENSG00000122729	1	1
ADAR	ENSG00000160710	1	1
ADD1	ENSG00000087274	0	1
AGGF1	ENSG00000164252	1	1
AGO1	ENSG00000092847	0	0
AIMP1	ENSG00000164022	0	1
AKAP1	ENSG00000121057	0	1
AKAP8	ENSG00000105127	1	0
ALYREF	ENSG00000183684	1	0
AQR	ENSG00000021776	1	1
ASCC1	ENSG00000138303	1	1
ATP5C1	ENSG00000165629	1	1
ATXN1	ENSG00000124788	1	1
ATXN2	ENSG00000204842	1	1
AUH	ENSG00000148090	1	1
BCCIP	ENSG00000107949	1	1
BCLAF1	ENSG00000029363	1	1
BOP1	ENSG00000261236	1	1
BUD13	ENSG00000137656	1	1
CALR	ENSG00000179218	0	1
CASC3	ENSG00000108349	0	1
CCAR1	ENSG00000060339	1	1
CCDC124	ENSG00000007080	1	1
CCDC86	ENSG00000110104	1	1
CCNL1	ENSG00000163660	1	1
CDC40	ENSG00000168438	1	1
CEBPZ	ENSG00000115816	1	0
CELF1	ENSG00000149187	1	1
CKAP4	ENSG00000136026	0	1
CMTR1	ENSG00000137200	1	1
CNOT7	ENSG00000198791	1	1
CORO1A	ENSG00000102879	1	0
CPEB4	ENSG00000113742	1	1
CPSF6	ENSG00000111605	1	1
CPSF7	ENSG00000149532	1	1
CSTF1	ENSG00000101138	1	1
CSTF2	ENSG00000101811	1	0
CSTF2T	ENSG00000177613	1	1
DAZAP1	ENSG00000071626	1	1
DDX1	ENSG00000079785	1	1
DDX19B	ENSG00000157349	1	1
DDX20	ENSG00000064703	1	1
DDX21	ENSG00000165732	1	1
DDX24	ENSG00000089737	1	1
DDX27	ENSG00000124228	1	0
DDX3X	ENSG00000215301	0	1
DDX3Y	ENSG00000067048	0	1
DDX42	ENSG00000198231	1	1
DDX5	ENSG00000108654	1	1
DDX52	ENSG00000141141	1	1
DDX55	ENSG00000111364	1	1
DDX59	ENSG00000118197	0	1
DDX6	ENSG00000110367	0	1
DEAF1	ENSG00000177030	1	1
DGCR8	ENSG00000128191	1	0
DHX29	ENSG00000067248	1	1
DHX30	ENSG00000132153	1	1
DHX33	ENSG00000005100	1	1
DKC1	ENSG00000130826	1	1
DNAJC17	ENSG00000104129	0	1
DNAJC2	ENSG00000105821	1	1
DNAJC21	ENSG00000168724	1	1
DROSHA	ENSG00000113360	1	1
EEF2	ENSG00000167658	0	1
EFTUD2	ENSG00000108883	1	0
EIF2S1	ENSG00000134001	0	1
EIF2S2	ENSG00000125977	0	1
EIF3A	ENSG00000107581	1	1
EIF3D	ENSG00000100353	1	1
EIF3G	ENSG00000130811	0	1
EIF3H	ENSG00000147677	1	1
EIF4A2	ENSG00000156976	0	1
EIF4A3	ENSG00000141543	1	1
EIF4B	ENSG00000063046	0	1
EIF4G1	ENSG00000114867	1	1
EIF4G2	ENSG00000110321	1	1
EIF4H	ENSG00000106682	0	1
ESF1	ENSG00000089048	1	1
EWSR1	ENSG00000182944	1	1
EXOSC9	ENSG00000123737	1	1
FAM120A	ENSG00000048828	1	1
FASTKD1	ENSG00000138399	1	1
FASTKD2	ENSG00000118246	0	1
FIP1L1	ENSG00000145216	1	0
FKBP4	ENSG00000004478	1	1
FUBP1	ENSG00000162613	1	1
FUBP3	ENSG00000107164	0	1
FUS	ENSG00000089280	1	0
FXR1	ENSG00000114416	0	1
FXR2	ENSG00000129245	0	1
G3BP1	ENSG00000145907	0	1
G3BP2	ENSG00000138757	0	1
GEMIN5	ENSG00000082516	1	1
GLRX3	ENSG00000108010	1	1
GNL3	ENSG00000163938	0	1
GOLGB1	ENSG00000173230	0	1
GPKOW	ENSG00000068394	1	1
GRSF1	ENSG00000132463	0	1
GRWD1	ENSG00000105447	1	1
HDGF	ENSG00000143321	1	0
HLTF	ENSG00000071794	1	1
HMGB1	ENSG00000189403	1	1
HNRNPC	ENSG00000092199	1	1
HNRNPF	ENSG00000169813	1	1
HNRNPH1	ENSG00000169045	1	0
HNRNPK	ENSG00000165119	1	1
HNRNPU	ENSG00000153187	1	1
HNRNPUL1	ENSG00000105323	1	1
HSPD1	ENSG00000144381	0	1
IGF2BP1	ENSG00000159217	1	1
IGF2BP2	ENSG00000073792	1	1
IGF2BP3	ENSG00000136231	0	1
ILF2	ENSG00000143621	1	1
ILF3	ENSG00000129351	1	0
KHDRBS1	ENSG00000121774	1	1
KHDRBS2	ENSG00000112232	1	0
KHSRP	ENSG00000088247	1	0
KIF1C	ENSG00000129250	0	1
KRR1	ENSG00000111615	1	1
LARP1	ENSG00000155506	1	1
LARP4	ENSG00000161813	1	1
LARP7	ENSG00000174720	1	1
LIN28B	ENSG00000187772	1	1
LSM11	ENSG00000155858	1	0
LSM4	ENSG00000130520	1	1
MAGOH	ENSG00000162385	0	1
MAK16	ENSG00000198042	1	0
MARK2	ENSG00000072518	1	1
MATR3	ENSG00000015479	0	1
METAP2	ENSG00000111142	1	1
MSI2	ENSG00000153944	1	1
MTPAP	ENSG00000107951	0	1
NAA15	ENSG00000164134	1	1
NCBP2	ENSG00000114503	1	1
NELFE	ENSG00000204356	0	1
NFX1	ENSG00000086102	1	1
NIP7	ENSG00000132603	1	1
NKRF	ENSG00000186416	1	1
NOL12	ENSG00000100101	1	0
NOLC1	ENSG00000166197	0	1
NONO	ENSG00000147140	1	1
NPM1	ENSG00000181163	1	0
NSUN2	ENSG00000037474	1	0
NUFIP2	ENSG00000108256	0	1
NUP35	ENSG00000163002	1	1
NUSAP1	ENSG00000137804	1	1
NXF1	ENSG00000162231	0	0
PA2G4	ENSG00000170515	0	1
PABPC3	ENSG00000151846	0	0
PABPC4	ENSG00000090621	1	1
PABPN1	ENSG00000100836	1	0
PCBP1	ENSG00000169564	1	1
PCBP2	ENSG00000197111	1	1
PCBP3	ENSG00000183570	0	1
PES1	ENSG00000100029	1	1
PHF6	ENSG00000156531	1	1
PKM	ENSG00000067225	0	1
PNN	ENSG00000100941	1	1
PNPT1	ENSG00000138035	1	1
POLK	ENSG00000122008	1	1
PPIG	ENSG00000138398	1	1
PPIL4	ENSG00000131013	1	1
PPP1R8	ENSG00000117751	1	1
PRPF4	ENSG00000136875	1	1
PRPF6	ENSG00000101161	1	1
PRPF8	ENSG00000174231	1	1
PRRC2C	ENSG00000117523	1	1
PSIP1	ENSG00000164985	1	1
PSPC1	ENSG00000121390	1	1
PTBP1	ENSG00000011304	1	1
PUF60	ENSG00000179950	1	1
PUM1	ENSG00000134644	1	1
PUM2	ENSG00000055917	0	1
PUS1	ENSG00000177192	1	1
QKI	ENSG00000112531	1	1
RACK1	ENSG00000204628	1	1
RAVER1	ENSG00000161847	0	1
RBFOX2	ENSG00000100320	1	1
RBM15	ENSG00000162775	1	1
RBM17	ENSG00000134453	1	1
RBM22	ENSG00000086589	1	1
RBM25	ENSG00000119707	1	1
RBM27	ENSG00000091009	0	1
RBM34	ENSG00000188739	1	1
RBM39	ENSG00000131051	1	1
RBM4	ENSG00000173933	1	1
RBM5	ENSG00000003756	1	1
RBM6	ENSG00000004534	0	1
RBMX2	ENSG00000134597	1	1
RCC2	ENSG00000179051	1	1
RECQL	ENSG00000004700	1	1
RECQL5	ENSG00000108469	1	1
RPL23A	ENSG00000198242	1	1
RPLP0	ENSG00000089157	1	1
RPS11	ENSG00000142534	1	1
RPS24	ENSG00000138326	1	1
RPS3	ENSG00000149273	0	1
RPS3A	ENSG00000145425	0	1
RPS5	ENSG00000083845	1	1
RRP9	ENSG00000114767	1	1
RTF1	ENSG00000137815	1	1
SAFB2	ENSG00000130254	1	1
SART3	ENSG00000075856	1	1
SBDS	ENSG00000126524	1	1
SCAF4	ENSG00000156304	1	1
SERBP1	ENSG00000142864	0	1
SF1	ENSG00000168066	1	1
SF3A3	ENSG00000183431	1	1
SF3B4	ENSG00000143368	1	1
SFPQ	ENSG00000116560	1	0
SLBP	ENSG00000163950	1	1
SLC4A1AP	ENSG00000163798	1	1
SLTM	ENSG00000137776	1	1
SMN1	ENSG00000172062	1	1
SMNDC1	ENSG00000119953	1	1
SND1	ENSG00000197157	0	1
SNRNP200	ENSG00000144028	1	1
SRFBP1	ENSG00000151304	1	1
SRP68	ENSG00000167881	0	1
SRPK2	ENSG00000135250	1	1
SRSF1	ENSG00000136450	1	1
SRSF4	ENSG00000116350	1	1
SRSF5	ENSG00000100650	1	1
SRSF7	ENSG00000115875	1	1
SRSF9	ENSG00000111786	1	1
SSB	ENSG00000138385	1	1
STIP1	ENSG00000168439	1	1
SUB1	ENSG00000113387	1	0
SUCLG1	ENSG00000163541	0	1
SUGP2	ENSG00000064607	1	1
SUPT6H	ENSG00000109111	1	1
SUPV3L1	ENSG00000156502	1	1
TAF15	ENSG00000270647	1	1
TARDBP	ENSG00000120948	1	1
TBRG4	ENSG00000136270	0	1
TFIP11	ENSG00000100109	1	1
TIAL1	ENSG00000151923	1	1
TNRC6A	ENSG00000090905	1	1
TOE1	ENSG00000132773	1	1
TRA2A	ENSG00000164548	1	1
TRIM56	ENSG00000169871	1	1
TRIP6	ENSG00000087077	1	1
TROVE2	ENSG00000116747	1	1
TUFM	ENSG00000178952	0	1
U2AF1	ENSG00000160201	1	0
U2AF2	ENSG00000063244	1	0
UBAP2L	ENSG00000143569	0	1
UBE2L3	ENSG00000185651	0	1
UCHL5	ENSG00000116750	1	1
UPF1	ENSG00000005007	1	1
UPF2	ENSG00000151461	1	1
UTP18	ENSG00000011260	1	1
UTP3	ENSG00000132467	1	1
WDR3	ENSG00000065183	1	0
WDR43	ENSG00000163811	1	0
WRN	ENSG00000165392	1	1
XPO1	ENSG00000082898	1	1
XPO5	ENSG00000124571	1	1
XRCC5	ENSG00000079246	1	0
XRCC6	ENSG00000196419	1	0
XRN1	ENSG00000114127	0	1
XRN2	ENSG00000088930	1	0
YBX3	ENSG00000060138	0	1
YTHDC2	ENSG00000047188	1	1
ZC3H11A	ENSG00000058673	1	1
ZC3H8	ENSG00000144161	1	1
ZFC3H1	ENSG00000133858	0	1
ZNF106	ENSG00000103994	1	1
ZNF622	ENSG00000173545	0	1
ZRANB2	ENSG00000132485	1	1
