# Supplementary material for: Transcriptome-wide profiles of circular RNA and RNA-binding protein interactions reveal effects on circular RNA biogenesis and cancer pathway expression
Source: Genome Med. 2020 Dec 7;12:112. doi: 10.1186/s13073-020-00812-8 (PMC7722315; doi:10.1186/s13073-020-00812-8)
Supplement: Supplementary file 13 — Additional file 13: Table S8. GO enrichment analysis of RBPs that bind relatively more to BSJ circ-exons than non-circ-exons. [file 13073_2020_812_MOESM13_ESM.xlsx]

## Sheet: Info_tables
Table S8. GO enrichment analysis of RBPs that bind relatively more to BSJ circ-exons than non-circ-exons
Introduction to the data
The following tables show the results of GO enrichment analysis for RBPs
with significantly more target sites in BSJ circ-exons compared to non-circ-exons within K562 and HepG2
(positive subsets).
The negative subset for each cell line is all other RBPs from the eCLIP data.
Included in the tables are all GO terms represented by at least two RBPs for each of the two cell lines.
Reading the tables
All tables are sorted based on the fold_difference column.
The data is divided into tables based on cell line and the three following GO domains:
Cellular component (CC)
Biological process (BP)
Molecular function (MF)
Column names and data:
RBPs_in_term_positive: Total count of RBPs from the positive subset associated with the GO term
proportion_in_term_positive: Proportion of RBPs in positive subset associated with the GO term
(RBPs in term / total RBPs in subset)
RBPs_in_term_negative: Total count of RBPs from the negative subset associated with the GO term
proportion_in_term_negative: Proportion of RBPs in negative subset associated with the GO term
(RBPs in term / total RBPs in subset)
fold_difference: Proportional difference in proportions for positive and negative subsets
(proportion in GO term for positive subset RBPs / proportion in GO term for negative subset RBPs)
pval: p-value from Fisher’s exact test
qval: Benjamini-Hochberg corrected p-value (q-value).
RBPs_in_term_positive_names: Gene names for RBPs in positive subset associated with the GO term

## Sheet: K562_CC
GO_domain	GO_term	RBPs_in_term_positive	proportion_in_term_positive	RBPs_in_term_negative	proportion_in_term_negative	fold_difference	pval	qval	RBPs_in_term_positive_names
cellular_component	fibrillar center	1	0.1	1	0.00990099	10.1	0.172809	1	NOLC1
cellular_component	nuclear envelope	1	0.1	1	0.00990099	10.1	0.172809	1	RBM15
cellular_component	Prp19 complex	1	0.1	1	0.00990099	10.1	0.172809	1	U2AF2
cellular_component	U2-type prespliceosome	1	0.1	1	0.00990099	10.1	0.172809	1	U2AF2
cellular_component	U2AF	1	0.1	1	0.00990099	10.1	0.172809	1	U2AF2
cellular_component	RISC complex	1	0.1	1	0.00990099	10.1	0.172809	1	SND1
cellular_component	nuclear membrane	1	0.1	2	0.019802	5.05	0.248698	1	RBM15
cellular_component	cell projection	1	0.1	3	0.029703	3.36667	0.318263	1	IGF2BP1
cellular_component	cytoskeleton	1	0.1	3	0.029703	3.36667	0.318263	1	IGF2BP2
cellular_component	P-body	1	0.1	3	0.029703	3.36667	0.318263	1	PUM1
cellular_component	dendrite	1	0.1	4	0.039604	2.525	0.381977	1	IGF2BP1
cellular_component	growth cone	1	0.1	4	0.039604	2.525	0.381977	1	IGF2BP1
cellular_component	protein-containing complex	1	0.1	4	0.039604	2.525	0.381977	1	GRWD1
cellular_component	perinuclear region of cytoplasm	2	0.2	9	0.0891089	2.24444	0.258166	1	IGF2BP1, YBX3
cellular_component	axon	1	0.1	5	0.049505	2.02	0.440281	1	IGF2BP1
cellular_component	chromosome	1	0.1	5	0.049505	2.02	0.440281	1	GRWD1
cellular_component	cytoplasmic stress granule	2	0.2	10	0.0990099	2.02	0.294704	1	IGF2BP1, PUM1
cellular_component	dendritic spine	1	0.1	5	0.049505	2.02	0.440281	1	IGF2BP1
cellular_component	nuclear speck	3	0.3	16	0.158416	1.89375	0.231023	1	PUM1, RBM15, U2AF2
cellular_component	Cajal body	1	0.1	6	0.0594059	1.68333	0.493588	1	NOLC1
cellular_component	cytosol	6	0.6	41	0.405941	1.47805	0.1973	1	GRWD1, IGF2BP1, IGF2BP2, PUM1, SND1, YBX3
cellular_component	nucleus	10	1	87	0.861386	1.16092	0.244009	1	GRWD1, IGF2BP1, IGF2BP2, NOLC1, PUM1, RBM15, SND1, U2AF2, YBX3, ZNF800
cellular_component	cytoplasm	6	0.6	61	0.60396	0.993443	0.647339	1	IGF2BP1, IGF2BP2, NOLC1, PUM1, SND1, YBX3
cellular_component	nucleoplasm	5	0.5	65	0.643564	0.776923	0.891159	1	IGF2BP1, NOLC1, PUM1, RBM15, U2AF2
cellular_component	extracellular exosome	1	0.1	15	0.148515	0.673333	0.803944	1	SND1
cellular_component	nucleolus	2	0.2	32	0.316832	0.63125	0.872297	1	GRWD1, NOLC1
cellular_component	spliceosomal complex	1	0.1	16	0.158416	0.63125	0.824581	1	U2AF2
cellular_component	ribonucleoprotein complex	1	0.1	18	0.178218	0.561111	0.860098	1	IGF2BP1
cellular_component	membrane	2	0.2	44	0.435644	0.459091	0.967997	1	RBM15, SND1
cellular_component	catalytic step 2 spliceosome	0	0	11	0.108911	0	1	1
cellular_component	cell junction	0	0	4	0.039604	0	1	1
cellular_component	cell-cell adherens junction	0	0	2	0.019802	0	1	1
cellular_component	centrosome	0	0	2	0.019802	0	1	1
cellular_component	chromatin	0	0	4	0.039604	0	1	1
cellular_component	chromatoid body	0	0	2	0.019802	0	1	1
cellular_component	chromosome, centromeric region	0	0	2	0.019802	0	1	1
cellular_component	cytoplasmic ribonucleoprotein granule	0	0	5	0.049505	0	1	1
cellular_component	cytosolic small ribosomal subunit	0	0	3	0.029703	0	1	1
cellular_component	dendritic filopodium	0	0	3	0.029703	0	1	1
cellular_component	dendritic spine neck	0	0	3	0.029703	0	1	1
cellular_component	endoplasmic reticulum	0	0	2	0.019802	0	1	1
cellular_component	eukaryotic translation initiation factor 3 complex	0	0	2	0.019802	0	1	1
cellular_component	exon-exon junction complex	0	0	2	0.019802	0	1	1
cellular_component	exosome (RNase complex)	0	0	2	0.019802	0	1	1
cellular_component	extracellular region	0	0	5	0.049505	0	1	1
cellular_component	ficolin-1-rich granule lumen	0	0	2	0.019802	0	1	1
cellular_component	focal adhesion	0	0	4	0.039604	0	1	1
cellular_component	Golgi apparatus	0	0	2	0.019802	0	1	1
cellular_component	histone pre-mRNA 3'end processing complex	0	0	2	0.019802	0	1	1
cellular_component	integral component of membrane	0	0	4	0.039604	0	1	1
cellular_component	interchromatin granule	0	0	2	0.019802	0	1	1
cellular_component	intracellular	0	0	3	0.029703	0	1	1
cellular_component	intracellular membrane-bounded organelle	0	0	4	0.039604	0	1	1
cellular_component	messenger ribonucleoprotein complex	0	0	2	0.019802	0	1	1
cellular_component	microprocessor complex	0	0	2	0.019802	0	1	1
cellular_component	mitochondrial matrix	0	0	3	0.029703	0	1	1
cellular_component	mitochondrial nucleoid	0	0	3	0.029703	0	1	1
cellular_component	mitochondrial outer membrane	0	0	2	0.019802	0	1	1
cellular_component	mitochondrion	0	0	13	0.128713	0	1	1
cellular_component	mRNA cap binding complex	0	0	2	0.019802	0	1	1
cellular_component	mRNA cleavage and polyadenylation specificity factor complex	0	0	2	0.019802	0	1	1
cellular_component	neuron projection	0	0	3	0.029703	0	1	1
cellular_component	neuronal cell body	0	0	4	0.039604	0	1	1
cellular_component	nuclear body	0	0	5	0.049505	0	1	1
cellular_component	nuclear chromatin	0	0	4	0.039604	0	1	1
cellular_component	nuclear chromosome, telomeric region	0	0	2	0.019802	0	1	1
cellular_component	nuclear matrix	0	0	4	0.039604	0	1	1
cellular_component	paraspeckles	0	0	3	0.029703	0	1	1
cellular_component	perichromatin fibrils	0	0	2	0.019802	0	1	1
cellular_component	perikaryon	0	0	2	0.019802	0	1	1
cellular_component	plasma membrane	0	0	7	0.0693069	0	1	1
cellular_component	polysome	0	0	6	0.0594059	0	1	1
cellular_component	postsynapse	0	0	3	0.029703	0	1	1
cellular_component	postsynaptic density	0	0	6	0.0594059	0	1	1
cellular_component	postsynaptic membrane	0	0	2	0.019802	0	1	1
cellular_component	presynapse	0	0	4	0.039604	0	1	1
cellular_component	protein-DNA complex	0	0	2	0.019802	0	1	1
cellular_component	ribonucleoprotein granule	0	0	6	0.0594059	0	1	1
cellular_component	ribosome	0	0	2	0.019802	0	1	1
cellular_component	secretory granule lumen	0	0	2	0.019802	0	1	1
cellular_component	SMN complex	0	0	2	0.019802	0	1	1
cellular_component	spindle	0	0	2	0.019802	0	1	1
cellular_component	synapse	0	0	5	0.049505	0	1	1
cellular_component	telomerase holoenzyme complex	0	0	2	0.019802	0	1	1
cellular_component	transcriptionally active chromatin	0	0	2	0.019802	0	1	1
cellular_component	U12-type spliceosomal complex	0	0	2	0.019802	0	1	1
cellular_component	U2-type catalytic step 1 spliceosome	0	0	2	0.019802	0	1	1
cellular_component	U2-type catalytic step 2 spliceosome	0	0	4	0.039604	0	1	1
cellular_component	U2-type precatalytic spliceosome	0	0	5	0.049505	0	1	1
cellular_component	U4/U6 x U5 tri-snRNP complex	0	0	2	0.019802	0	1	1

## Sheet: K562_BP
GO_domain	GO_term	RBPs_in_term_positive	proportion_in_term_positive	RBPs_in_term_negative	proportion_in_term_negative	fold_difference	pval	qval	RBPs_in_term_positive_names
biological_process	regulation of cytokine biosynthetic process	2	0.2	0	0	Inf	0.00737101	1	IGF2BP1, IGF2BP2
biological_process	dosage compensation by inactivation of X chromosome	1	0.1	1	0.00990099	10.1	0.172809	1	RBM15
biological_process	in utero embryonic development	1	0.1	1	0.00990099	10.1	0.172809	1	YBX3
biological_process	miRNA catabolic process	1	0.1	1	0.00990099	10.1	0.172809	1	SND1
biological_process	mRNA destabilization	1	0.1	1	0.00990099	10.1	0.172809	1	PUM1
biological_process	negative regulation of protein ubiquitination	1	0.1	1	0.00990099	10.1	0.172809	1	U2AF2
biological_process	nucleosome assembly	1	0.1	1	0.00990099	10.1	0.172809	1	GRWD1
biological_process	positive regulation of RIG-I signaling pathway	1	0.1	1	0.00990099	10.1	0.172809	1	PUM1
biological_process	positive regulation of RNA splicing	1	0.1	1	0.00990099	10.1	0.172809	1	U2AF2
biological_process	production of miRNAs involved in gene silencing by miRNA	1	0.1	1	0.00990099	10.1	0.172809	1	PUM1
biological_process	regulation of cell cycle	1	0.1	1	0.00990099	10.1	0.172809	1	PUM1
biological_process	regulation of chromosome segregation	1	0.1	1	0.00990099	10.1	0.172809	1	PUM1
biological_process	osteoblast differentiation	1	0.1	1	0.00990099	10.1	0.172809	1	SND1
biological_process	spermatogenesis	2	0.2	3	0.029703	6.73333	0.0634083	1	PUM1, YBX3
biological_process	3'-UTR-mediated mRNA stabilization	1	0.1	2	0.019802	5.05	0.248698	1	YBX3
biological_process	cellular response to tumor necrosis factor	1	0.1	2	0.019802	5.05	0.248698	1	YBX3
biological_process	DNA replication	1	0.1	2	0.019802	5.05	0.248698	1	GRWD1
biological_process	positive regulation of cell population proliferation	1	0.1	2	0.019802	5.05	0.248698	1	NOLC1
biological_process	posttranscriptional regulation of gene expression	1	0.1	2	0.019802	5.05	0.248698	1	PUM1
biological_process	regulation of gene silencing by miRNA	1	0.1	2	0.019802	5.05	0.248698	1	PUM1
biological_process	nucleic acid phosphodiester bond hydrolysis	1	0.1	2	0.019802	5.05	0.248698	1	SND1
biological_process	RNA phosphodiester bond hydrolysis, endonucleolytic	1	0.1	2	0.019802	5.05	0.248698	1	SND1
biological_process	regulation of mRNA stability	3	0.3	8	0.0792079	3.7875	0.059589	1	IGF2BP1, IGF2BP2, PUM1
biological_process	regulation of translation	4	0.4	11	0.108911	3.67273	0.0284541	1	IGF2BP1, IGF2BP2, NOLC1, PUM1
biological_process	negative regulation of mRNA splicing, via spliceosome	1	0.1	3	0.029703	3.36667	0.318263	1	U2AF2
biological_process	positive regulation of gene silencing by miRNA	1	0.1	3	0.029703	3.36667	0.318263	1	PUM1
biological_process	negative regulation of translation	2	0.2	7	0.0693069	2.88571	0.186771	1	IGF2BP1, IGF2BP2
biological_process	viral process	2	0.2	7	0.0693069	2.88571	0.186771	1	RBM15, SND1
biological_process	cell differentiation	1	0.1	4	0.039604	2.525	0.381977	1	PUM1
biological_process	gene silencing by RNA	1	0.1	4	0.039604	2.525	0.381977	1	SND1
biological_process	negative regulation of transcription by RNA polymerase II	1	0.1	4	0.039604	2.525	0.381977	1	YBX3
biological_process	RNA catabolic process	1	0.1	4	0.039604	2.525	0.381977	1	SND1
biological_process	mRNA transport	2	0.2	9	0.0891089	2.24444	0.258166	1	IGF2BP1, IGF2BP2
biological_process	negative regulation of apoptotic process	1	0.1	5	0.049505	2.02	0.440281	1	YBX3
biological_process	positive regulation of transcription, DNA-templated	1	0.1	5	0.049505	2.02	0.440281	1	NOLC1
biological_process	mRNA 3'-end processing	1	0.1	6	0.0594059	1.68333	0.493588	1	U2AF2
biological_process	RNA export from nucleus	1	0.1	6	0.0594059	1.68333	0.493588	1	U2AF2
biological_process	rRNA processing	1	0.1	6	0.0594059	1.68333	0.493588	1	NOLC1
biological_process	mRNA export from nucleus	1	0.1	7	0.0693069	1.44286	0.542281	1	U2AF2
biological_process	regulation of alternative mRNA splicing, via spliceosome	1	0.1	10	0.0990099	1.01	0.664145	1	RBM15
biological_process	mRNA splicing, via spliceosome	1	0.1	27	0.267327	0.374074	0.952808	1	U2AF2
biological_process	RNA splicing	1	0.1	30	0.29703	0.336667	0.968055	1	U2AF2
biological_process	mRNA processing	1	0.1	36	0.356436	0.280556	0.986061	1	U2AF2
biological_process	3'-UTR-mediated mRNA destabilization	0	0	2	0.019802	0	1	1
biological_process	7-methylguanosine mRNA capping	0	0	2	0.019802	0	1	1
biological_process	activation of innate immune response	0	0	3	0.029703	0	1	1
biological_process	alternative mRNA splicing, via spliceosome	0	0	2	0.019802	0	1	1
biological_process	apoptotic process	0	0	7	0.0693069	0	1	1
biological_process	blood coagulation	0	0	2	0.019802	0	1	1
biological_process	brain development	0	0	3	0.029703	0	1	1
biological_process	cell aging	0	0	2	0.019802	0	1	1
biological_process	cell cycle	0	0	4	0.039604	0	1	1
biological_process	cell cycle arrest	0	0	2	0.019802	0	1	1
biological_process	cell division	0	0	2	0.019802	0	1	1
biological_process	cellular response to DNA damage stimulus	0	0	8	0.0792079	0	1	1
biological_process	cellular response to drug	0	0	2	0.019802	0	1	1
biological_process	cellular response to gamma radiation	0	0	2	0.019802	0	1	1
biological_process	cellular response to glucose starvation	0	0	2	0.019802	0	1	1
biological_process	cellular response to lipopolysaccharide	0	0	2	0.019802	0	1	1
biological_process	cellular response to UV	0	0	2	0.019802	0	1	1
biological_process	cellular response to X-ray	0	0	2	0.019802	0	1	1
biological_process	chromatin organization	0	0	2	0.019802	0	1	1
biological_process	chromosome segregation	0	0	2	0.019802	0	1	1
biological_process	defense response to virus	0	0	3	0.029703	0	1	1
biological_process	DNA demethylation	0	0	2	0.019802	0	1	1
biological_process	DNA duplex unwinding	0	0	4	0.039604	0	1	1
biological_process	DNA recombination	0	0	5	0.049505	0	1	1
biological_process	DNA repair	0	0	7	0.0693069	0	1	1
biological_process	double-strand break repair	0	0	2	0.019802	0	1	1
biological_process	exonucleolytic catabolism of deadenylated mRNA	0	0	2	0.019802	0	1	1
biological_process	fibroblast growth factor receptor signaling pathway	0	0	7	0.0693069	0	1	1
biological_process	G2/M transition of mitotic cell cycle	0	0	2	0.019802	0	1	1
biological_process	gene expression	0	0	3	0.029703	0	1	1
biological_process	heart development	0	0	2	0.019802	0	1	1
biological_process	histone mRNA catabolic process	0	0	2	0.019802	0	1	1
biological_process	histone mRNA metabolic process	0	0	3	0.029703	0	1	1
biological_process	immune system process	0	0	5	0.049505	0	1	1
biological_process	import into nucleus	0	0	2	0.019802	0	1	1
biological_process	innate immune response	0	0	5	0.049505	0	1	1
biological_process	intracellular estrogen receptor signaling pathway	0	0	2	0.019802	0	1	1
biological_process	metabolic process	0	0	3	0.029703	0	1	1
biological_process	miRNA metabolic process	0	0	3	0.029703	0	1	1
biological_process	mitochondrial large ribosomal subunit assembly	0	0	2	0.019802	0	1	1
biological_process	mitotic chromosome condensation	0	0	2	0.019802	0	1	1
biological_process	mRNA 3'-end processing by stem-loop binding and cleavage	0	0	2	0.019802	0	1	1
biological_process	mRNA cis splicing, via spliceosome	0	0	4	0.039604	0	1	1
biological_process	mRNA stabilization	0	0	2	0.019802	0	1	1
biological_process	multicellular organism development	0	0	4	0.039604	0	1	1
biological_process	negative regulation of cytoplasmic translation	0	0	2	0.019802	0	1	1
biological_process	negative regulation of neuron apoptotic process	0	0	2	0.019802	0	1	1
biological_process	negative regulation of telomere maintenance via telomerase	0	0	2	0.019802	0	1	1
biological_process	negative regulation of transcription, DNA-templated	0	0	7	0.0693069	0	1	1
biological_process	negative regulation of viral genome replication	0	0	2	0.019802	0	1	1
biological_process	nervous system development	0	0	2	0.019802	0	1	1
biological_process	neuromuscular process controlling balance	0	0	2	0.019802	0	1	1
biological_process	neutrophil degranulation	0	0	2	0.019802	0	1	1
biological_process	nuclear export	0	0	2	0.019802	0	1	1
biological_process	nuclear-transcribed mRNA catabolic process, nonsense-mediated decay	0	0	3	0.029703	0	1	1
biological_process	nucleobase-containing compound metabolic process	0	0	2	0.019802	0	1	1
biological_process	positive regulation of apoptotic process	0	0	2	0.019802	0	1	1
biological_process	positive regulation of cell growth	0	0	3	0.029703	0	1	1
biological_process	positive regulation of dendritic spine development	0	0	2	0.019802	0	1	1
biological_process	positive regulation of G1/S transition of mitotic cell cycle	0	0	2	0.019802	0	1	1
biological_process	positive regulation of gene expression	0	0	4	0.039604	0	1	1
biological_process	positive regulation of histone deacetylation	0	0	2	0.019802	0	1	1
biological_process	positive regulation of mRNA catabolic process	0	0	2	0.019802	0	1	1
biological_process	positive regulation of mRNA splicing, via spliceosome	0	0	2	0.019802	0	1	1
biological_process	positive regulation of NF-kappaB transcription factor activity	0	0	2	0.019802	0	1	1
biological_process	positive regulation of protein import into nucleus	0	0	2	0.019802	0	1	1
biological_process	positive regulation of protein phosphorylation	0	0	3	0.029703	0	1	1
biological_process	positive regulation of response to DNA damage stimulus	0	0	3	0.029703	0	1	1
biological_process	positive regulation of RNA export from nucleus	0	0	3	0.029703	0	1	1
biological_process	positive regulation of transcription by RNA polymerase II	0	0	11	0.108911	0	1	1
biological_process	positive regulation of translation	0	0	7	0.0693069	0	1	1
biological_process	positive regulation of translational initiation	0	0	2	0.019802	0	1	1
biological_process	pre-miRNA processing	0	0	2	0.019802	0	1	1
biological_process	pre-mRNA cleavage required for polyadenylation	0	0	3	0.029703	0	1	1
biological_process	primary miRNA processing	0	0	2	0.019802	0	1	1
biological_process	protein localization	0	0	2	0.019802	0	1	1
biological_process	protein localization to cytoplasmic stress granule	0	0	2	0.019802	0	1	1
biological_process	protein phosphorylation	0	0	3	0.029703	0	1	1
biological_process	proteolysis	0	0	2	0.019802	0	1	1
biological_process	regulation of apoptotic process	0	0	5	0.049505	0	1	1
biological_process	regulation of circadian rhythm	0	0	2	0.019802	0	1	1
biological_process	regulation of filopodium assembly	0	0	3	0.029703	0	1	1
biological_process	regulation of gene expression	0	0	3	0.029703	0	1	1
biological_process	regulation of miRNA metabolic process	0	0	2	0.019802	0	1	1
biological_process	regulation of mRNA processing	0	0	3	0.029703	0	1	1
biological_process	regulation of mRNA splicing, via spliceosome	0	0	2	0.019802	0	1	1
biological_process	regulation of RNA splicing	0	0	2	0.019802	0	1	1
biological_process	regulation of signal transduction by p53 class mediator	0	0	2	0.019802	0	1	1
biological_process	regulation of transcription by RNA polymerase II	0	0	8	0.0792079	0	1	1
biological_process	regulation of transcription, DNA-templated	0	0	9	0.0891089	0	1	1
biological_process	regulation of translational initiation	0	0	2	0.019802	0	1	1
biological_process	response to oxidative stress	0	0	2	0.019802	0	1	1
biological_process	response to virus	0	0	3	0.029703	0	1	1
biological_process	rhythmic process	0	0	2	0.019802	0	1	1
biological_process	ribosomal large subunit biogenesis	0	0	3	0.029703	0	1	1
biological_process	ribosomal large subunit export from nucleus	0	0	2	0.019802	0	1	1
biological_process	ribosome biogenesis	0	0	8	0.0792079	0	1	1
biological_process	RNA metabolic process	0	0	12	0.118812	0	1	1
biological_process	RNA phosphodiester bond hydrolysis	0	0	2	0.019802	0	1	1
biological_process	RNA phosphodiester bond hydrolysis, exonucleolytic	0	0	2	0.019802	0	1	1
biological_process	RNA processing	0	0	7	0.0693069	0	1	1
biological_process	RNA splicing, via transesterification reactions	0	0	5	0.049505	0	1	1
biological_process	rRNA catabolic process	0	0	2	0.019802	0	1	1
biological_process	signal transduction	0	0	2	0.019802	0	1	1
biological_process	snRNA transcription by RNA polymerase II	0	0	3	0.029703	0	1	1
biological_process	spermatid development	0	0	2	0.019802	0	1	1
biological_process	stem cell population maintenance	0	0	2	0.019802	0	1	1
biological_process	stress granule assembly	0	0	3	0.029703	0	1	1
biological_process	telomere maintenance	0	0	2	0.019802	0	1	1
biological_process	termination of RNA polymerase II transcription	0	0	4	0.039604	0	1	1
biological_process	transcription by RNA polymerase II	0	0	4	0.039604	0	1	1
biological_process	transcription elongation from RNA polymerase II promoter	0	0	2	0.019802	0	1	1
biological_process	transcription initiation from RNA polymerase II promoter	0	0	2	0.019802	0	1	1
biological_process	translation	0	0	9	0.0891089	0	1	1
biological_process	translational initiation	0	0	4	0.039604	0	1	1
biological_process	tRNA modification	0	0	2	0.019802	0	1	1
biological_process	tRNA processing	0	0	2	0.019802	0	1	1
biological_process	vasculogenesis	0	0	2	0.019802	0	1	1

## Sheet: K562_MF
GO_domain	GO_term	RBPs_in_term_positive	proportion_in_term_positive	RBPs_in_term_negative	proportion_in_term_negative	fold_difference	pval	qval	RBPs_in_term_positive_names
molecular_function	GTP binding	1	0.1	1	0.00990099	10.1	0.172809	1	NOLC1
molecular_function	mRNA 5'-UTR binding	2	0.2	2	0.019802	10.1	0.0400033	1	IGF2BP1, IGF2BP2
molecular_function	poly-pyrimidine tract binding	1	0.1	1	0.00990099	10.1	0.172809	1	U2AF2
molecular_function	pre-mRNA 3'-splice site binding	1	0.1	1	0.00990099	10.1	0.172809	1	U2AF2
molecular_function	RNA polymerase II regulatory region sequence-specific DNA binding	1	0.1	1	0.00990099	10.1	0.172809	1	YBX3
molecular_function	transcription corepressor activity	1	0.1	1	0.00990099	10.1	0.172809	1	YBX3
molecular_function	endonuclease activity	1	0.1	1	0.00990099	10.1	0.172809	1	SND1
molecular_function	endoribonuclease activity	1	0.1	1	0.00990099	10.1	0.172809	1	SND1
molecular_function	DNA-binding transcription factor activity	2	0.2	3	0.029703	6.73333	0.0634083	1	NOLC1, YBX3
molecular_function	DNA-binding transcription repressor activity, RNA polymerase II-specific	1	0.1	2	0.019802	5.05	0.248698	1	YBX3
molecular_function	histone binding	1	0.1	2	0.019802	5.05	0.248698	1	GRWD1
molecular_function	translation regulator activity	2	0.2	5	0.049505	4.04	0.120442	1	IGF2BP1, IGF2BP2
molecular_function	DNA-binding transcription factor activity, RNA polymerase II-specific	1	0.1	3	0.029703	3.36667	0.318263	1	YBX3
molecular_function	double-stranded DNA binding	1	0.1	3	0.029703	3.36667	0.318263	1	YBX3
molecular_function	enzyme binding	1	0.1	3	0.029703	3.36667	0.318263	1	U2AF2
molecular_function	mRNA 3'-UTR binding	4	0.4	12	0.118812	3.36667	0.0361265	1	IGF2BP1, IGF2BP2, PUM1, YBX3
molecular_function	nuclease activity	1	0.1	3	0.029703	3.36667	0.318263	1	SND1
molecular_function	miRNA binding	1	0.1	4	0.039604	2.525	0.381977	1	PUM1
molecular_function	protein heterodimerization activity	1	0.1	4	0.039604	2.525	0.381977	1	NOLC1
molecular_function	transcription factor binding	1	0.1	5	0.049505	2.02	0.440281	1	NOLC1
molecular_function	cadherin binding	1	0.1	6	0.0594059	1.68333	0.493588	1	SND1
molecular_function	mRNA binding	3	0.3	21	0.207921	1.44286	0.370628	1	IGF2BP1, IGF2BP2, RBM15
molecular_function	DNA binding	3	0.3	22	0.217822	1.37727	0.399402	1	NOLC1, YBX3, ZNF800
molecular_function	protein domain specific binding	1	0.1	8	0.0792079	1.2625	0.58672	1	NOLC1
molecular_function	nucleic acid binding	7	0.7	57	0.564356	1.24035	0.316323	1	IGF2BP1, IGF2BP2, RBM15, SND1, U2AF2, YBX3, ZNF800
molecular_function	chromatin binding	1	0.1	9	0.0891089	1.12222	0.627237	1	GRWD1
molecular_function	protein binding	9	0.9	87	0.861386	1.04483	0.596187	1	GRWD1, IGF2BP1, IGF2BP2, NOLC1, PUM1, RBM15, SND1, U2AF2, YBX3
molecular_function	RNA binding	9	0.9	96	0.950495	0.946875	0.909543	1	GRWD1, IGF2BP1, IGF2BP2, NOLC1, PUM1, RBM15, SND1, U2AF2, YBX3
molecular_function	ATP binding	1	0.1	17	0.168317	0.594118	0.843243	1	NOLC1
molecular_function	nucleotide binding	1	0.1	18	0.178218	0.561111	0.860098	1	NOLC1
molecular_function	hydrolase activity	1	0.1	19	0.188119	0.531579	0.875305	1	SND1
molecular_function	metal ion binding	1	0.1	27	0.267327	0.374074	0.952808	1	ZNF800
molecular_function	3'-5'-exoribonuclease activity	0	0	2	0.019802	0	1	1
molecular_function	ATPase activity	0	0	3	0.029703	0	1	1
molecular_function	catalytic activity	0	0	4	0.039604	0	1	1
molecular_function	damaged DNA binding	0	0	2	0.019802	0	1	1
molecular_function	DEAD/H-box RNA helicase binding	0	0	2	0.019802	0	1	1
molecular_function	DNA helicase activity	0	0	4	0.039604	0	1	1
molecular_function	DNA-binding transcription activator activity, RNA polymerase II-specific	0	0	2	0.019802	0	1	1
molecular_function	double-stranded RNA binding	0	0	5	0.049505	0	1	1
molecular_function	exonuclease activity	0	0	2	0.019802	0	1	1
molecular_function	GTPase activity	0	0	2	0.019802	0	1	1
molecular_function	helicase activity	0	0	14	0.138614	0	1	1
molecular_function	histone deacetylase binding	0	0	3	0.029703	0	1	1
molecular_function	identical protein binding	0	0	15	0.148515	0	1	1
molecular_function	lipopolysaccharide binding	0	0	2	0.019802	0	1	1
molecular_function	lyase activity	0	0	2	0.019802	0	1	1
molecular_function	magnesium ion binding	0	0	2	0.019802	0	1	1
molecular_function	manganese ion binding	0	0	2	0.019802	0	1	1
molecular_function	microtubule binding	0	0	2	0.019802	0	1	1
molecular_function	mRNA 3'-UTR AU-rich region binding	0	0	3	0.029703	0	1	1
molecular_function	peptidase activity	0	0	2	0.019802	0	1	1
molecular_function	poly(A) binding	0	0	5	0.049505	0	1	1
molecular_function	poly(U) RNA binding	0	0	4	0.039604	0	1	1
molecular_function	pre-mRNA binding	0	0	3	0.029703	0	1	1
molecular_function	pre-mRNA intronic binding	0	0	3	0.029703	0	1	1
molecular_function	primary miRNA binding	0	0	2	0.019802	0	1	1
molecular_function	protein C-terminus binding	0	0	2	0.019802	0	1	1
molecular_function	protein homodimerization activity	0	0	9	0.0891089	0	1	1
molecular_function	protein kinase A regulatory subunit binding	0	0	2	0.019802	0	1	1
molecular_function	protein kinase activity	0	0	2	0.019802	0	1	1
molecular_function	protein kinase binding	0	0	3	0.029703	0	1	1
molecular_function	protein-containing complex binding	0	0	4	0.039604	0	1	1
molecular_function	ribonuclease III activity	0	0	2	0.019802	0	1	1
molecular_function	ribosomal large subunit binding	0	0	2	0.019802	0	1	1
molecular_function	ribosomal small subunit binding	0	0	2	0.019802	0	1	1
molecular_function	ribosome binding	0	0	3	0.029703	0	1	1
molecular_function	RNA 7-methylguanosine cap binding	0	0	2	0.019802	0	1	1
molecular_function	RNA helicase activity	0	0	11	0.108911	0	1	1
molecular_function	RNA polymerase II distal enhancer sequence-specific DNA binding	0	0	3	0.029703	0	1	1
molecular_function	RNA polymerase II proximal promoter sequence-specific DNA binding	0	0	4	0.039604	0	1	1
molecular_function	RNA stem-loop binding	0	0	2	0.019802	0	1	1
molecular_function	RNA strand annealing activity	0	0	3	0.029703	0	1	1
molecular_function	sequence-specific DNA binding	0	0	6	0.0594059	0	1	1
molecular_function	SH3 domain binding	0	0	2	0.019802	0	1	1
molecular_function	single-stranded DNA binding	0	0	3	0.029703	0	1	1
molecular_function	single-stranded RNA binding	0	0	2	0.019802	0	1	1
molecular_function	snRNA binding	0	0	2	0.019802	0	1	1
molecular_function	telomeric DNA binding	0	0	2	0.019802	0	1	1
molecular_function	transcription coactivator activity	0	0	3	0.029703	0	1	1
molecular_function	transcription regulatory region DNA binding	0	0	2	0.019802	0	1	1
molecular_function	transferase activity	0	0	4	0.039604	0	1	1
molecular_function	translation factor activity, RNA binding	0	0	3	0.029703	0	1	1
molecular_function	translation initiation factor activity	0	0	2	0.019802	0	1	1
molecular_function	translation initiation factor binding	0	0	2	0.019802	0	1	1
molecular_function	tRNA binding	0	0	2	0.019802	0	1	1
molecular_function	tubulin binding	0	0	2	0.019802	0	1	1
molecular_function	U1 snRNA binding	0	0	2	0.019802	0	1	1
molecular_function	U2 snRNA binding	0	0	2	0.019802	0	1	1
molecular_function	U5 snRNA binding	0	0	2	0.019802	0	1	1
molecular_function	U6 snRNA binding	0	0	2	0.019802	0	1	1
molecular_function	zinc ion binding	0	0	8	0.0792079	0	1	1

## Sheet: HepG2_CC
GO_domain	GO_term	RBPs_in_term_positive	proportion_in_term_positive	RBPs_in_term_negative	proportion_in_term_negative	fold_difference	pval	qval	RBPs_in_term_positive_names
cellular_component	chromosome	1	0.142857	1	0.0111111	12.8571	0.13982	1	GRWD1
cellular_component	intracellular membrane-bounded organelle	1	0.142857	1	0.0111111	12.8571	0.13982	1	TRA2A
cellular_component	nuclear membrane	1	0.142857	1	0.0111111	12.8571	0.13982	1	RBM15
cellular_component	intracellular	1	0.142857	3	0.0333333	4.28571	0.262537	1	UCHL5
cellular_component	protein-containing complex	1	0.142857	4	0.0444444	3.21429	0.318045	1	GRWD1
cellular_component	nuclear speck	2	0.285714	18	0.2	1.42857	0.443675	1	BCLAF1, RBM15
cellular_component	mitochondrion	1	0.142857	9	0.1	1.42857	0.545131	1	UCHL5
cellular_component	cytosol	3	0.428571	32	0.355556	1.20536	0.49451	1	GRWD1, IGF2BP3, UCHL5
cellular_component	nucleus	7	1	83	0.922222	1.08434	0.5816	1	BCLAF1, GRWD1, IGF2BP3, RBM15, TRA2A, UCHL5, ZNF800
cellular_component	nucleolus	2	0.285714	25	0.277778	1.02857	0.631106	1	GRWD1, TRA2A
cellular_component	ribonucleoprotein complex	1	0.142857	15	0.166667	0.857143	0.72932	1	TRA2A
cellular_component	cytoplasm	3	0.428571	50	0.555556	0.771429	0.851399	1	BCLAF1, IGF2BP3, UCHL5
cellular_component	spliceosomal complex	1	0.142857	19	0.211111	0.676692	0.812801	1	TRA2A
cellular_component	nucleoplasm	3	0.428571	63	0.7	0.612245	0.967642	1	BCLAF1, RBM15, UCHL5
cellular_component	membrane	1	0.142857	35	0.388889	0.367347	0.966039	1	RBM15
cellular_component	axon	0	0	3	0.0333333	0	1	1
cellular_component	box H/ACA snoRNP complex	0	0	2	0.0222222	0	1	1
cellular_component	Cajal body	0	0	6	0.0666667	0	1	1
cellular_component	catalytic step 2 spliceosome	0	0	13	0.144444	0	1	1
cellular_component	cell junction	0	0	2	0.0222222	0	1	1
cellular_component	cell projection	0	0	3	0.0333333	0	1	1
cellular_component	chromatin	0	0	3	0.0333333	0	1	1
cellular_component	CRD-mediated mRNA stability complex	0	0	2	0.0222222	0	1	1
cellular_component	cytoplasmic ribonucleoprotein granule	0	0	4	0.0444444	0	1	1
cellular_component	cytoplasmic stress granule	0	0	9	0.1	0	1	1
cellular_component	cytoskeleton	0	0	3	0.0333333	0	1	1
cellular_component	cytosolic small ribosomal subunit	0	0	3	0.0333333	0	1	1
cellular_component	dendrite	0	0	2	0.0222222	0	1	1
cellular_component	dendrite cytoplasm	0	0	2	0.0222222	0	1	1
cellular_component	dendritic spine	0	0	3	0.0333333	0	1	1
cellular_component	endoplasmic reticulum	0	0	2	0.0222222	0	1	1
cellular_component	eukaryotic 43S preinitiation complex	0	0	2	0.0222222	0	1	1
cellular_component	eukaryotic 48S preinitiation complex	0	0	2	0.0222222	0	1	1
cellular_component	eukaryotic translation initiation factor 3 complex	0	0	3	0.0333333	0	1	1
cellular_component	eukaryotic translation initiation factor 3 complex, eIF3m	0	0	2	0.0222222	0	1	1
cellular_component	exon-exon junction complex	0	0	2	0.0222222	0	1	1
cellular_component	exosome (RNase complex)	0	0	2	0.0222222	0	1	1
cellular_component	extracellular exosome	0	0	15	0.166667	0	1	1
cellular_component	extracellular region	0	0	4	0.0444444	0	1	1
cellular_component	fibrillar center	0	0	3	0.0333333	0	1	1
cellular_component	focal adhesion	0	0	4	0.0444444	0	1	1
cellular_component	growth cone	0	0	2	0.0222222	0	1	1
cellular_component	integral component of membrane	0	0	7	0.0777778	0	1	1
cellular_component	microprocessor complex	0	0	2	0.0222222	0	1	1
cellular_component	microtubule	0	0	2	0.0222222	0	1	1
cellular_component	mitochondrial matrix	0	0	2	0.0222222	0	1	1
cellular_component	mitochondrial nucleoid	0	0	3	0.0333333	0	1	1
cellular_component	mitochondrial outer membrane	0	0	2	0.0222222	0	1	1
cellular_component	mitotic spindle	0	0	2	0.0222222	0	1	1
cellular_component	mRNA cleavage and polyadenylation specificity factor complex	0	0	2	0.0222222	0	1	1
cellular_component	neuronal cell body	0	0	3	0.0333333	0	1	1
cellular_component	nuclear body	0	0	4	0.0444444	0	1	1
cellular_component	nuclear chromatin	0	0	2	0.0222222	0	1	1
cellular_component	nuclear matrix	0	0	5	0.0555556	0	1	1
cellular_component	P-body	0	0	2	0.0222222	0	1	1
cellular_component	paraspeckles	0	0	2	0.0222222	0	1	1
cellular_component	perikaryon	0	0	2	0.0222222	0	1	1
cellular_component	perinuclear region of cytoplasm	0	0	6	0.0666667	0	1	1
cellular_component	plasma membrane	0	0	2	0.0222222	0	1	1
cellular_component	polysome	0	0	4	0.0444444	0	1	1
cellular_component	postsynaptic density	0	0	4	0.0444444	0	1	1
cellular_component	Prp19 complex	0	0	2	0.0222222	0	1	1
cellular_component	ribonucleoprotein granule	0	0	4	0.0444444	0	1	1
cellular_component	RISC complex	0	0	3	0.0333333	0	1	1
cellular_component	RNA polymerase II transcription factor complex	0	0	2	0.0222222	0	1	1
cellular_component	spindle	0	0	2	0.0222222	0	1	1
cellular_component	synapse	0	0	2	0.0222222	0	1	1
cellular_component	telomerase holoenzyme complex	0	0	4	0.0444444	0	1	1
cellular_component	U2-type catalytic step 1 spliceosome	0	0	2	0.0222222	0	1	1
cellular_component	U2-type catalytic step 2 spliceosome	0	0	5	0.0555556	0	1	1
cellular_component	U2-type precatalytic spliceosome	0	0	6	0.0666667	0	1	1
cellular_component	U2AF	0	0	2	0.0222222	0	1	1
cellular_component	U4/U6 x U5 tri-snRNP complex	0	0	3	0.0333333	0	1	1

## Sheet: HepG2_BP
GO_domain	GO_term	RBPs_in_term_positive	proportion_in_term_positive	RBPs_in_term_negative	proportion_in_term_negative	fold_difference	pval	qval	RBPs_in_term_positive_names
biological_process	DNA replication	1	0.142857	1	0.0111111	12.8571	0.13982	1	GRWD1
biological_process	positive regulation of mRNA splicing, via spliceosome	1	0.142857	1	0.0111111	12.8571	0.13982	1	TRA2A
biological_process	positive regulation of response to DNA damage stimulus	1	0.142857	1	0.0111111	12.8571	0.13982	1	BCLAF1
biological_process	protein deubiquitination	1	0.142857	1	0.0111111	12.8571	0.13982	1	UCHL5
biological_process	regulation of cytokine biosynthetic process	1	0.142857	1	0.0111111	12.8571	0.13982	1	IGF2BP3
biological_process	ubiquitin-dependent protein catabolic process	1	0.142857	1	0.0111111	12.8571	0.13982	1	UCHL5
biological_process	cellular response to leukemia inhibitory factor	1	0.142857	2	0.0222222	6.42857	0.203201	1	BCLAF1
biological_process	dosage compensation by inactivation of X chromosome	1	0.142857	2	0.0222222	6.42857	0.203201	1	RBM15
biological_process	positive regulation of apoptotic process	1	0.142857	2	0.0222222	6.42857	0.203201	1	BCLAF1
biological_process	proteolysis	1	0.142857	2	0.0222222	6.42857	0.203201	1	UCHL5
biological_process	cellular response to DNA damage stimulus	1	0.142857	2	0.0222222	6.42857	0.203201	1	UCHL5
biological_process	DNA recombination	1	0.142857	2	0.0222222	6.42857	0.203201	1	UCHL5
biological_process	DNA repair	1	0.142857	3	0.0333333	4.28571	0.262537	1	UCHL5
biological_process	regulation of mRNA stability	1	0.142857	4	0.0444444	3.21429	0.318045	1	IGF2BP3
biological_process	translation	1	0.142857	4	0.0444444	3.21429	0.318045	1	IGF2BP3
biological_process	negative regulation of transcription, DNA-templated	1	0.142857	5	0.0555556	2.57143	0.369933	1	BCLAF1
biological_process	negative regulation of translation	1	0.142857	6	0.0666667	2.14286	0.4184	1	IGF2BP3
biological_process	viral process	1	0.142857	6	0.0666667	2.14286	0.4184	1	RBM15
biological_process	apoptotic process	1	0.142857	7	0.0777778	1.83673	0.463635	1	BCLAF1
biological_process	regulation of translation	1	0.142857	7	0.0777778	1.83673	0.463635	1	IGF2BP3
biological_process	mRNA transport	1	0.142857	8	0.0888889	1.60714	0.505821	1	IGF2BP3
biological_process	regulation of alternative mRNA splicing, via spliceosome	1	0.142857	10	0.111111	1.28571	0.58173	1	RBM15
biological_process	RNA splicing	1	0.142857	30	0.333333	0.428571	0.939376	1	TRA2A
biological_process	mRNA splicing, via spliceosome	1	0.142857	32	0.355556	0.401786	0.951642	1	TRA2A
biological_process	mRNA processing	1	0.142857	35	0.388889	0.367347	0.966039	1	TRA2A
biological_process	3'-UTR-mediated mRNA destabilization	0	0	2	0.0222222	0	1	1
biological_process	3'-UTR-mediated mRNA stabilization	0	0	2	0.0222222	0	1	1
biological_process	7-methylguanosine mRNA capping	0	0	2	0.0222222	0	1	1
biological_process	activation of innate immune response	0	0	2	0.0222222	0	1	1
biological_process	alternative mRNA splicing, via spliceosome	0	0	3	0.0333333	0	1	1
biological_process	box H/ACA snoRNA metabolic process	0	0	2	0.0222222	0	1	1
biological_process	cell cycle	0	0	2	0.0222222	0	1	1
biological_process	cell differentiation	0	0	4	0.0444444	0	1	1
biological_process	cell division	0	0	2	0.0222222	0	1	1
biological_process	cellular response to drug	0	0	2	0.0222222	0	1	1
biological_process	cellular response to lipopolysaccharide	0	0	3	0.0333333	0	1	1
biological_process	cellular response to tumor necrosis factor	0	0	3	0.0333333	0	1	1
biological_process	chromatin organization	0	0	4	0.0444444	0	1	1
biological_process	chromosome segregation	0	0	2	0.0222222	0	1	1
biological_process	CRD-mediated mRNA stabilization	0	0	2	0.0222222	0	1	1
biological_process	cytoplasmic translational initiation	0	0	2	0.0222222	0	1	1
biological_process	defense response to virus	0	0	4	0.0444444	0	1	1
biological_process	dendritic transport of messenger ribonucleoprotein complex	0	0	2	0.0222222	0	1	1
biological_process	DNA duplex unwinding	0	0	4	0.0444444	0	1	1
biological_process	exonucleolytic catabolism of deadenylated mRNA	0	0	2	0.0222222	0	1	1
biological_process	fibroblast growth factor receptor signaling pathway	0	0	8	0.0888889	0	1	1
biological_process	formation of cytoplasmic translation initiation complex	0	0	2	0.0222222	0	1	1
biological_process	gene silencing by RNA	0	0	5	0.0555556	0	1	1
biological_process	histone mRNA metabolic process	0	0	2	0.0222222	0	1	1
biological_process	immune system process	0	0	5	0.0555556	0	1	1
biological_process	innate immune response	0	0	5	0.0555556	0	1	1
biological_process	intracellular estrogen receptor signaling pathway	0	0	2	0.0222222	0	1	1
biological_process	IRES-dependent viral translational initiation	0	0	3	0.0333333	0	1	1
biological_process	miRNA catabolic process	0	0	2	0.0222222	0	1	1
biological_process	miRNA metabolic process	0	0	4	0.0444444	0	1	1
biological_process	mRNA 3'-end processing	0	0	11	0.122222	0	1	1
biological_process	mRNA cis splicing, via spliceosome	0	0	5	0.0555556	0	1	1
biological_process	mRNA export from nucleus	0	0	9	0.1	0	1	1
biological_process	mRNA polyadenylation	0	0	2	0.0222222	0	1	1
biological_process	mRNA splice site selection	0	0	2	0.0222222	0	1	1
biological_process	mRNA stabilization	0	0	2	0.0222222	0	1	1
biological_process	multicellular organism development	0	0	3	0.0333333	0	1	1
biological_process	negative regulation of apoptotic process	0	0	4	0.0444444	0	1	1
biological_process	negative regulation of cell population proliferation	0	0	2	0.0222222	0	1	1
biological_process	negative regulation of mRNA splicing, via spliceosome	0	0	5	0.0555556	0	1	1
biological_process	negative regulation of protein ubiquitination	0	0	2	0.0222222	0	1	1
biological_process	negative regulation of telomere maintenance via telomerase	0	0	3	0.0333333	0	1	1
biological_process	negative regulation of transcription by RNA polymerase II	0	0	3	0.0333333	0	1	1
biological_process	nuclear export	0	0	3	0.0333333	0	1	1
biological_process	nuclear-transcribed mRNA catabolic process, nonsense-mediated decay	0	0	3	0.0333333	0	1	1
biological_process	nucleic acid phosphodiester bond hydrolysis	0	0	3	0.0333333	0	1	1
biological_process	osteoblast differentiation	0	0	3	0.0333333	0	1	1
biological_process	poly(A)+ mRNA export from nucleus	0	0	2	0.0222222	0	1	1
biological_process	positive regulation of cell growth	0	0	2	0.0222222	0	1	1
biological_process	positive regulation of cell population proliferation	0	0	2	0.0222222	0	1	1
biological_process	positive regulation of G1/S transition of mitotic cell cycle	0	0	2	0.0222222	0	1	1
biological_process	positive regulation of gene expression	0	0	5	0.0555556	0	1	1
biological_process	positive regulation of mitochondrial RNA catabolic process	0	0	2	0.0222222	0	1	1
biological_process	positive regulation of mRNA catabolic process	0	0	2	0.0222222	0	1	1
biological_process	positive regulation of RNA splicing	0	0	2	0.0222222	0	1	1
biological_process	positive regulation of telomere maintenance via telomerase	0	0	2	0.0222222	0	1	1
biological_process	positive regulation of transcription by RNA polymerase II	0	0	10	0.111111	0	1	1
biological_process	positive regulation of transcription, DNA-templated	0	0	3	0.0333333	0	1	1
biological_process	positive regulation of translation	0	0	4	0.0444444	0	1	1
biological_process	pre-miRNA processing	0	0	2	0.0222222	0	1	1
biological_process	pre-mRNA cleavage required for polyadenylation	0	0	3	0.0333333	0	1	1
biological_process	primary miRNA processing	0	0	2	0.0222222	0	1	1
biological_process	protein folding	0	0	2	0.0222222	0	1	1
biological_process	protein homooligomerization	0	0	2	0.0222222	0	1	1
biological_process	protein localization to cytoplasmic stress granule	0	0	2	0.0222222	0	1	1
biological_process	protein peptidyl-prolyl isomerization	0	0	2	0.0222222	0	1	1
biological_process	protein phosphorylation	0	0	2	0.0222222	0	1	1
biological_process	protein transport	0	0	2	0.0222222	0	1	1
biological_process	regulation of apoptotic process	0	0	2	0.0222222	0	1	1
biological_process	regulation of cell cycle	0	0	2	0.0222222	0	1	1
biological_process	regulation of gene expression	0	0	2	0.0222222	0	1	1
biological_process	regulation of inflammatory response	0	0	2	0.0222222	0	1	1
biological_process	regulation of miRNA metabolic process	0	0	2	0.0222222	0	1	1
biological_process	regulation of mRNA processing	0	0	2	0.0222222	0	1	1
biological_process	regulation of RNA splicing	0	0	2	0.0222222	0	1	1
biological_process	regulation of transcription by RNA polymerase II	0	0	6	0.0666667	0	1	1
biological_process	regulation of transcription, DNA-templated	0	0	5	0.0555556	0	1	1
biological_process	regulation of translational initiation	0	0	2	0.0222222	0	1	1
biological_process	response to virus	0	0	3	0.0333333	0	1	1
biological_process	rhythmic process	0	0	2	0.0222222	0	1	1
biological_process	ribosomal large subunit biogenesis	0	0	2	0.0222222	0	1	1
biological_process	ribosome biogenesis	0	0	7	0.0777778	0	1	1
biological_process	RNA catabolic process	0	0	4	0.0444444	0	1	1
biological_process	RNA export from nucleus	0	0	9	0.1	0	1	1
biological_process	RNA metabolic process	0	0	13	0.144444	0	1	1
biological_process	RNA phosphodiester bond hydrolysis	0	0	2	0.0222222	0	1	1
biological_process	RNA phosphodiester bond hydrolysis, endonucleolytic	0	0	3	0.0333333	0	1	1
biological_process	RNA phosphodiester bond hydrolysis, exonucleolytic	0	0	2	0.0222222	0	1	1
biological_process	RNA processing	0	0	13	0.144444	0	1	1
biological_process	RNA splicing, via transesterification reactions	0	0	6	0.0666667	0	1	1
biological_process	rRNA catabolic process	0	0	2	0.0222222	0	1	1
biological_process	rRNA processing	0	0	7	0.0777778	0	1	1
biological_process	snRNA transcription by RNA polymerase II	0	0	2	0.0222222	0	1	1
biological_process	spermatogenesis	0	0	3	0.0333333	0	1	1
biological_process	stress granule assembly	0	0	3	0.0333333	0	1	1
biological_process	termination of RNA polymerase II transcription	0	0	5	0.0555556	0	1	1
biological_process	transcription by RNA polymerase II	0	0	2	0.0222222	0	1	1
biological_process	transcription elongation from RNA polymerase II promoter	0	0	2	0.0222222	0	1	1
biological_process	translational initiation	0	0	4	0.0444444	0	1	1
biological_process	vasculogenesis	0	0	2	0.0222222	0	1	1
biological_process	viral RNA genome replication	0	0	2	0.0222222	0	1	1

## Sheet: HepG2_MF
GO_domain	GO_term	RBPs_in_term_positive	proportion_in_term_positive	RBPs_in_term_negative	proportion_in_term_negative	fold_difference	pval	qval	RBPs_in_term_positive_names
molecular_function	cysteine-type peptidase activity	1	0.142857	1	0.0111111	12.8571	0.13982	1	UCHL5
molecular_function	peptidase activity	1	0.142857	1	0.0111111	12.8571	0.13982	1	UCHL5
molecular_function	thiol-dependent ubiquitin-specific protease activity	1	0.142857	1	0.0111111	12.8571	0.13982	1	UCHL5
molecular_function	thiol-dependent ubiquitinyl hydrolase activity	1	0.142857	1	0.0111111	12.8571	0.13982	1	UCHL5
molecular_function	mRNA 5'-UTR binding	1	0.142857	2	0.0222222	6.42857	0.203201	1	IGF2BP3
molecular_function	translation regulator activity	1	0.142857	2	0.0222222	6.42857	0.203201	1	IGF2BP3
molecular_function	chromatin binding	1	0.142857	6	0.0666667	2.14286	0.4184	1	GRWD1
molecular_function	mRNA 3'-UTR binding	1	0.142857	6	0.0666667	2.14286	0.4184	1	IGF2BP3
molecular_function	DNA binding	2	0.285714	24	0.266667	1.07143	0.60661	1	BCLAF1, ZNF800
molecular_function	nucleic acid binding	4	0.571429	52	0.577778	0.989011	0.670288	1	IGF2BP3, RBM15, TRA2A, ZNF800
molecular_function	hydrolase activity	1	0.142857	14	0.155556	0.918367	0.704057	1	UCHL5
molecular_function	RNA binding	6	0.857143	85	0.944444	0.907563	0.941394	1	BCLAF1, GRWD1, IGF2BP3, RBM15, TRA2A, UCHL5
molecular_function	protein binding	5	0.714286	80	0.888889	0.803571	0.961292	1	BCLAF1, GRWD1, IGF2BP3, RBM15, UCHL5
molecular_function	metal ion binding	1	0.142857	17	0.188889	0.756303	0.77435	1	ZNF800
molecular_function	mRNA binding	1	0.142857	20	0.222222	0.642857	0.829819	1	RBM15
molecular_function	3'-5'-exoribonuclease activity	0	0	2	0.0222222	0	1	1
molecular_function	ATP binding	0	0	13	0.144444	0	1	1
molecular_function	box H/ACA snoRNA binding	0	0	2	0.0222222	0	1	1
molecular_function	cadherin binding	0	0	5	0.0555556	0	1	1
molecular_function	DNA helicase activity	0	0	4	0.0444444	0	1	1
molecular_function	DNA-binding transcription activator activity, RNA polymerase II-specific	0	0	4	0.0444444	0	1	1
molecular_function	DNA-binding transcription factor activity	0	0	2	0.0222222	0	1	1
molecular_function	DNA-binding transcription factor activity, RNA polymerase II-specific	0	0	2	0.0222222	0	1	1
molecular_function	double-stranded DNA binding	0	0	4	0.0444444	0	1	1
molecular_function	double-stranded RNA binding	0	0	6	0.0666667	0	1	1
molecular_function	endonuclease activity	0	0	3	0.0333333	0	1	1
molecular_function	endoribonuclease activity	0	0	2	0.0222222	0	1	1
molecular_function	enzyme binding	0	0	4	0.0444444	0	1	1
molecular_function	GTP binding	0	0	3	0.0333333	0	1	1
molecular_function	GTPase activity	0	0	2	0.0222222	0	1	1
molecular_function	helicase activity	0	0	10	0.111111	0	1	1
molecular_function	identical protein binding	0	0	8	0.0888889	0	1	1
molecular_function	isomerase activity	0	0	3	0.0333333	0	1	1
molecular_function	miRNA binding	0	0	2	0.0222222	0	1	1
molecular_function	mRNA 3'-UTR AU-rich region binding	0	0	4	0.0444444	0	1	1
molecular_function	nuclease activity	0	0	4	0.0444444	0	1	1
molecular_function	nucleotide binding	0	0	13	0.144444	0	1	1
molecular_function	peptidyl-prolyl cis-trans isomerase activity	0	0	2	0.0222222	0	1	1
molecular_function	poly-pyrimidine tract binding	0	0	2	0.0222222	0	1	1
molecular_function	poly(A) binding	0	0	4	0.0444444	0	1	1
molecular_function	pre-mRNA 3'-splice site binding	0	0	2	0.0222222	0	1	1
molecular_function	pre-mRNA binding	0	0	4	0.0444444	0	1	1
molecular_function	pre-mRNA intronic binding	0	0	2	0.0222222	0	1	1
molecular_function	primary miRNA binding	0	0	2	0.0222222	0	1	1
molecular_function	promoter-specific chromatin binding	0	0	2	0.0222222	0	1	1
molecular_function	protein domain specific binding	0	0	8	0.0888889	0	1	1
molecular_function	protein heterodimerization activity	0	0	2	0.0222222	0	1	1
molecular_function	protein homodimerization activity	0	0	5	0.0555556	0	1	1
molecular_function	protein-containing complex binding	0	0	2	0.0222222	0	1	1
molecular_function	ribonuclease III activity	0	0	2	0.0222222	0	1	1
molecular_function	RISC complex binding	0	0	2	0.0222222	0	1	1
molecular_function	RNA helicase activity	0	0	9	0.1	0	1	1
molecular_function	RNA polymerase II complex binding	0	0	2	0.0222222	0	1	1
molecular_function	RNA polymerase II distal enhancer sequence-specific DNA binding	0	0	3	0.0333333	0	1	1
molecular_function	RNA polymerase II proximal promoter sequence-specific DNA binding	0	0	7	0.0777778	0	1	1
molecular_function	RNA polymerase II regulatory region sequence-specific DNA binding	0	0	2	0.0222222	0	1	1
molecular_function	rRNA binding	0	0	2	0.0222222	0	1	1
molecular_function	sequence-specific DNA binding	0	0	3	0.0333333	0	1	1
molecular_function	single-stranded DNA binding	0	0	5	0.0555556	0	1	1
molecular_function	single-stranded RNA binding	0	0	3	0.0333333	0	1	1
molecular_function	snRNA binding	0	0	2	0.0222222	0	1	1
molecular_function	telomerase RNA binding	0	0	3	0.0333333	0	1	1
molecular_function	transcription coactivator activity	0	0	3	0.0333333	0	1	1
molecular_function	transcription corepressor activity	0	0	3	0.0333333	0	1	1
molecular_function	transcription factor binding	0	0	5	0.0555556	0	1	1
molecular_function	transcription regulatory region DNA binding	0	0	2	0.0222222	0	1	1
molecular_function	transferase activity	0	0	2	0.0222222	0	1	1
molecular_function	translation initiation factor activity	0	0	2	0.0222222	0	1	1
molecular_function	U2 snRNA binding	0	0	2	0.0222222	0	1	1
molecular_function	U5 snRNA binding	0	0	2	0.0222222	0	1	1
molecular_function	U6 snRNA binding	0	0	3	0.0333333	0	1	1
molecular_function	ubiquitin protein ligase binding	0	0	2	0.0222222	0	1	1
molecular_function	zinc ion binding	0	0	6	0.0666667	0	1	1
