# Supplementary material for: Transcriptome-wide profiles of circular RNA and RNA-binding protein interactions reveal effects on circular RNA biogenesis and cancer pathway expression
Source: Genome Med. 2020 Dec 7;12:112. doi: 10.1186/s13073-020-00812-8 (PMC7722315; doi:10.1186/s13073-020-00812-8)
Supplement: Supplementary file 14 — Additional file 14: Table S9. Primers for validating circRNA expression. [file 13073_2020_812_MOESM14_ESM.xlsx]

## Sheet: Ark1
Table S9. Primers for validating circRNA expression
Chr	start	end	circRNA_ID	Gene	strand	Forward primer (circ)	Reverse primer (circ)	Amplicon (bp)	Tm Forward	Tm Reverse
chr6	4891946	4892613	chr6:4891946-4892613	CDYL	+	ACCCACTAGTGCCTCAGGTG	CTCGCTGTCATAGCCTTTCC	153	60.17	59.98
chr7	155465560	155473602	chr7:155465560-155473602	RBM33	+	CAGTATGAAGGCCACGAAGC	TGCCAGATAGCAAATCTTCTCC	177	60.08	60.71
chr4	144464661	144465125	chr4:144464661-144465125	SMARCA5	+	TGGGCGAAAGTTCACTTAGAA	CACATGTGTTGCTCCATGTCT	170	59.87	59.61
chr7	99621041	99621930	chr7:99621041-99621930	ZKSCAN1	+	CCCAGTCCCACTTCAAACAT	TCATTCAGGCTCCAGGAACT	147	59.82	59.80
