# Supplementary material for: Transcriptome-wide profiles of circular RNA and RNA-binding protein interactions reveal effects on circular RNA biogenesis and cancer pathway expression
Source: Genome Med. 2020 Dec 7;12:112. doi: 10.1186/s13073-020-00812-8 (PMC7722315; doi:10.1186/s13073-020-00812-8)
Supplement: Supplementary file 15 — Additional file 15: Table S10. qPCR primers to detect circCDYL and CDYL host gene expression levels. [file 13073_2020_812_MOESM15_ESM.xlsx]

## Sheet: Ark1
Table S10. qPCR primers to detect circCDYL and CDYL host gene expression levels
qPCR primers
Transcript	Forward	Reverse
circCDYL	GGCCCAGGATACACCCACTA	AGCCTTTCCACCGAACCAAA
CDYL host gene	CGAGGAGCTGTACGAGGTTG	ACAGTTCACGAGGTGCTGTT
B-actin	CCAGAGGCGTACAGGGATAG	TGGCACCACACCTTCTACAA
GAPDH	GTCAGCCGCATCTTCTTTTG	GCGCCCAATACGACCAAATC
